# Supplementary material for: ﻿A revision of Centrioncus Speiser (Diptera, Diopsidae, Centrioncinae) with descriptions of new species from Angola, Burundi, and Kenya
Source: Zookeys. 2023 Feb 1;1144:1–93. doi: 10.3897/zookeys.1144.95619 (PMC10208442; doi:10.3897/zookeys.1144.95619)
Supplement: XML Treatment for Centrioncinae [file zookeys.1144.95619-treatment2.xml]

<!DOCTYPE tp:taxon-treatment
  PUBLIC "-//TaxonX//DTD Taxonomic Treatment Publishing DTD v0 20100105//EN" "tax-treatment-NSO.dtd">
<tp:taxon-treatment xmlns:tp="http://www.plazi.org/taxpub"><tp:treatment-meta><kwd-group><label>Taxon classification</label><kwd>
              <named-content content-type="kingdom">Animalia</named-content>
            </kwd><kwd>
              <named-content content-type="order">Diptera</named-content>
            </kwd><kwd>
              <named-content content-type="family">Diopsidae</named-content>
            </kwd></kwd-group><mixed-citation publication-type="journal"><person-group><name><surname>Feijen</surname><given-names>Hans R.</given-names></name><name><surname>Feijen</surname><given-names>Cobi</given-names></name></person-group><article-title>﻿A revision of <italic><tp:taxon-name><tp:taxon-name-part taxon-name-part-type="genus" reg="Centrioncus">Centrioncus</tp:taxon-name-part></tp:taxon-name></italic> Speiser (<tp:taxon-name><tp:taxon-name-part taxon-name-part-type="order">Diptera</tp:taxon-name-part></tp:taxon-name>, <tp:taxon-name><tp:taxon-name-part taxon-name-part-type="family">Diopsidae</tp:taxon-name-part></tp:taxon-name>, <tp:taxon-name><tp:taxon-name-part taxon-name-part-type="subfamily">Centrioncinae</tp:taxon-name-part></tp:taxon-name>) with descriptions of new species from Angola, Burundi, and Kenya</article-title><source>Zookeys</source><day>01</day><month>02</month><year>2023</year><volume>1144</volume><fpage>1</fpage><lpage>93</lpage><pub-id pub-id-type="doi">10.3897/zookeys.1144.95619</pub-id></mixed-citation></tp:treatment-meta><tp:nomenclature><label>﻿Subfamily</label><tp:taxon-name>
            <object-id xmlns:xlink="http://www.w3.org/1999/xlink" content-type="arpha" xlink:type="simple">59930BB6-F858-501A-BFC1-693ADF28C4C1</object-id>
            <tp:taxon-name-part taxon-name-part-type="subfamily">Centrioncinae</tp:taxon-name-part>
          </tp:taxon-name><tp:taxon-authority>Hennig, 1965</tp:taxon-authority><tp:nomenclature-citation-list><tp:nomenclature-citation><tp:taxon-name>
                <tp:taxon-name-part taxon-name-part-type="subfamily">Centrioncinae</tp:taxon-name-part>
              </tp:taxon-name><comment>: Hennig, 1965: 62; <xref ref-type="bibr" rid="B49">Shillito 1971</xref>: 288; <xref ref-type="bibr" rid="B54">Steyskal 1972</xref>: 1; <xref ref-type="bibr" rid="B12">Feijen 1983</xref>: 67 (as <tp:taxon-name><tp:taxon-name-part taxon-name-part-type="family">Centrioncidae</tp:taxon-name-part></tp:taxon-name>); <xref ref-type="bibr" rid="B16">Feijen 1989</xref>: 115 [as <tp:taxon-name><tp:taxon-name-part taxon-name-part-type="family">Centrioncidae</tp:taxon-name-part></tp:taxon-name>]; <xref ref-type="bibr" rid="B40">McAlpine 1997</xref>: 170; <xref ref-type="bibr" rid="B27">Hilger 2000</xref>: 335; <xref ref-type="bibr" rid="B43">Meier and Hilger 2000</xref>: 1, 6; <xref ref-type="bibr" rid="B2">Baker et al. 2001</xref>: 89; <xref ref-type="bibr" rid="B42">Meier and Baker 2002</xref>: 332; <xref ref-type="bibr" rid="B44">Nartshuk 2003</xref>: 246 [as <tp:taxon-name><tp:taxon-name-part taxon-name-part-type="family">Centrioncidae</tp:taxon-name-part></tp:taxon-name>]; <xref ref-type="bibr" rid="B8">De Meyer 2004</xref>: 25; Kotrba and Balke 2006: 843; <xref ref-type="bibr" rid="B31">Kotrba et al. 2010</xref>: 299; <xref ref-type="bibr" rid="B41">McAlpine 2011</xref>: 150; <xref ref-type="bibr" rid="B20">Feijen and Feijen 2021</xref>: 1523.</comment></tp:nomenclature-citation></tp:nomenclature-citation-list></tp:nomenclature><tp:treatment-sec sec-type="type genus" id="SECID0ESXAE"><title>Type genus.</title><p><italic><tp:taxon-name><tp:taxon-name-part taxon-name-part-type="genus" reg="Centrioncus">Centrioncus</tp:taxon-name-part></tp:taxon-name></italic> Speiser, 1910: 190.</p></tp:treatment-sec><tp:treatment-sec sec-type="diagnosis" id="SECID0E6XAE"><title>Diagnosis of <tp:taxon-name><tp:taxon-name-part taxon-name-part-type="subfamily">Centrioncinae</tp:taxon-name-part></tp:taxon-name>.</title><p>Updated version of the diagnosis by <xref ref-type="bibr" rid="B16">Feijen (1989)</xref> for <tp:taxon-name><tp:taxon-name-part taxon-name-part-type="family">Centrioncidae</tp:taxon-name-part></tp:taxon-name>. Small (4–7 mm), slender flies; head rounded (Fig. <xref ref-type="fig" rid="F3">11</xref>); eyes not stalked; pedicellus without cleft and in lateral view strongly asymmetrical; funiculus (=first flagellomere) ventrally extended within sagittal plane ~ 1.7× the width of pedicellus, funiculus with a large basal hollow on dorsal half, into which the strongly asymmetrical pedicellar conus is inserted; tripartite pubescent arista; one pair of outer vertical setae and one pair of fronto-orbital setae; lanceolate basiliform prosternum (Fig. <xref ref-type="fig" rid="F33">129</xref>); supra-alar ridge (carina) present; no pleurotergal spines, three pairs of scutal setae, one pair of scutellar spines with apical setae (Fig. <xref ref-type="fig" rid="F30">117</xref>), apical setae varying from 20% shorter to 25% longer than spines; costa unbroken, alula present (Figs <xref ref-type="fig" rid="F1">1</xref>–<xref ref-type="fig" rid="F2">8</xref>), veins CuA+CuP and M4 reaching margin, impression of crossvein bm-cu visible, wings transparent with or without vague spots; incrassate fore femora with double series of ventral tubercles and spinous setae; slender hind femora with distal set of small tubercles; no apical spurs on mid and hind femora; syntergite consisting of tergites 1 and 2; ♀ segment 7 sclerotised basally in complete ring, ♀ sternite 7 transversely divided, ♀ tergite 8 and sternite 8 each consisting of two sclerites; ♂ tergite 6 half as long as tergite 5, main part of ♂ sternite 7 located on left side, very large inverted ♂ sternite 8 (Fig. <xref ref-type="fig" rid="F35">136</xref>) on both sides fused to sternite 7 which forms a complete ventral band of sclerotisation (<xref ref-type="bibr" rid="B20">Feijen and Feijen 2021</xref>: fig. 38); abdominal spiracles 1–6 in membrane, ♀ 7<sup>th</sup> spiracles in tergite or not, ♂ left 7<sup>th</sup> spiracle in laterally located sternite 7 and ♂ right 7<sup>th</sup> spiracle in ventral band of sclerotisation; three (2 + 1) spermathecae; elongate, striated eggs; articulated three-lobed surstylus with tubercles and often spinous setae; subepandrial sclerite with clasper-like ventral lobes and large mesal plate; membranous ♂ cercus; small phallapodeme with posterior two-thirds fused to hypandrium, hypandrial clasper usually present; postgonites and epiphallus present, phallus a short solid structure with a complex distal section; ejaculatory apodeme + sac present, seminal ducts without distinct reticulated transverse structures.</p></tp:treatment-sec><tp:treatment-sec><!--Section generated to contain objects referenced in tp:taxon-treatment.--><fig id="F3" position="float" orientation="portrait"><object-id xmlns:xlink="http://www.w3.org/1999/xlink" content-type="doi" xlink:type="simple">10.3897/zookeys.1144.95619.figures9-12</object-id><object-id xmlns:xlink="http://www.w3.org/1999/xlink" content-type="arpha" xlink:type="simple">F0A40B70-6597-50E8-96E4-169B42521FBC</object-id><label>Figures 9–12.</label><caption><p><italic><tp:taxon-name><tp:taxon-name-part taxon-name-part-type="genus" reg="Centrioncus">Centrioncus</tp:taxon-name-part><tp:taxon-name-part taxon-name-part-type="species" reg="aberrans">aberrans</tp:taxon-name-part></tp:taxon-name></italic><bold>9</bold> Mount Elgon, ♀, habitus, lateral view <bold>10–12</bold> Timboroa Forest, ♂ <bold>10</bold> head, dorsal view <bold>11</bold> head, frontal view <bold>12</bold> thorax, lateral view. Arrows indicate glossy spots on frons. Scale bars: 0.5 mm.</p></caption><graphic xmlns:xlink="http://www.w3.org/1999/xlink" xlink:href="zookeys-1144-001_article-95619__-g003.jpg" position="float" orientation="portrait" xlink:type="simple" id="oo_803916.jpg"><uri content-type="original_file" xlink:type="simple">https://binary.pensoft.net/fig/803916</uri></graphic></fig><fig id="F33" position="float" orientation="portrait"><object-id xmlns:xlink="http://www.w3.org/1999/xlink" content-type="doi" xlink:type="simple">10.3897/zookeys.1144.95619.figures126-131</object-id><object-id xmlns:xlink="http://www.w3.org/1999/xlink" content-type="arpha" xlink:type="simple">1F9837EF-A64C-5635-94A4-EB3B8C899992</object-id><label>Figures 126–131.</label><caption><p><italic><tp:taxon-name><tp:taxon-name-part taxon-name-part-type="genus" reg="Centrioncus">Centrioncus</tp:taxon-name-part><tp:taxon-name-part taxon-name-part-type="species" reg="jacobae">jacobae</tp:taxon-name-part></tp:taxon-name></italic>, paratypes <bold>126</bold> Mt Ndirande <bold>127–131</bold> Mt Soche 126 ♂, habitus, lateral view <bold>127</bold> ♀, thorax, dorsal view <bold>128</bold> ♂, head, anterolateral view <bold>129</bold> ♀, basiliform prosternum, ventral view <bold>130</bold> ♀, fore femur, inner view <bold>131</bold> ♂, hind femur, inner view. Scale bars: 0.5 mm (<bold>126–128</bold>); 0.2 mm (<bold>129–131</bold>).</p></caption><graphic xmlns:xlink="http://www.w3.org/1999/xlink" xlink:href="zookeys-1144-001_article-95619__-g033.jpg" position="float" orientation="portrait" xlink:type="simple" id="oo_803946.jpg"><uri content-type="original_file" xlink:type="simple">https://binary.pensoft.net/fig/803946</uri></graphic></fig><fig id="F30" position="float" orientation="portrait"><object-id xmlns:xlink="http://www.w3.org/1999/xlink" content-type="doi" xlink:type="simple">10.3897/zookeys.1144.95619.figure117</object-id><object-id xmlns:xlink="http://www.w3.org/1999/xlink" content-type="arpha" xlink:type="simple">11704023-3592-5221-81EC-37679C2C0292</object-id><label>Figure 117.</label><caption><p><italic><tp:taxon-name><tp:taxon-name-part taxon-name-part-type="genus" reg="Centrioncus">Centrioncus</tp:taxon-name-part><tp:taxon-name-part taxon-name-part-type="species" reg="decoronotus">decoronotus</tp:taxon-name-part></tp:taxon-name></italic>, ♂, Nyahururu, Ngare Naro Forest. Photograph by D. Gavryushin.</p></caption><graphic xmlns:xlink="http://www.w3.org/1999/xlink" xlink:href="zookeys-1144-001_article-95619__-g030.jpg" position="float" orientation="portrait" xlink:type="simple" id="oo_803943.jpg"><uri content-type="original_file" xlink:type="simple">https://binary.pensoft.net/fig/803943</uri></graphic></fig><fig id="F1" position="float" orientation="portrait"><object-id xmlns:xlink="http://www.w3.org/1999/xlink" content-type="doi" xlink:type="simple">10.3897/zookeys.1144.95619.figures1-4</object-id><object-id xmlns:xlink="http://www.w3.org/1999/xlink" content-type="arpha" xlink:type="simple">AF5A18F7-553E-54E5-A4EE-75ECB46CA7FE</object-id><label>Figures 1–4.</label><caption><p><italic><tp:taxon-name><tp:taxon-name-part taxon-name-part-type="genus" reg="Centrioncus">Centrioncus</tp:taxon-name-part></tp:taxon-name></italic>, dorsal view of wings <bold>1</bold> ♂, <italic><tp:taxon-name><tp:taxon-name-part taxon-name-part-type="genus" reg="Centrioncus">C.</tp:taxon-name-part><tp:taxon-name-part taxon-name-part-type="species" reg="aberrans">aberrans</tp:taxon-name-part></tp:taxon-name></italic>, Timboroa Forest <bold>2</bold> ♀, paratype, <italic><tp:taxon-name><tp:taxon-name-part taxon-name-part-type="genus" reg="Centrioncus">C.</tp:taxon-name-part><tp:taxon-name-part taxon-name-part-type="species" reg="bururiensis">bururiensis</tp:taxon-name-part></tp:taxon-name></italic> sp. nov., Bururi Nat. Forest <bold>3</bold> ♂ <italic><tp:taxon-name><tp:taxon-name-part taxon-name-part-type="genus" reg="Centrioncus">C.</tp:taxon-name-part><tp:taxon-name-part taxon-name-part-type="species" reg="bytebieri">bytebieri</tp:taxon-name-part></tp:taxon-name></italic>, Ngangao Forest <bold>4</bold> ♀, paratype, <italic><tp:taxon-name><tp:taxon-name-part taxon-name-part-type="genus" reg="Centrioncus">C.</tp:taxon-name-part><tp:taxon-name-part taxon-name-part-type="species" reg="copelandi">copelandi</tp:taxon-name-part></tp:taxon-name></italic> sp. nov., Kasigau Mtn. Scale bars: 0.5 mm.</p></caption><graphic xmlns:xlink="http://www.w3.org/1999/xlink" xlink:href="zookeys-1144-001_article-95619__-g001.jpg" position="float" orientation="portrait" xlink:type="simple" id="oo_803914.jpg"><uri content-type="original_file" xlink:type="simple">https://binary.pensoft.net/fig/803914</uri></graphic></fig><fig id="F2" position="float" orientation="portrait"><object-id xmlns:xlink="http://www.w3.org/1999/xlink" content-type="doi" xlink:type="simple">10.3897/zookeys.1144.95619.figures5-8</object-id><object-id xmlns:xlink="http://www.w3.org/1999/xlink" content-type="arpha" xlink:type="simple">498E604A-A1EF-5C92-BE7C-BD6EAAF6FDCA</object-id><label>Figures 5–8.</label><caption><p><italic><tp:taxon-name><tp:taxon-name-part taxon-name-part-type="genus" reg="Centrioncus">Centrioncus</tp:taxon-name-part></tp:taxon-name></italic>, dorsal view of wings <bold>5</bold> ♀, holotype, <italic><tp:taxon-name><tp:taxon-name-part taxon-name-part-type="genus" reg="Centrioncus">C.</tp:taxon-name-part><tp:taxon-name-part taxon-name-part-type="species" reg="crassifemur">crassifemur</tp:taxon-name-part></tp:taxon-name></italic> sp. nov., N’dalatando <bold>6</bold> ♂, <italic><tp:taxon-name><tp:taxon-name-part taxon-name-part-type="genus" reg="Centrioncus">C.</tp:taxon-name-part><tp:taxon-name-part taxon-name-part-type="species" reg="decoronotus">decoronotus</tp:taxon-name-part></tp:taxon-name></italic> Njuki-Ini Forest <bold>7</bold> ♂, <italic><tp:taxon-name><tp:taxon-name-part taxon-name-part-type="genus" reg="Centrioncus">C.</tp:taxon-name-part><tp:taxon-name-part taxon-name-part-type="species" reg="jacobae">jacobae</tp:taxon-name-part></tp:taxon-name></italic> Mount Soche <bold>8</bold> ♀, <italic><tp:taxon-name><tp:taxon-name-part taxon-name-part-type="genus" reg="Centrioncus">C.</tp:taxon-name-part><tp:taxon-name-part taxon-name-part-type="species" reg="prodiopsis">prodiopsis</tp:taxon-name-part></tp:taxon-name></italic>, Oloitokitok. Scale bars: 0.5 mm.</p></caption><graphic xmlns:xlink="http://www.w3.org/1999/xlink" xlink:href="zookeys-1144-001_article-95619__-g002.jpg" position="float" orientation="portrait" xlink:type="simple" id="oo_803915.jpg"><uri content-type="original_file" xlink:type="simple">https://binary.pensoft.net/fig/803915</uri></graphic></fig><fig id="F35" position="float" orientation="portrait"><object-id xmlns:xlink="http://www.w3.org/1999/xlink" content-type="doi" xlink:type="simple">10.3897/zookeys.1144.95619.figures136-138</object-id><object-id xmlns:xlink="http://www.w3.org/1999/xlink" content-type="arpha" xlink:type="simple">BF0F63D5-DC55-582E-B591-24773FC3B4AF</object-id><label>Figures 136–138.</label><caption><p><italic><tp:taxon-name><tp:taxon-name-part taxon-name-part-type="genus" reg="Centrioncus">Centrioncus</tp:taxon-name-part><tp:taxon-name-part taxon-name-part-type="species" reg="jacobae">jacobae</tp:taxon-name-part></tp:taxon-name></italic>, ♂, Mt Soche <bold>136</bold> holotype, abdomen, hind femur, lateral view <bold>137</bold> epandrium, surstyli, posterior view <bold>138</bold> paratype, subepandrial clasper and surstylus, inner view. Scale bars: 0.5 mm (<bold>136</bold>); 0.1 mm (<bold>137, 138</bold>).</p></caption><graphic xmlns:xlink="http://www.w3.org/1999/xlink" xlink:href="zookeys-1144-001_article-95619__-g035.jpg" position="float" orientation="portrait" xlink:type="simple" id="oo_803948.jpg"><uri content-type="original_file" xlink:type="simple">https://binary.pensoft.net/fig/803948</uri></graphic></fig></tp:treatment-sec><ref-list><ref id="B49"><mixed-citation xmlns:xlink="http://www.w3.org/1999/xlink" xlink:type="simple"><person-group><name name-style="western"><surname>Shillito</surname><given-names>JF</given-names></name></person-group> (<year>1971</year>) <article-title>The genera of <tp:taxon-name><tp:taxon-name-part taxon-name-part-type="family">Diopsidae</tp:taxon-name-part></tp:taxon-name> (<tp:taxon-name><tp:taxon-name-part taxon-name-part-type="class">Insecta</tp:taxon-name-part></tp:taxon-name>: <tp:taxon-name><tp:taxon-name-part taxon-name-part-type="order">Diptera</tp:taxon-name-part></tp:taxon-name>).</article-title><source>Zoological Journal of the Linnean Society</source><volume>50</volume>(<issue>3</issue>): <fpage>287</fpage>–<lpage>295</lpage>. <ext-link xlink:type="simple" ext-link-type="doi" xlink:href="10.1111/j.1096-3642.1971.tb00763.x">https://doi.org/10.1111/j.1096-3642.1971.tb00763.x</ext-link></mixed-citation></ref><ref id="B54"><mixed-citation xmlns:xlink="http://www.w3.org/1999/xlink" xlink:type="simple"><person-group><name name-style="western"><surname>Steyskal</surname><given-names>GC</given-names></name></person-group> (<year>1972</year>) <article-title>A catalogue of species and key to the genera of the family <tp:taxon-name><tp:taxon-name-part taxon-name-part-type="family">Diopsidae</tp:taxon-name-part></tp:taxon-name> (<tp:taxon-name><tp:taxon-name-part taxon-name-part-type="order">Diptera</tp:taxon-name-part></tp:taxon-name>: <tp:taxon-name><tp:taxon-name-part taxon-name-part-type="parvorder">Acalyptratae</tp:taxon-name-part></tp:taxon-name>). Stuttgarter Beitrage zur Naturkunde.</article-title><source>Serie A, Biologie</source><volume>234</volume>: <fpage>1</fpage>–<lpage>20</lpage>. <ext-link xlink:type="simple" ext-link-type="uri" xlink:href="https://www.biodiversitylibrary.org/part/94956">https://www.biodiversitylibrary.org/part/94956</ext-link></mixed-citation></ref><ref id="B12"><mixed-citation xmlns:xlink="http://www.w3.org/1999/xlink" xlink:type="simple"><person-group><name name-style="western"><surname>Feijen</surname><given-names>HR</given-names></name></person-group> (<year>1983</year>) <article-title>Systematics and phylogeny of <tp:taxon-name><tp:taxon-name-part taxon-name-part-type="family">Centrioncidae</tp:taxon-name-part></tp:taxon-name>, a new Afromontane family of <tp:taxon-name><tp:taxon-name-part taxon-name-part-type="order">Diptera</tp:taxon-name-part></tp:taxon-name> (<tp:taxon-name><tp:taxon-name-part taxon-name-part-type="infraorder">Schizophora</tp:taxon-name-part></tp:taxon-name>).</article-title><source>Zoologische Verhandelingen Leiden</source><volume>202</volume>: <fpage>1</fpage>–<lpage>137</lpage>. <ext-link xlink:type="simple" ext-link-type="uri" xlink:href="http://www.repository.naturalis.nl/document/149145">http://www.repository.naturalis.nl/document/149145</ext-link></mixed-citation></ref><ref id="B16"><mixed-citation xmlns:xlink="http://www.w3.org/1999/xlink" xlink:type="simple"><person-group><name name-style="western"><surname>Feijen</surname><given-names>HR</given-names></name></person-group> (<year>1989</year>) <tp:taxon-name><tp:taxon-name-part taxon-name-part-type="family">Diopsidae</tp:taxon-name-part></tp:taxon-name>. Volume IX, <tp:taxon-name><tp:taxon-name-part taxon-name-part-type="suborder">Cyclorrhapha</tp:taxon-name-part></tp:taxon-name> III (<tp:taxon-name><tp:taxon-name-part taxon-name-part-type="infraorder">Schizophora</tp:taxon-name-part></tp:taxon-name> other than <tp:taxon-name><tp:taxon-name-part taxon-name-part-type="parvorder">Calyptratae</tp:taxon-name-part></tp:taxon-name>), Part 12: 1–122. In: Griffiths GCD (Ed.) Flies of the Nearctic Region. Schweizerbart, Stuttgart. <ext-link xlink:type="simple" ext-link-type="doi" xlink:href="10.1002/mmnd.19910380108">https://doi.org/10.1002/mmnd.19910380108</ext-link></mixed-citation></ref><ref id="B40"><mixed-citation xmlns:xlink="http://www.w3.org/1999/xlink" xlink:type="simple"><person-group><name name-style="western"><surname>McAlpine</surname><given-names>DK</given-names></name></person-group> (<year>1997</year>) <article-title><tp:taxon-name><tp:taxon-name-part taxon-name-part-type="family">Gobryidae</tp:taxon-name-part></tp:taxon-name>, a new family of acalyptrate flies (<tp:taxon-name><tp:taxon-name-part taxon-name-part-type="order">Diptera</tp:taxon-name-part></tp:taxon-name>: <tp:taxon-name><tp:taxon-name-part taxon-name-part-type="superfamily">Diopsoidea</tp:taxon-name-part></tp:taxon-name>), and a discussion of relationships of the diopsoid families.</article-title><source>Records of the Australian Museum</source><volume>49</volume>(<issue>2</issue>): <fpage>167</fpage>–<lpage>194</lpage>. <ext-link xlink:type="simple" ext-link-type="doi" xlink:href="10.3853/j.0067-1975.49.1997.1264">https://doi.org/10.3853/j.0067-1975.49.1997.1264</ext-link></mixed-citation></ref><ref id="B27"><mixed-citation xmlns:xlink="http://www.w3.org/1999/xlink" xlink:type="simple"><person-group><name name-style="western"><surname>Hilger</surname><given-names>S</given-names></name></person-group> (<year>2000</year>) <article-title>A.7. Family <tp:taxon-name><tp:taxon-name-part taxon-name-part-type="family">Diopsidae</tp:taxon-name-part></tp:taxon-name>.</article-title> In: <person-group><name name-style="western"><surname>Papp</surname><given-names>L</given-names></name><name name-style="western"><surname>Darvas</surname><given-names>B</given-names></name></person-group> (<role>Eds</role>) <issue-title>Contributions to a Manual of Palaearctic Diptera (with Special Reference to Flies of Economic Importance).</issue-title><source>Appendix, Science Herald, Budapest</source>, <fpage>335</fpage>–<lpage>343</lpage>.</mixed-citation></ref><ref id="B43"><mixed-citation xmlns:xlink="http://www.w3.org/1999/xlink" xlink:type="simple"><person-group><name name-style="western"><surname>Meier</surname><given-names>R</given-names></name><name name-style="western"><surname>Hilger</surname><given-names>S</given-names></name></person-group> (<year>2000</year>) <article-title>On the egg morphology and phylogenetic relationships of <tp:taxon-name><tp:taxon-name-part taxon-name-part-type="family">Diopsidae</tp:taxon-name-part></tp:taxon-name> (<tp:taxon-name><tp:taxon-name-part taxon-name-part-type="order">Diptera</tp:taxon-name-part></tp:taxon-name>: <tp:taxon-name><tp:taxon-name-part taxon-name-part-type="infraorder">Schizophora</tp:taxon-name-part></tp:taxon-name>).</article-title><source>Journal of Zoological Systematics and Evolutionary Research</source><volume>38</volume>(<issue>1</issue>): <fpage>1</fpage>–<lpage>36</lpage>. <ext-link xlink:type="simple" ext-link-type="doi" xlink:href="10.1046/j.1439-0469.2000.381128.x">https://doi.org/10.1046/j.1439-0469.2000.381128.x</ext-link></mixed-citation></ref><ref id="B2"><mixed-citation xmlns:xlink="http://www.w3.org/1999/xlink" xlink:type="simple"><person-group><name name-style="western"><surname>Baker</surname><given-names>RH</given-names></name><name name-style="western"><surname>Wilkinson</surname><given-names>GS</given-names></name><name name-style="western"><surname>DeSalle</surname><given-names>R</given-names></name></person-group> (<year>2001</year>) <article-title>Phylogenetic utility of different types of molecular data used to infer evolutionary relationships among stalk-eyed flies (<tp:taxon-name><tp:taxon-name-part taxon-name-part-type="family">Diopsidae</tp:taxon-name-part></tp:taxon-name>).</article-title><source>Systematic Biology</source><volume>50</volume>(<issue>1</issue>): <fpage>87</fpage>–<lpage>105</lpage>. <ext-link xlink:type="simple" ext-link-type="doi" xlink:href="10.1080/106351501750107512">https://doi.org/10.1080/106351501750107512</ext-link></mixed-citation></ref><ref id="B42"><mixed-citation xmlns:xlink="http://www.w3.org/1999/xlink" xlink:type="simple"><person-group><name name-style="western"><surname>Meier</surname><given-names>R</given-names></name><name name-style="western"><surname>Baker</surname><given-names>RH</given-names></name></person-group> (<year>2002</year>) <article-title>A cladistic analysis of <tp:taxon-name><tp:taxon-name-part taxon-name-part-type="family">Diopsidae</tp:taxon-name-part></tp:taxon-name> (<tp:taxon-name><tp:taxon-name-part taxon-name-part-type="order">Diptera</tp:taxon-name-part></tp:taxon-name>) based on morphological and DNA sequence data.</article-title><source>Insect Systematics &amp; Evolution</source><volume>33</volume>(<issue>3</issue>): <fpage>325</fpage>–<lpage>336</lpage>. <ext-link xlink:type="simple" ext-link-type="doi" xlink:href="10.1163/187631202X00181">https://doi.org/10.1163/187631202X00181</ext-link></mixed-citation></ref><ref id="B44"><mixed-citation xmlns:xlink="http://www.w3.org/1999/xlink" xlink:type="simple"><person-group><name name-style="western"><surname>Nartshuk</surname><given-names>EP</given-names></name></person-group> (<year>2003</year>) <article-title>A key to the families of <tp:taxon-name><tp:taxon-name-part taxon-name-part-type="order">Diptera</tp:taxon-name-part></tp:taxon-name> (<tp:taxon-name><tp:taxon-name-part taxon-name-part-type="class">Insecta</tp:taxon-name-part></tp:taxon-name>) of the fauna of Russia and adjacent countries (with a short review of families in the world fauna) [in Russian]. Trudy Zoologicheskogo Instituta Rossiiskoi Akademii Nauk, St.</article-title><source>Petersburg</source><volume>294</volume>: <fpage>1</fpage>–<lpage>250</lpage>. <ext-link xlink:type="simple" ext-link-type="uri" xlink:href="https://roev.ru/wp-content/uploads/2020/03/Narchuk-E.-P.-Opredelitel-semejstv-dvukrylyh.pdf">https://roev.ru/wp-content/uploads/2020/03/Narchuk-E.-P.-Opredelitel-semejstv-dvukrylyh.pdf</ext-link></mixed-citation></ref><ref id="B8"><mixed-citation xmlns:xlink="http://www.w3.org/1999/xlink" xlink:type="simple"><person-group><name name-style="western"><surname>De Meyer</surname><given-names>M</given-names></name></person-group> (<year>2004</year>) <article-title>A new <italic><tp:taxon-name><tp:taxon-name-part taxon-name-part-type="genus">Centrioncus</tp:taxon-name-part></tp:taxon-name></italic> (<tp:taxon-name><tp:taxon-name-part taxon-name-part-type="order">Diptera</tp:taxon-name-part></tp:taxon-name>: <tp:taxon-name><tp:taxon-name-part taxon-name-part-type="family">Diopsidae</tp:taxon-name-part></tp:taxon-name>, <tp:taxon-name><tp:taxon-name-part taxon-name-part-type="subfamily">Centrioncinae</tp:taxon-name-part></tp:taxon-name>) species from the Taita Hills, Kenya.</article-title><source>Journal of Afrotropical Zoology</source><volume>1</volume>: <fpage>25</fpage>–<lpage>29</lpage>.</mixed-citation></ref><ref id="B31"><mixed-citation xmlns:xlink="http://www.w3.org/1999/xlink" xlink:type="simple"><person-group><name name-style="western"><surname>Kotrba</surname><given-names>M</given-names></name><name name-style="western"><surname>Carr</surname><given-names>M</given-names></name><name name-style="western"><surname>Balke</surname><given-names>M</given-names></name></person-group> (<year>2010</year>) <article-title>The systematic position of <italic><tp:taxon-name><tp:taxon-name-part taxon-name-part-type="genus">Diopsina</tp:taxon-name-part></tp:taxon-name></italic> Curran, 1928 (<tp:taxon-name><tp:taxon-name-part taxon-name-part-type="order">Diptera</tp:taxon-name-part></tp:taxon-name>: <tp:taxon-name><tp:taxon-name-part taxon-name-part-type="family">Diopsidae</tp:taxon-name-part></tp:taxon-name>) inferred from DNA sequence data.</article-title><source>Insect Systematics &amp; Evolution</source><volume>41</volume>(<issue>3</issue>): <fpage>295</fpage>–<lpage>302</lpage>. <ext-link xlink:type="simple" ext-link-type="doi" xlink:href="10.1163/187631210X507027">https://doi.org/10.1163/187631210X507027</ext-link></mixed-citation></ref><ref id="B41"><mixed-citation xmlns:xlink="http://www.w3.org/1999/xlink" xlink:type="simple"><person-group><name name-style="western"><surname>McAlpine</surname><given-names>DK</given-names></name></person-group> (<year>2011</year>) <article-title>Observations on antennal morphology in <tp:taxon-name><tp:taxon-name-part taxon-name-part-type="order">Diptera</tp:taxon-name-part></tp:taxon-name>, with particular reference to the articular surfaces between segments 2 and 3 in the <tp:taxon-name><tp:taxon-name-part taxon-name-part-type="suborder">Cyclorrhapha</tp:taxon-name-part></tp:taxon-name>.</article-title><source>Records of the Australian Museum</source><volume>63</volume>(<issue>2</issue>): <fpage>113</fpage>–<lpage>166</lpage>. <ext-link xlink:type="simple" ext-link-type="doi" xlink:href="10.3853/j.0067-1975.63.2011.1585">https://doi.org/10.3853/j.0067-1975.63.2011.1585</ext-link></mixed-citation></ref><ref id="B20"><mixed-citation xmlns:xlink="http://www.w3.org/1999/xlink" xlink:type="simple"><person-group><name name-style="western"><surname>Feijen</surname><given-names>HR</given-names></name><name name-style="western"><surname>Feijen</surname><given-names>C</given-names></name></person-group> (<year>2021</year>) <article-title>64. <tp:taxon-name><tp:taxon-name-part taxon-name-part-type="family">Diopsidae</tp:taxon-name-part></tp:taxon-name> (Stalk-eyed Flies and Afromontane Forest Flies).</article-title> In: <person-group><name name-style="western"><surname>Kirk-Spriggs</surname><given-names>AH</given-names></name><name name-style="western"><surname>Sinclair</surname><given-names>BJ</given-names></name></person-group> (<role>Eds</role>) <issue-title>Manual of Afrotropical Diptera (Vol. 3). Brachycera: Cyclorrhapha, excluding Calyptratae.</issue-title><source>Suricata</source><volume>8</volume>: <fpage>1523</fpage>–<lpage>1543</lpage>. South African National Biodiversity Institute, Pretoria. <ext-link xlink:type="simple" ext-link-type="uri" xlink:href="https://www.nhm.ac.uk/our-science/our-work/biodiversity/manual-afrotropical-diptera.html">https://www.nhm.ac.uk/our-science/our-work/biodiversity/manual-afrotropical-diptera.html</ext-link></mixed-citation></ref></ref-list></tp:taxon-treatment>
