# Supplementary material for: ﻿A revision of Centrioncus Speiser (Diptera, Diopsidae, Centrioncinae) with descriptions of new species from Angola, Burundi, and Kenya
Source: Zookeys. 2023 Feb 1;1144:1–93. doi: 10.3897/zookeys.1144.95619 (PMC10208442; doi:10.3897/zookeys.1144.95619)
Supplement: XML Treatment for Centrioncus [file zookeys.1144.95619-treatment3.xml]

<!DOCTYPE tp:taxon-treatment
  PUBLIC "-//TaxonX//DTD Taxonomic Treatment Publishing DTD v0 20100105//EN" "tax-treatment-NSO.dtd">
<tp:taxon-treatment xmlns:tp="http://www.plazi.org/taxpub"><tp:treatment-meta><kwd-group><label>Taxon classification</label><kwd>
              <named-content content-type="kingdom">Animalia</named-content>
            </kwd><kwd>
              <named-content content-type="order">Diptera</named-content>
            </kwd><kwd>
              <named-content content-type="family">Diopsidae</named-content>
            </kwd></kwd-group><mixed-citation publication-type="journal"><person-group><name><surname>Feijen</surname><given-names>Hans R.</given-names></name><name><surname>Feijen</surname><given-names>Cobi</given-names></name></person-group><article-title>﻿A revision of <italic><tp:taxon-name><tp:taxon-name-part taxon-name-part-type="genus" reg="Centrioncus">Centrioncus</tp:taxon-name-part></tp:taxon-name></italic> Speiser (<tp:taxon-name><tp:taxon-name-part taxon-name-part-type="order">Diptera</tp:taxon-name-part></tp:taxon-name>, <tp:taxon-name><tp:taxon-name-part taxon-name-part-type="family">Diopsidae</tp:taxon-name-part></tp:taxon-name>, <tp:taxon-name><tp:taxon-name-part taxon-name-part-type="subfamily">Centrioncinae</tp:taxon-name-part></tp:taxon-name>) with descriptions of new species from Angola, Burundi, and Kenya</article-title><source>Zookeys</source><day>01</day><month>02</month><year>2023</year><volume>1144</volume><fpage>1</fpage><lpage>93</lpage><pub-id pub-id-type="doi">10.3897/zookeys.1144.95619</pub-id></mixed-citation></tp:treatment-meta><tp:nomenclature><label>﻿Genus</label><tp:taxon-name>
            <object-id xmlns:xlink="http://www.w3.org/1999/xlink" content-type="arpha" xlink:type="simple">1B759F9F-D11E-53F5-9C6A-02E5D6785342</object-id>
            <tp:taxon-name-part taxon-name-part-type="genus" reg="Centrioncus">Centrioncus</tp:taxon-name-part>
          </tp:taxon-name><tp:taxon-authority>Speiser, 1910</tp:taxon-authority><tp:nomenclature-citation-list><tp:nomenclature-citation><tp:taxon-name>
                <tp:taxon-name-part taxon-name-part-type="genus" reg="Centrioncus">Centrioncus</tp:taxon-name-part>
              </tp:taxon-name><comment>Speiser, 1910: 190; <xref ref-type="bibr" rid="B22">Frey 1925</xref>: 69; <xref ref-type="bibr" rid="B9">Duda 1925</xref>: 22, 24; <xref ref-type="bibr" rid="B10">Duda 1926</xref>: 110; <xref ref-type="bibr" rid="B48">Shillito 1950</xref>: 109; <xref ref-type="bibr" rid="B51">Smithers 1958</xref>: 25; <xref ref-type="bibr" rid="B56">van Bruggen 1961</xref>: 422; <xref ref-type="bibr" rid="B53">Steyskal 1970</xref>: 325; <xref ref-type="bibr" rid="B24">Griffiths 1972</xref>: 167; <xref ref-type="bibr" rid="B12">Feijen 1983</xref>: 4; <xref ref-type="bibr" rid="B16">Feijen 1989</xref>: 115; <xref ref-type="bibr" rid="B40">McAlpine 1997</xref>: 175, figs 21, 22, 35, 42; <xref ref-type="bibr" rid="B8">De Meyer 2004</xref>: 25; <xref ref-type="bibr" rid="B41">McAlpine 2011</xref>: 150, figs 122, 124; <xref ref-type="bibr" rid="B20">Feijen and Feijen 2021</xref>: 1535.</comment></tp:nomenclature-citation></tp:nomenclature-citation-list></tp:nomenclature><tp:treatment-sec sec-type="type species" id="SECID0EZ3AE"><title>Type species.</title><p><italic><tp:taxon-name><tp:taxon-name-part taxon-name-part-type="genus" reg="Centrioncus">Centrioncus</tp:taxon-name-part><tp:taxon-name-part taxon-name-part-type="species" reg="prodiopsis">prodiopsis</tp:taxon-name-part></tp:taxon-name></italic> Speiser, 1910: 191, by monotypy.</p></tp:treatment-sec><tp:treatment-sec sec-type="remarks" id="SECID0EK4AE"><title>Remark.</title><p>Various papers from between 1925 and 1983 can refer to the second <tp:taxon-name><tp:taxon-name-part taxon-name-part-type="subfamily">Centrioncinae</tp:taxon-name-part></tp:taxon-name> genus <italic><tp:taxon-name><tp:taxon-name-part taxon-name-part-type="genus" reg="Teloglabrus">Teloglabrus</tp:taxon-name-part></tp:taxon-name></italic> or a mixture of the two genera (see <xref ref-type="bibr" rid="B12">Feijen 1983</xref>).</p></tp:treatment-sec><tp:treatment-sec sec-type="diagnosis" id="SECID0EA5AE"><title>Diagnosis of <italic><tp:taxon-name><tp:taxon-name-part taxon-name-part-type="genus" reg="Centrioncus">Centrioncus</tp:taxon-name-part></tp:taxon-name></italic>.</title><p>Updated version of the diagnosis by <xref ref-type="bibr" rid="B12">Feijen (1983)</xref>. <tp:taxon-name><tp:taxon-name-part taxon-name-part-type="subfamily">Centrioncinae</tp:taxon-name-part></tp:taxon-name> with dark maxillary palps; dark section of funiculus limited to around base of arista; central region behind ocellar tubercle usually dark; wing with cell c partly or wholly glabrous, distal section of vein M4 gradually thinner, central wing spot present (Figs <xref ref-type="fig" rid="F1">1</xref>–<xref ref-type="fig" rid="F2">8</xref>); on average 7–10 spinous setae per fore femur; basal ring of ♀ segment 7 with or without sutures; ♀ tergite 7 well sclerotised and with lateral edges curved under, ♀ sternite 7 split into a broad rectangular anterior plate and a curved or rectangular posterior plate (Figs <xref ref-type="fig" rid="F4">14</xref>, <xref ref-type="fig" rid="F26">104</xref>, <xref ref-type="fig" rid="F34">133</xref>, <xref ref-type="fig" rid="F37">148</xref>); ♀ 7<sup>th</sup> spiracles in tergite or membrane; subanal plate large; epandrium broad and rounded with ratio width/length 1.4–1.5; inner arm of surstylus quite detached from common base of outer and median arms; surstylus in dorsal to dorsolateral position (due to inversion appearing ventrally); outer and median arms with patches of microtrichia on outer side; connection between surstylus and subepandrial clasper short; subepandrial clasper glabrous, without ridges, with 1–3 long setae and 2–8 short setae; inner posterior corner of epandrium without mesad extension for articulation with subepandrial clasper; articulation between subepandrial clasper and cercus via 1–2 small mesad sclerites, the sclerites of both sides linked via a membranous connection; ♂ cercus with distally a broad lateral extension or cercus slender; subepandrial sclerite anteriorly with large lateral extensions, <abbrev xmlns:xlink="http://www.w3.org/1999/xlink" xlink:title="(ratio) width/length" id="ABBRID0ER6AE" xlink:type="simple">w/l</abbrev> ratio 2.0–2.5; epandrial fold broad and short or epandrial sclerite present; hypandrial clasper with three terminal setae or absent; epiphallus well denticulated, lateral sides of phallophore distally acuminate, phallus rather broad, distal phallic sclerites large and U-shaped; ejaculatory apodeme + sac very large (9.2–16.3% of body length), proximal section of ejaculatory duct at right angles to ejaculatory apodeme.</p><fig id="F1" position="float" orientation="portrait"><object-id xmlns:xlink="http://www.w3.org/1999/xlink" content-type="doi" xlink:type="simple">10.3897/zookeys.1144.95619.figures1-4</object-id><object-id xmlns:xlink="http://www.w3.org/1999/xlink" content-type="arpha" xlink:type="simple">AF5A18F7-553E-54E5-A4EE-75ECB46CA7FE</object-id><label>Figures 1–4.</label><caption><p><italic><tp:taxon-name><tp:taxon-name-part taxon-name-part-type="genus" reg="Centrioncus">Centrioncus</tp:taxon-name-part></tp:taxon-name></italic>, dorsal view of wings <bold>1</bold> ♂, <italic><tp:taxon-name><tp:taxon-name-part taxon-name-part-type="genus" reg="Centrioncus">C.</tp:taxon-name-part><tp:taxon-name-part taxon-name-part-type="species" reg="aberrans">aberrans</tp:taxon-name-part></tp:taxon-name></italic>, Timboroa Forest <bold>2</bold> ♀, paratype, <italic><tp:taxon-name><tp:taxon-name-part taxon-name-part-type="genus" reg="Centrioncus">C.</tp:taxon-name-part><tp:taxon-name-part taxon-name-part-type="species" reg="bururiensis">bururiensis</tp:taxon-name-part></tp:taxon-name></italic> sp. nov., Bururi Nat. Forest <bold>3</bold> ♂ <italic><tp:taxon-name><tp:taxon-name-part taxon-name-part-type="genus" reg="Centrioncus">C.</tp:taxon-name-part><tp:taxon-name-part taxon-name-part-type="species" reg="bytebieri">bytebieri</tp:taxon-name-part></tp:taxon-name></italic>, Ngangao Forest <bold>4</bold> ♀, paratype, <italic><tp:taxon-name><tp:taxon-name-part taxon-name-part-type="genus" reg="Centrioncus">C.</tp:taxon-name-part><tp:taxon-name-part taxon-name-part-type="species" reg="copelandi">copelandi</tp:taxon-name-part></tp:taxon-name></italic> sp. nov., Kasigau Mtn. Scale bars: 0.5 mm.</p></caption><graphic xmlns:xlink="http://www.w3.org/1999/xlink" xlink:href="zookeys-1144-001_article-95619__-g001.jpg" position="float" orientation="portrait" xlink:type="simple" id="oo_803914.jpg"><uri content-type="original_file" xlink:type="simple">https://binary.pensoft.net/fig/803914</uri></graphic></fig><fig id="F2" position="float" orientation="portrait"><object-id xmlns:xlink="http://www.w3.org/1999/xlink" content-type="doi" xlink:type="simple">10.3897/zookeys.1144.95619.figures5-8</object-id><object-id xmlns:xlink="http://www.w3.org/1999/xlink" content-type="arpha" xlink:type="simple">498E604A-A1EF-5C92-BE7C-BD6EAAF6FDCA</object-id><label>Figures 5–8.</label><caption><p><italic><tp:taxon-name><tp:taxon-name-part taxon-name-part-type="genus" reg="Centrioncus">Centrioncus</tp:taxon-name-part></tp:taxon-name></italic>, dorsal view of wings <bold>5</bold> ♀, holotype, <italic><tp:taxon-name><tp:taxon-name-part taxon-name-part-type="genus" reg="Centrioncus">C.</tp:taxon-name-part><tp:taxon-name-part taxon-name-part-type="species" reg="crassifemur">crassifemur</tp:taxon-name-part></tp:taxon-name></italic> sp. nov., N’dalatando <bold>6</bold> ♂, <italic><tp:taxon-name><tp:taxon-name-part taxon-name-part-type="genus" reg="Centrioncus">C.</tp:taxon-name-part><tp:taxon-name-part taxon-name-part-type="species" reg="decoronotus">decoronotus</tp:taxon-name-part></tp:taxon-name></italic> Njuki-Ini Forest <bold>7</bold> ♂, <italic><tp:taxon-name><tp:taxon-name-part taxon-name-part-type="genus" reg="Centrioncus">C.</tp:taxon-name-part><tp:taxon-name-part taxon-name-part-type="species" reg="jacobae">jacobae</tp:taxon-name-part></tp:taxon-name></italic> Mount Soche <bold>8</bold> ♀, <italic><tp:taxon-name><tp:taxon-name-part taxon-name-part-type="genus" reg="Centrioncus">C.</tp:taxon-name-part><tp:taxon-name-part taxon-name-part-type="species" reg="prodiopsis">prodiopsis</tp:taxon-name-part></tp:taxon-name></italic>, Oloitokitok. Scale bars: 0.5 mm.</p></caption><graphic xmlns:xlink="http://www.w3.org/1999/xlink" xlink:href="zookeys-1144-001_article-95619__-g002.jpg" position="float" orientation="portrait" xlink:type="simple" id="oo_803915.jpg"><uri content-type="original_file" xlink:type="simple">https://binary.pensoft.net/fig/803915</uri></graphic></fig><table-wrap id="T1" position="float" orientation="portrait"><label>Table 1.</label><caption><p>Differential character states for the genera <italic><tp:taxon-name><tp:taxon-name-part taxon-name-part-type="genus" reg="Centrioncus">Centrioncus</tp:taxon-name-part></tp:taxon-name></italic> and <italic><tp:taxon-name><tp:taxon-name-part taxon-name-part-type="genus" reg="Teloglabrus">Teloglabrus</tp:taxon-name-part></tp:taxon-name></italic> (major differences indicated with an asterisk – *).</p></caption><table id="TID0EFECI" rules="all"><tbody><tr><th rowspan="1" colspan="1"/><th rowspan="1" colspan="1">Character</th><th rowspan="1" colspan="1">
                    <italic>
                      <tp:taxon-name><tp:taxon-name-part taxon-name-part-type="genus" reg="Centrioncus">Centrioncus</tp:taxon-name-part></tp:taxon-name>
                    </italic>
                  </th><th rowspan="1" colspan="1">
                    <italic>
                      <tp:taxon-name><tp:taxon-name-part taxon-name-part-type="genus" reg="Teloglabrus">Teloglabrus</tp:taxon-name-part></tp:taxon-name>
                    </italic>
                  </th></tr><tr><td rowspan="1" colspan="1"/><td rowspan="1" colspan="1">maxillary palpi</td><td rowspan="1" colspan="1">usually dark</td><td rowspan="1" colspan="1">usually yellowish</td></tr><tr><td rowspan="1" colspan="1"/><td rowspan="1" colspan="1">dark apical section of funiculus</td><td rowspan="1" colspan="1">limited to around base of arista</td><td rowspan="1" colspan="1">≥ dorsal quarter of lateral side</td></tr><tr><td rowspan="1" colspan="1">*</td><td rowspan="1" colspan="1">central wing spot</td><td rowspan="1" colspan="1">present</td><td rowspan="1" colspan="1">usually absent</td></tr><tr><td rowspan="1" colspan="1">*</td><td rowspan="1" colspan="1">anterior sclerite of ♀ sternite 7</td><td rowspan="1" colspan="1">1 large rectangular to trapezoidal plate</td><td rowspan="1" colspan="1">2 narrow elongate plates anteriorly connected on meson</td></tr><tr><td rowspan="1" colspan="1">*</td><td rowspan="1" colspan="1">posterior sclerite of ♀ sternite 7</td><td rowspan="1" colspan="1">1 curved (U-shaped) or rectangular plate</td><td rowspan="1" colspan="1">2 small sclerites or absent</td></tr><tr><td rowspan="1" colspan="1">*</td><td rowspan="1" colspan="1">♀ spiracle 7</td><td rowspan="1" colspan="1">in tergum (9 of 10 species, 1 species in membrane)</td><td rowspan="1" colspan="1">all species in membrane</td></tr><tr><td rowspan="1" colspan="1"/><td rowspan="1" colspan="1">♀ basal ring of segment 7</td><td rowspan="1" colspan="1">with or without suture</td><td rowspan="1" colspan="1">without suture</td></tr><tr><td rowspan="1" colspan="1">*</td><td rowspan="1" colspan="1">epandrium</td><td rowspan="1" colspan="1">broad and rounded</td><td rowspan="1" colspan="1">rather narrow and bell-shaped</td></tr><tr><td rowspan="1" colspan="1"/><td rowspan="1" colspan="1">epandrium: ratio width/length</td><td rowspan="1" colspan="1">1.3–1.5</td><td rowspan="1" colspan="1">1.0–1.1, in few species 1.2–1.3</td></tr><tr><td rowspan="1" colspan="1"/><td rowspan="1" colspan="1">surstylus</td><td rowspan="1" colspan="1">dorsal to dorsolateral position (due to inversion “ventrally”)</td><td rowspan="1" colspan="1">lateral position</td></tr><tr><td rowspan="1" colspan="1">*</td><td rowspan="1" colspan="1">outer and median arms of surstylus</td><td rowspan="1" colspan="1">pruinose areas on outer side</td><td rowspan="1" colspan="1">no microtrichia</td></tr><tr><td rowspan="1" colspan="1"/><td rowspan="1" colspan="1">connection between surstylus and subepandrial clasper</td><td rowspan="1" colspan="1">short</td><td rowspan="1" colspan="1">usually long</td></tr><tr><td rowspan="1" colspan="1">*</td><td rowspan="1" colspan="1">subepandrial clasper</td><td rowspan="1" colspan="1">glabrous, no ridges, with 1–3 long setulae and 2–8 short setulae</td><td rowspan="1" colspan="1">with microtrichia, usually with ridges, no long setulae and 12–35 short setulae</td></tr><tr><td rowspan="1" colspan="1"/><td rowspan="1" colspan="1">subepandrial plate</td><td rowspan="1" colspan="1">Anteriorly with large lateral extensions, <abbrev xmlns:xlink="http://www.w3.org/1999/xlink" xlink:title="(ratio) width/length" id="ABBRID0ESLAG" xlink:type="simple">w/l</abbrev> ratio: 2.0–2.5</td><td rowspan="1" colspan="1">small or no lateral extensions, <abbrev xmlns:xlink="http://www.w3.org/1999/xlink" xlink:title="(ratio) width/length" id="ABBRID0E1LAG" xlink:type="simple">w/l</abbrev> ratio: 1.0–1.8</td></tr><tr><td rowspan="1" colspan="1">*</td><td rowspan="1" colspan="1">ejaculatory apodeme + sac</td><td rowspan="1" colspan="1">very large (9.3–16.5% of body length)</td><td rowspan="1" colspan="1">normal-sized (5.6–8.6% of body length) – 14 of 16 species are between 5.6–7.3%</td></tr><tr><td rowspan="1" colspan="1">*</td><td rowspan="1" colspan="1">proximal section of ejaculatory duct</td><td rowspan="1" colspan="1">perpendicular to apodeme</td><td rowspan="1" colspan="1">in line with apodeme</td></tr><tr><td rowspan="1" colspan="1"/><td rowspan="1" colspan="1">hypandrial clasper</td><td rowspan="1" colspan="1">with 3 terminal setulae or absent</td><td rowspan="1" colspan="1">with 1 or 2 terminal setulae</td></tr></tbody></table></table-wrap></tp:treatment-sec><tp:treatment-sec sec-type="remarks" id="SECID0EFNAG"><title>Remark.</title><p><italic><tp:taxon-name><tp:taxon-name-part taxon-name-part-type="genus" reg="Centrioncus">Centrioncus</tp:taxon-name-part></tp:taxon-name></italic> species are known from Angola, West Africa, and eastern Africa north of the Zambesi (north of 16°S latitude).</p></tp:treatment-sec><tp:treatment-sec><!--Section generated to contain objects referenced in tp:taxon-treatment.--><fig id="F4" position="float" orientation="portrait"><object-id xmlns:xlink="http://www.w3.org/1999/xlink" content-type="doi" xlink:type="simple">10.3897/zookeys.1144.95619.figures13-15</object-id><object-id xmlns:xlink="http://www.w3.org/1999/xlink" content-type="arpha" xlink:type="simple">7A355AE2-AE6A-5A78-9976-F9BA8417BF9E</object-id><label>Figures 13–15.</label><caption><p><italic><tp:taxon-name><tp:taxon-name-part taxon-name-part-type="genus" reg="Centrioncus">Centrioncus</tp:taxon-name-part><tp:taxon-name-part taxon-name-part-type="species" reg="aberrans">aberrans</tp:taxon-name-part></tp:taxon-name></italic>, Mount Elgon, ♀ <bold>13</bold> abdomen, ventral view <bold>14</bold> sternite 7, ventral view <bold>15</bold> spermathecae. Scale bars: 0.5 mm (<bold>13</bold>); 0.1 mm (<bold>14, 15</bold>).</p></caption><graphic xmlns:xlink="http://www.w3.org/1999/xlink" xlink:href="zookeys-1144-001_article-95619__-g004.jpg" position="float" orientation="portrait" xlink:type="simple" id="oo_803917.jpg"><uri content-type="original_file" xlink:type="simple">https://binary.pensoft.net/fig/803917</uri></graphic></fig><fig id="F26" position="float" orientation="portrait"><object-id xmlns:xlink="http://www.w3.org/1999/xlink" content-type="doi" xlink:type="simple">10.3897/zookeys.1144.95619.figures101-105</object-id><object-id xmlns:xlink="http://www.w3.org/1999/xlink" content-type="arpha" xlink:type="simple">448EFAC0-6B50-5BD0-8D19-4793B165FEFD</object-id><label>Figures 101–105.</label><caption><p><italic><tp:taxon-name><tp:taxon-name-part taxon-name-part-type="genus" reg="Centrioncus">Centrioncus</tp:taxon-name-part><tp:taxon-name-part taxon-name-part-type="species" reg="crassifemur">crassifemur</tp:taxon-name-part></tp:taxon-name></italic> sp. nov., ♀, holotype, N’dalatando <bold>101</bold> sternites 1–5, ventral view <bold>102</bold> sternites 6–8, subanal plate, cerci, ventral view <bold>103</bold> tergites 8, 10, cerci, dorsal view <bold>104</bold> sternite 7, ventral view <bold>105</bold> subanal plate, ventral view. Scale bars: 0.5 mm (<bold>101, 102</bold>); 0.1 mm (<bold>103–105</bold>).</p></caption><graphic xmlns:xlink="http://www.w3.org/1999/xlink" xlink:href="zookeys-1144-001_article-95619__-g026.jpg" position="float" orientation="portrait" xlink:type="simple" id="oo_803939.jpg"><uri content-type="original_file" xlink:type="simple">https://binary.pensoft.net/fig/803939</uri></graphic></fig><fig id="F34" position="float" orientation="portrait"><object-id xmlns:xlink="http://www.w3.org/1999/xlink" content-type="doi" xlink:type="simple">10.3897/zookeys.1144.95619.figures132-135</object-id><object-id xmlns:xlink="http://www.w3.org/1999/xlink" content-type="arpha" xlink:type="simple">565AA71C-03D8-5FCC-822B-0EAEE84500F7</object-id><label>Figures 132–135.</label><caption><p><italic><tp:taxon-name><tp:taxon-name-part taxon-name-part-type="genus" reg="Centrioncus">Centrioncus</tp:taxon-name-part><tp:taxon-name-part taxon-name-part-type="species" reg="jacobae">jacobae</tp:taxon-name-part></tp:taxon-name></italic>, ♀, paratype, Mt Soche <bold>132</bold> sternites 1–6, ventral view <bold>133</bold> sternite 7, ventral view <bold>134</bold> abdomen, ventral view <bold>135</bold> abdomen, dorsal view. Scale bars: 0.5 mm (<bold>132, 134, 135</bold>); 0.2 mm (<bold>133</bold>).</p></caption><graphic xmlns:xlink="http://www.w3.org/1999/xlink" xlink:href="zookeys-1144-001_article-95619__-g034.jpg" position="float" orientation="portrait" xlink:type="simple" id="oo_803947.jpg"><uri content-type="original_file" xlink:type="simple">https://binary.pensoft.net/fig/803947</uri></graphic></fig><fig id="F37" position="float" orientation="portrait"><object-id xmlns:xlink="http://www.w3.org/1999/xlink" content-type="doi" xlink:type="simple">10.3897/zookeys.1144.95619.figures146-149</object-id><object-id xmlns:xlink="http://www.w3.org/1999/xlink" content-type="arpha" xlink:type="simple">26C62A34-26E7-5B21-97AD-104369E0F0E5</object-id><label>Figures 146–149.</label><caption><p><italic><tp:taxon-name><tp:taxon-name-part taxon-name-part-type="genus" reg="Centrioncus">Centrioncus</tp:taxon-name-part><tp:taxon-name-part taxon-name-part-type="species" reg="prodiopsis">prodiopsis</tp:taxon-name-part></tp:taxon-name></italic>, ♀, Oloitokitok <bold>146</bold> sternites 1–6, ventral view <bold>147, 148</bold> sternite 7, ventral view <bold>149</bold> tergite 7 and cerci, posterolateral view. Scale bars: 0.5 mm (<bold>146</bold>); 0.1 mm (<bold>147–149</bold>).</p></caption><graphic xmlns:xlink="http://www.w3.org/1999/xlink" xlink:href="zookeys-1144-001_article-95619__-g037.jpg" position="float" orientation="portrait" xlink:type="simple" id="oo_803950.jpg"><uri content-type="original_file" xlink:type="simple">https://binary.pensoft.net/fig/803950</uri></graphic></fig></tp:treatment-sec><ref-list><ref id="B22"><mixed-citation xmlns:xlink="http://www.w3.org/1999/xlink" xlink:type="simple"><person-group><name name-style="western"><surname>Frey</surname><given-names>R</given-names></name></person-group> (<year>1925</year>) <article-title>Zur Systematik der <tp:taxon-name><tp:taxon-name-part taxon-name-part-type="order">Diptera</tp:taxon-name-part></tp:taxon-name> Haplostomata. II. Fam. <tp:taxon-name><tp:taxon-name-part taxon-name-part-type="genus">Sepsidae</tp:taxon-name-part></tp:taxon-name>.</article-title><source>Notulae Entomologicae</source><volume>5</volume>(<issue>3</issue>): <fpage>69</fpage>–<lpage>76</lpage>. <ext-link xlink:type="simple" ext-link-type="uri" xlink:href="https://archive.org/details/notulae-entomologicae-300014_05_1925_a">https://archive.org/details/notulae-entomologicae-300014_05_1925_a</ext-link></mixed-citation></ref><ref id="B9"><mixed-citation xmlns:xlink="http://www.w3.org/1999/xlink" xlink:type="simple"><person-group><name name-style="western"><surname>Duda</surname><given-names>O</given-names></name></person-group> (<year>1925</year>) <article-title>Monographie der Sepsiden (Dipt.). I.</article-title><source>Annalen des Naturhistorischen Museums in Wien</source><volume>39</volume>: <fpage>1</fpage>–<lpage>153</lpage>. <ext-link xlink:type="simple" ext-link-type="uri" xlink:href="https://www.jstor.org/stable/41768261">https://www.jstor.org/stable/41768261</ext-link></mixed-citation></ref><ref id="B10"><mixed-citation xmlns:xlink="http://www.w3.org/1999/xlink" xlink:type="simple"><person-group><name name-style="western"><surname>Duda</surname><given-names>O</given-names></name></person-group> (<year>1926</year>) <article-title>Monographie der Sepsiden (Dipt.). II.</article-title><source>Annalen des Naturhistorischen Museums in Wien</source><volume>40</volume>: <fpage>1</fpage>–<lpage>110</lpage>. <ext-link xlink:type="simple" ext-link-type="uri" xlink:href="https://www.jstor.org/stable/41769052">https://www.jstor.org/stable/41769052</ext-link></mixed-citation></ref><ref id="B48"><mixed-citation xmlns:xlink="http://www.w3.org/1999/xlink" xlink:type="simple"><person-group><name name-style="western"><surname>Shillito</surname><given-names>JF</given-names></name></person-group> (<year>1950</year>) A note on Speiser’s genus <italic><tp:taxon-name><tp:taxon-name-part taxon-name-part-type="genus">Centrioncus</tp:taxon-name-part></tp:taxon-name></italic> and a revised definition of <tp:taxon-name><tp:taxon-name-part taxon-name-part-type="family">Diopsidae</tp:taxon-name-part></tp:taxon-name> (<tp:taxon-name><tp:taxon-name-part taxon-name-part-type="order">Diptera</tp:taxon-name-part></tp:taxon-name>: Acalypterae). Proceedings of the Royal Entomological Society of London, Series B, Taxonomy 19(7/8): 109–113. <ext-link xlink:type="simple" ext-link-type="doi" xlink:href="10.1111/j.1365-3113.1950.tb00942.x">https://doi.org/10.1111/j.1365-3113.1950.tb00942.x</ext-link></mixed-citation></ref><ref id="B51"><mixed-citation xmlns:xlink="http://www.w3.org/1999/xlink" xlink:type="simple"><person-group><name name-style="western"><surname>Smithers</surname><given-names>CN</given-names></name></person-group> (<year>1958</year>) <article-title>Some remarks on <italic><tp:taxon-name><tp:taxon-name-part taxon-name-part-type="genus">Centrioncus</tp:taxon-name-part><tp:taxon-name-part taxon-name-part-type="species">prodiopsis</tp:taxon-name-part></tp:taxon-name></italic> Speiser (Dipt., <tp:taxon-name><tp:taxon-name-part taxon-name-part-type="family">Diopsidae</tp:taxon-name-part></tp:taxon-name>).</article-title><source>Entomologist’s Monthly Magazine</source><volume>94</volume>(<issue>1</issue>): <fpage>25</fpage>–<lpage>26</lpage>.</mixed-citation></ref><ref id="B56"><mixed-citation xmlns:xlink="http://www.w3.org/1999/xlink" xlink:type="simple"><person-group><name name-style="western"><surname>van Bruggen</surname><given-names>AC</given-names></name></person-group> (<year>1961</year>) <article-title>Chapter VIII. <tp:taxon-name><tp:taxon-name-part taxon-name-part-type="order">Diptera</tp:taxon-name-part></tp:taxon-name> (<tp:taxon-name><tp:taxon-name-part taxon-name-part-type="suborder">Brachycera</tp:taxon-name-part></tp:taxon-name>): <tp:taxon-name><tp:taxon-name-part taxon-name-part-type="family">Diopsidae</tp:taxon-name-part></tp:taxon-name>. A partial revision of the <tp:taxon-name><tp:taxon-name-part taxon-name-part-type="family">Diopsidae</tp:taxon-name-part></tp:taxon-name> or stalk-eyed flies of Southern Africa.</article-title> In: <person-group><name name-style="western"><surname>Hanström</surname><given-names>BP</given-names></name><name name-style="western"><surname>Brink</surname><given-names>P</given-names></name><name name-style="western"><surname>Rudebeck</surname><given-names>G</given-names></name></person-group> (<role>Eds</role>) <issue-title>South African Animal Life, Results of the Lund University Expedition in 1950–1951 (Vol.</issue-title><source>8). Almqvist &amp; Wiksells boktryckeri AB, Uppsala</source>, <fpage>415</fpage>–<lpage>439</lpage>.</mixed-citation></ref><ref id="B53"><mixed-citation xmlns:xlink="http://www.w3.org/1999/xlink" xlink:type="simple"><person-group><name name-style="western"><surname>Steyskal</surname><given-names>GC</given-names></name></person-group> (<year>1970</year>) <article-title>Notes on the postabdomen and variation in <italic><tp:taxon-name><tp:taxon-name-part taxon-name-part-type="genus">Centrioncus</tp:taxon-name-part><tp:taxon-name-part taxon-name-part-type="species">prodiopsis</tp:taxon-name-part></tp:taxon-name></italic> Speiser (<tp:taxon-name><tp:taxon-name-part taxon-name-part-type="order">Diptera</tp:taxon-name-part></tp:taxon-name>: <tp:taxon-name><tp:taxon-name-part taxon-name-part-type="family">Diopsidae</tp:taxon-name-part></tp:taxon-name>).</article-title><source>Proceedings of the Entomological Society of Washington</source><volume>72</volume>: <fpage>325</fpage>–<lpage>327</lpage>. <ext-link xlink:type="simple" ext-link-type="uri" xlink:href="https://www.biodiversitylibrary.org/item/55015">https://www.biodiversitylibrary.org/item/55015</ext-link></mixed-citation></ref><ref id="B24"><mixed-citation xmlns:xlink="http://www.w3.org/1999/xlink" xlink:type="simple"><person-group><name name-style="western"><surname>Griffiths</surname><given-names>GCD</given-names></name></person-group> (<year>1972</year>) <source>The Phylogenetic Classification of <tp:taxon-name><tp:taxon-name-part taxon-name-part-type="order">Diptera</tp:taxon-name-part></tp:taxon-name><tp:taxon-name><tp:taxon-name-part taxon-name-part-type="suborder">Cyclorrhapha</tp:taxon-name-part></tp:taxon-name>, with Special Reference to the Structure of the Male Postabdomen. Series Entomologica (Vol. 8).</source><publisher-name>Junk</publisher-name>, <publisher-loc>The Hague</publisher-loc>, <size units="page">340 pp</size>. <ext-link xlink:type="simple" ext-link-type="doi" xlink:href="10.1007/978-94-015-7243-9_3">https://doi.org/10.1007/978-94-015-7243-9_3</ext-link></mixed-citation></ref><ref id="B12"><mixed-citation xmlns:xlink="http://www.w3.org/1999/xlink" xlink:type="simple"><person-group><name name-style="western"><surname>Feijen</surname><given-names>HR</given-names></name></person-group> (<year>1983</year>) <article-title>Systematics and phylogeny of <tp:taxon-name><tp:taxon-name-part taxon-name-part-type="family">Centrioncidae</tp:taxon-name-part></tp:taxon-name>, a new Afromontane family of <tp:taxon-name><tp:taxon-name-part taxon-name-part-type="order">Diptera</tp:taxon-name-part></tp:taxon-name> (<tp:taxon-name><tp:taxon-name-part taxon-name-part-type="infraorder">Schizophora</tp:taxon-name-part></tp:taxon-name>).</article-title><source>Zoologische Verhandelingen Leiden</source><volume>202</volume>: <fpage>1</fpage>–<lpage>137</lpage>. <ext-link xlink:type="simple" ext-link-type="uri" xlink:href="http://www.repository.naturalis.nl/document/149145">http://www.repository.naturalis.nl/document/149145</ext-link></mixed-citation></ref><ref id="B16"><mixed-citation xmlns:xlink="http://www.w3.org/1999/xlink" xlink:type="simple"><person-group><name name-style="western"><surname>Feijen</surname><given-names>HR</given-names></name></person-group> (<year>1989</year>) <tp:taxon-name><tp:taxon-name-part taxon-name-part-type="family">Diopsidae</tp:taxon-name-part></tp:taxon-name>. Volume IX, <tp:taxon-name><tp:taxon-name-part taxon-name-part-type="suborder">Cyclorrhapha</tp:taxon-name-part></tp:taxon-name> III (<tp:taxon-name><tp:taxon-name-part taxon-name-part-type="infraorder">Schizophora</tp:taxon-name-part></tp:taxon-name> other than <tp:taxon-name><tp:taxon-name-part taxon-name-part-type="parvorder">Calyptratae</tp:taxon-name-part></tp:taxon-name>), Part 12: 1–122. In: Griffiths GCD (Ed.) Flies of the Nearctic Region. Schweizerbart, Stuttgart. <ext-link xlink:type="simple" ext-link-type="doi" xlink:href="10.1002/mmnd.19910380108">https://doi.org/10.1002/mmnd.19910380108</ext-link></mixed-citation></ref><ref id="B40"><mixed-citation xmlns:xlink="http://www.w3.org/1999/xlink" xlink:type="simple"><person-group><name name-style="western"><surname>McAlpine</surname><given-names>DK</given-names></name></person-group> (<year>1997</year>) <article-title><tp:taxon-name><tp:taxon-name-part taxon-name-part-type="family">Gobryidae</tp:taxon-name-part></tp:taxon-name>, a new family of acalyptrate flies (<tp:taxon-name><tp:taxon-name-part taxon-name-part-type="order">Diptera</tp:taxon-name-part></tp:taxon-name>: <tp:taxon-name><tp:taxon-name-part taxon-name-part-type="superfamily">Diopsoidea</tp:taxon-name-part></tp:taxon-name>), and a discussion of relationships of the diopsoid families.</article-title><source>Records of the Australian Museum</source><volume>49</volume>(<issue>2</issue>): <fpage>167</fpage>–<lpage>194</lpage>. <ext-link xlink:type="simple" ext-link-type="doi" xlink:href="10.3853/j.0067-1975.49.1997.1264">https://doi.org/10.3853/j.0067-1975.49.1997.1264</ext-link></mixed-citation></ref><ref id="B8"><mixed-citation xmlns:xlink="http://www.w3.org/1999/xlink" xlink:type="simple"><person-group><name name-style="western"><surname>De Meyer</surname><given-names>M</given-names></name></person-group> (<year>2004</year>) <article-title>A new <italic><tp:taxon-name><tp:taxon-name-part taxon-name-part-type="genus">Centrioncus</tp:taxon-name-part></tp:taxon-name></italic> (<tp:taxon-name><tp:taxon-name-part taxon-name-part-type="order">Diptera</tp:taxon-name-part></tp:taxon-name>: <tp:taxon-name><tp:taxon-name-part taxon-name-part-type="family">Diopsidae</tp:taxon-name-part></tp:taxon-name>, <tp:taxon-name><tp:taxon-name-part taxon-name-part-type="subfamily">Centrioncinae</tp:taxon-name-part></tp:taxon-name>) species from the Taita Hills, Kenya.</article-title><source>Journal of Afrotropical Zoology</source><volume>1</volume>: <fpage>25</fpage>–<lpage>29</lpage>.</mixed-citation></ref><ref id="B41"><mixed-citation xmlns:xlink="http://www.w3.org/1999/xlink" xlink:type="simple"><person-group><name name-style="western"><surname>McAlpine</surname><given-names>DK</given-names></name></person-group> (<year>2011</year>) <article-title>Observations on antennal morphology in <tp:taxon-name><tp:taxon-name-part taxon-name-part-type="order">Diptera</tp:taxon-name-part></tp:taxon-name>, with particular reference to the articular surfaces between segments 2 and 3 in the <tp:taxon-name><tp:taxon-name-part taxon-name-part-type="suborder">Cyclorrhapha</tp:taxon-name-part></tp:taxon-name>.</article-title><source>Records of the Australian Museum</source><volume>63</volume>(<issue>2</issue>): <fpage>113</fpage>–<lpage>166</lpage>. <ext-link xlink:type="simple" ext-link-type="doi" xlink:href="10.3853/j.0067-1975.63.2011.1585">https://doi.org/10.3853/j.0067-1975.63.2011.1585</ext-link></mixed-citation></ref><ref id="B20"><mixed-citation xmlns:xlink="http://www.w3.org/1999/xlink" xlink:type="simple"><person-group><name name-style="western"><surname>Feijen</surname><given-names>HR</given-names></name><name name-style="western"><surname>Feijen</surname><given-names>C</given-names></name></person-group> (<year>2021</year>) <article-title>64. <tp:taxon-name><tp:taxon-name-part taxon-name-part-type="family">Diopsidae</tp:taxon-name-part></tp:taxon-name> (Stalk-eyed Flies and Afromontane Forest Flies).</article-title> In: <person-group><name name-style="western"><surname>Kirk-Spriggs</surname><given-names>AH</given-names></name><name name-style="western"><surname>Sinclair</surname><given-names>BJ</given-names></name></person-group> (<role>Eds</role>) <issue-title>Manual of Afrotropical Diptera (Vol. 3). Brachycera: Cyclorrhapha, excluding Calyptratae.</issue-title><source>Suricata</source><volume>8</volume>: <fpage>1523</fpage>–<lpage>1543</lpage>. South African National Biodiversity Institute, Pretoria. <ext-link xlink:type="simple" ext-link-type="uri" xlink:href="https://www.nhm.ac.uk/our-science/our-work/biodiversity/manual-afrotropical-diptera.html">https://www.nhm.ac.uk/our-science/our-work/biodiversity/manual-afrotropical-diptera.html</ext-link></mixed-citation></ref></ref-list></tp:taxon-treatment>
