# Supplementary material for: ﻿A revision of Centrioncus Speiser (Diptera, Diopsidae, Centrioncinae) with descriptions of new species from Angola, Burundi, and Kenya
Source: Zookeys. 2023 Feb 1;1144:1–93. doi: 10.3897/zookeys.1144.95619 (PMC10208442; doi:10.3897/zookeys.1144.95619)
Supplement: XML Treatment for Centrioncus aberrans [file zookeys.1144.95619-treatment4.xml]

<!DOCTYPE tp:taxon-treatment
  PUBLIC "-//TaxonX//DTD Taxonomic Treatment Publishing DTD v0 20100105//EN" "tax-treatment-NSO.dtd">
<tp:taxon-treatment xmlns:tp="http://www.plazi.org/taxpub"><tp:treatment-meta><kwd-group><label>Taxon classification</label><kwd>
              <named-content content-type="kingdom">Animalia</named-content>
            </kwd><kwd>
              <named-content content-type="order">Diptera</named-content>
            </kwd><kwd>
              <named-content content-type="family">Diopsidae</named-content>
            </kwd></kwd-group><mixed-citation publication-type="journal"><person-group><name><surname>Feijen</surname><given-names>Hans R.</given-names></name><name><surname>Feijen</surname><given-names>Cobi</given-names></name></person-group><article-title>﻿A revision of <italic><tp:taxon-name><tp:taxon-name-part taxon-name-part-type="genus" reg="Centrioncus">Centrioncus</tp:taxon-name-part></tp:taxon-name></italic> Speiser (<tp:taxon-name><tp:taxon-name-part taxon-name-part-type="order">Diptera</tp:taxon-name-part></tp:taxon-name>, <tp:taxon-name><tp:taxon-name-part taxon-name-part-type="family">Diopsidae</tp:taxon-name-part></tp:taxon-name>, <tp:taxon-name><tp:taxon-name-part taxon-name-part-type="subfamily">Centrioncinae</tp:taxon-name-part></tp:taxon-name>) with descriptions of new species from Angola, Burundi, and Kenya</article-title><source>Zookeys</source><day>01</day><month>02</month><year>2023</year><volume>1144</volume><fpage>1</fpage><lpage>93</lpage><pub-id pub-id-type="doi">10.3897/zookeys.1144.95619</pub-id></mixed-citation></tp:treatment-meta><tp:nomenclature><label>﻿</label><tp:taxon-name>
            <object-id xmlns:xlink="http://www.w3.org/1999/xlink" content-type="arpha" xlink:type="simple">4453C226-2EEA-5716-8230-373D68A5F8C6</object-id>
            <tp:taxon-name-part taxon-name-part-type="genus" reg="Centrioncus">Centrioncus</tp:taxon-name-part>
            <tp:taxon-name-part taxon-name-part-type="species" reg="aberrans">aberrans</tp:taxon-name-part>
          </tp:taxon-name><tp:taxon-authority>Feijen</tp:taxon-authority><xref ref-type="fig" rid="F1">Figs 1</xref><xref ref-type="fig" rid="F3">, 9–12</xref><xref ref-type="fig" rid="F4">, 13–15</xref><xref ref-type="fig" rid="F5">, 16–20</xref><xref ref-type="fig" rid="F6">, 21–24</xref><xref ref-type="fig" rid="F7">, 25–28</xref><xref ref-type="fig" rid="F8">, 29</xref><xref ref-type="fig" rid="F9">, 30</xref><xref ref-type="table" rid="T2">, Tables 2</xref><xref ref-type="table" rid="T6">, 6</xref><xref ref-type="table" rid="T8">, 8</xref><xref ref-type="table" rid="T9">, 9</xref><tp:nomenclature-citation-list><tp:nomenclature-citation><tp:taxon-name>
                <tp:taxon-name-part taxon-name-part-type="genus" reg="Centrioncus">Centrioncus</tp:taxon-name-part>
                <tp:taxon-name-part taxon-name-part-type="species" reg="aberrans">aberrans</tp:taxon-name-part>
              </tp:taxon-name><comment>Feijen, 1983: 84.</comment></tp:nomenclature-citation><tp:nomenclature-citation><tp:taxon-name>
                <tp:taxon-name-part taxon-name-part-type="genus" reg="Centrioncus">Centrioncus</tp:taxon-name-part>
              </tp:taxon-name><comment>sp. <xref ref-type="bibr" rid="B12">Feijen 1983</xref>: 87 (this specimen from Rwanda, Lac Gando, was only cursorily inspected, but could now be studied in detail).</comment></tp:nomenclature-citation></tp:nomenclature-citation-list></tp:nomenclature><tp:treatment-sec sec-type="type material" id="SECID0EMSBG"><title>Type material.</title><p>Uganda: <bold><italic>holotype</italic></bold>, ♂, Kilembe, Ruwenzori Range, [<named-content xmlns:xlink="http://www.w3.org/1999/xlink" content-type="dwc:verbatimCoordinates" xlink:type="simple"><named-content content-type="geo-json" specific-use="{&#34;type&#34;:&#34;Point&#34;,&#34;coordinates&#34;:[30.013056,0.197500]}" id="NCID0EYSBG" xlink:type="simple">0°11'51"N, 30°0'47"E</named-content></named-content>], 1500 m, F.W. Edwards (<named-content xmlns:xlink="http://www.w3.org/1999/xlink" content-type="dwc:institutional_code" xlink:title="Natural History Museum, London" xlink:href="http://grbio.org/institution/natural-history-museum-london" xlink:type="simple">NHMUK</named-content>). <bold><italic>Paratypes</italic></bold>: 1 ♀, 1 ♂, same data as holotype (<named-content xmlns:xlink="http://www.w3.org/1999/xlink" content-type="dwc:institutional_code" xlink:title="Natural History Museum, London" xlink:href="http://grbio.org/institution/natural-history-museum-london" xlink:type="simple">NHMUK</named-content>).</p></tp:treatment-sec><tp:treatment-sec sec-type="material" id="SECID0EITBG"><title>Material studied.</title><p>Kenya: 8 ♀, 12 ♂, Mount Elgon, nr Elephant Cave (Kitum cave), [<named-content xmlns:xlink="http://www.w3.org/1999/xlink" content-type="dwc:verbatimCoordinates" xlink:type="simple"><named-content content-type="geo-json" specific-use="{&#34;type&#34;:&#34;Point&#34;,&#34;coordinates&#34;:[34.758039,1.032456]}" id="NCID0ERTBG" xlink:type="simple">1°1'56.84"N, 34°45'28.94"E</named-content></named-content>, 2350 m], 22.iii.1988, H.R. Feijen (<named-content xmlns:xlink="http://www.w3.org/1999/xlink" content-type="dwc:institutional_code" xlink:title="Naturalis Biodiversity Center" xlink:href="http://grbio.org/institution/naturalis-biodiversity-center" xlink:type="simple">RMNH</named-content>); 1 ♂, Saiwa Swamp, [<named-content xmlns:xlink="http://www.w3.org/1999/xlink" content-type="dwc:verbatimCoordinates" xlink:type="simple"><named-content content-type="geo-json" specific-use="{&#34;type&#34;:&#34;Point&#34;,&#34;coordinates&#34;:[35.116514,1.095444]}" id="NCID0E4TBG" xlink:type="simple">1°5'43.60"N, 35°6'59.45"E</named-content></named-content>, 1870 m], 23.iii.1988, H.R. Feijen (<named-content xmlns:xlink="http://www.w3.org/1999/xlink" content-type="dwc:institutional_code" xlink:title="Naturalis Biodiversity Center" xlink:href="http://grbio.org/institution/naturalis-biodiversity-center" xlink:type="simple">RMNH</named-content>); 3 ♂, Rift Valley Province, Timboroa Forest (compt. 9), malaise traps, indigenous Afromontane forest,<named-content xmlns:xlink="http://www.w3.org/1999/xlink" content-type="dwc:verbatimCoordinates" xlink:type="simple"><named-content content-type="geo-json" specific-use="{&#34;type&#34;:&#34;Point&#34;,&#34;coordinates&#34;:[35.515150,-0.068200]}" id="NCID0EJUBG" xlink:type="simple"> 00°04.092'S, 35°30.909'E</named-content></named-content>, 2628 m, 14–16.iv.2011, A.H. &amp; M.K. Kirk-Spriggs (<named-content xmlns:xlink="http://www.w3.org/1999/xlink" content-type="dwc:institutional_code" xlink:title="National Museum Bloemfontein" xlink:href="http://grbio.org/institution/national-museum-bloemfontein-0" xlink:type="simple">BMSA</named-content>); 1 ♀, Rift Valley Prov., Lake Nakuru N.P., malaise trap, <italic><tp:taxon-name><tp:taxon-name-part taxon-name-part-type="genus" reg="Acacia">Acacia</tp:taxon-name-part><tp:taxon-name-part taxon-name-part-type="species" reg="xanthophloea">xanthophloea</tp:taxon-name-part></tp:taxon-name></italic> habitat,<named-content xmlns:xlink="http://www.w3.org/1999/xlink" content-type="dwc:verbatimCoordinates" xlink:type="simple"><named-content content-type="geo-json" specific-use="{&#34;type&#34;:&#34;Point&#34;,&#34;coordinates&#34;:[36.057950,-0.351300]}" id="NCID0EAVBG" xlink:type="simple"> 0.35130°S, 36.05795°E</named-content></named-content>, 1796 m, 3-17.iii.2006, R. Copeland (<abbrev xmlns:xlink="http://www.w3.org/1999/xlink" xlink:title="International Centre of Insect Physiology and Ecology" id="ABBRID0EFVBG" xlink:type="simple">ICIPE</abbrev>); Rwanda: 1 ♂, N. Kivu, Lac Gando, <named-content xmlns:xlink="http://www.w3.org/1999/xlink" content-type="dwc:verbatimCoordinates" xlink:type="simple"><named-content content-type="geo-json" specific-use="{&#34;type&#34;:&#34;Point&#34;,&#34;coordinates&#34;:[29.400000,-1.600000]}" id="NCID0EMVBG" xlink:type="simple">1°36'S, 29°24'E</named-content></named-content>, 2400 m, 25.xii.1925, H. Schouteden (<named-content xmlns:xlink="http://www.w3.org/1999/xlink" content-type="dwc:institutional_code" xlink:title="Musée Royal de l’Afrique Centrale" xlink:href="http://grbio.org/institution/mus%C3%A9e-royal-de-l%E2%80%99afrique-centrale" xlink:type="simple">MRAC</named-content>); Rwanda &amp; DR Congo [as Zaire]: 2 ♀, x.1993, Thomas Wagner, canopy fogging on specific trees (<named-content xmlns:xlink="http://www.w3.org/1999/xlink" content-type="dwc:institutional_code" xlink:title="Biological Collection, Universität Bielefeld" xlink:href="http://grbio.org/institution/universitat-bielefeld-0" xlink:type="simple">FBUB</named-content>) [According to Dr Wagner (pers. comm.), there are two options for the collection site: Rwanda, Cyamudongo, Nyakabuye, <named-content xmlns:xlink="http://www.w3.org/1999/xlink" content-type="dwc:verbatimCoordinates" xlink:type="simple"><named-content content-type="geo-json" specific-use="{&#34;type&#34;:&#34;Point&#34;,&#34;coordinates&#34;:[28.983333,-2.566667]}" id="NCID0E3VBG" xlink:type="simple">2°34'S, 28°59'E</named-content></named-content>, 1750 m, montane rain forest or DR Congo Irangi, Kivu-Sud, <named-content xmlns:xlink="http://www.w3.org/1999/xlink" content-type="dwc:verbatimCoordinates" xlink:type="simple"><named-content content-type="geo-json" specific-use="{&#34;type&#34;:&#34;Point&#34;,&#34;coordinates&#34;:[28.450000,-1.900000]}" id="NCID0EEWBG" xlink:type="simple">1°54'S, 28°27'E</named-content></named-content>, 950 m, rain forest. The distance between the two sites is 95 km in a straight line.]. In total 12 ♀ and 19 ♂ were studied.</p></tp:treatment-sec><tp:treatment-sec sec-type="diagnosis" id="SECID0EJWBG"><title>Diagnosis.</title><p><italic><tp:taxon-name><tp:taxon-name-part taxon-name-part-type="genus" reg="Centrioncus">Centrioncus</tp:taxon-name-part><tp:taxon-name-part taxon-name-part-type="species" reg="aberrans">aberrans</tp:taxon-name-part></tp:taxon-name></italic> can be recognised by its mesally depressed, pruinose frons with two small glossy spots; glossy, blackish brown collar; pruinose, blackish brown scutum; pruinose, brown scutellum with two dark spots; brown scutellar spines; blackish brown pleura, but propleuron, anterior half and posteroventral corner of anepisternum, and dorsal “knob” of anepimeron chestnut brown (Fig. <xref ref-type="fig" rid="F3">12</xref>); scutellar spine/scutellum ratio: 0.95; apical seta/scutellar spine ratio: 1.13; brown fore femur on distal quarter dark brown on both sides, strongly incrassate (<abbrev xmlns:xlink="http://www.w3.org/1999/xlink" xlink:title="(ratio) length/width" id="ABBRID0E5WBG" xlink:type="simple">l/w</abbrev> ratio: 2.75) with ~ 35.5 tubercles; medium-sized central wing spot largely in basal quarter of cell r4+5, extending into cells br and bm+dm (Fig. <xref ref-type="fig" rid="F1">1</xref>); tergites dark brown, thinly pruinose; sternite 4 rectangular (Fig. <xref ref-type="fig" rid="F4">13</xref>), sternite 5 trapezoidal; sternite 6 a short, broad, trapezoidal sclerite, 1.6× the width of sternites 1–5; female 7<sup>th</sup> spiracle half in/half out of tergite; anterior sclerite of female sternite 7 rectangular, <abbrev xmlns:xlink="http://www.w3.org/1999/xlink" xlink:title="(ratio) width/length" id="ABBRID0EMXBG" xlink:type="simple">w/l</abbrev> ratio: ~ 5.3 (Figs <xref ref-type="fig" rid="F4">13</xref>, <xref ref-type="fig" rid="F4">14</xref>); posterior sclerite of female sternite 7 large, weakly sclerotised and rectangular with more sclerotised anterolateral sections; very elongate female cercus with <abbrev xmlns:xlink="http://www.w3.org/1999/xlink" xlink:title="(ratio) length/width" id="ABBRID0EYXBG" xlink:type="simple">l/w</abbrev> ratio: ~ 5.1; pentagonal subanal plate; smooth spermathecae with some tiny pustules and small dimple surrounded by ridge-like ring; outer and median arms of surstylus broadly joined, with short broad common base (Figs <xref ref-type="fig" rid="F6">21–24</xref>); outer arm triangular, apically tapering, base twice as wide as apex, rounded apically, with four or five tubercles; median arm broader and longer than outer arm, parallel-sided, with five or six spinous setae; inner arm half the length of median arm, with apophysis; subepandrial clasper (Figs <xref ref-type="fig" rid="F7">25–28</xref>) with strong basal constriction, rectangular with lateral apical corner a bit extended and rounded, mesal basal corner square; male cercus (Fig. <xref ref-type="fig" rid="F5">17</xref>) slender, somewhat broadening from base to apex, without distal lateral extension.</p><fig id="F3" position="float" orientation="portrait"><object-id xmlns:xlink="http://www.w3.org/1999/xlink" content-type="doi" xlink:type="simple">10.3897/zookeys.1144.95619.figures9-12</object-id><object-id xmlns:xlink="http://www.w3.org/1999/xlink" content-type="arpha" xlink:type="simple">F0A40B70-6597-50E8-96E4-169B42521FBC</object-id><label>Figures 9–12.</label><caption><p><italic><tp:taxon-name><tp:taxon-name-part taxon-name-part-type="genus" reg="Centrioncus">Centrioncus</tp:taxon-name-part><tp:taxon-name-part taxon-name-part-type="species" reg="aberrans">aberrans</tp:taxon-name-part></tp:taxon-name></italic><bold>9</bold> Mount Elgon, ♀, habitus, lateral view <bold>10–12</bold> Timboroa Forest, ♂ <bold>10</bold> head, dorsal view <bold>11</bold> head, frontal view <bold>12</bold> thorax, lateral view. Arrows indicate glossy spots on frons. Scale bars: 0.5 mm.</p></caption><graphic xmlns:xlink="http://www.w3.org/1999/xlink" xlink:href="zookeys-1144-001_article-95619__-g003.jpg" position="float" orientation="portrait" xlink:type="simple" id="oo_803916.jpg"><uri content-type="original_file" xlink:type="simple">https://binary.pensoft.net/fig/803916</uri></graphic></fig><fig id="F4" position="float" orientation="portrait"><object-id xmlns:xlink="http://www.w3.org/1999/xlink" content-type="doi" xlink:type="simple">10.3897/zookeys.1144.95619.figures13-15</object-id><object-id xmlns:xlink="http://www.w3.org/1999/xlink" content-type="arpha" xlink:type="simple">7A355AE2-AE6A-5A78-9976-F9BA8417BF9E</object-id><label>Figures 13–15.</label><caption><p><italic><tp:taxon-name><tp:taxon-name-part taxon-name-part-type="genus" reg="Centrioncus">Centrioncus</tp:taxon-name-part><tp:taxon-name-part taxon-name-part-type="species" reg="aberrans">aberrans</tp:taxon-name-part></tp:taxon-name></italic>, Mount Elgon, ♀ <bold>13</bold> abdomen, ventral view <bold>14</bold> sternite 7, ventral view <bold>15</bold> spermathecae. Scale bars: 0.5 mm (<bold>13</bold>); 0.1 mm (<bold>14, 15</bold>).</p></caption><graphic xmlns:xlink="http://www.w3.org/1999/xlink" xlink:href="zookeys-1144-001_article-95619__-g004.jpg" position="float" orientation="portrait" xlink:type="simple" id="oo_803917.jpg"><uri content-type="original_file" xlink:type="simple">https://binary.pensoft.net/fig/803917</uri></graphic></fig><fig id="F5" position="float" orientation="portrait"><object-id xmlns:xlink="http://www.w3.org/1999/xlink" content-type="doi" xlink:type="simple">10.3897/zookeys.1144.95619.figures16-20</object-id><object-id xmlns:xlink="http://www.w3.org/1999/xlink" content-type="arpha" xlink:type="simple">28B59844-7D96-5265-B152-A7A96F5BFBC7</object-id><label>Figures 16–20.</label><caption><p><italic><tp:taxon-name><tp:taxon-name-part taxon-name-part-type="genus" reg="Centrioncus">Centrioncus</tp:taxon-name-part><tp:taxon-name-part taxon-name-part-type="species" reg="aberrans">aberrans</tp:taxon-name-part></tp:taxon-name></italic>, ♂ <bold>16, 20</bold> Timboroa Forest <bold>17, 18</bold> Mount Elgon <bold>19</bold> Lac Gando <bold>16</bold> epandrium with surstyli, posterior view <bold>17</bold> cercus, posterior view <bold>18–20</bold> ejaculatory apodeme. Scale bars: 0.1 mm.</p></caption><graphic xmlns:xlink="http://www.w3.org/1999/xlink" xlink:href="zookeys-1144-001_article-95619__-g005.jpg" position="float" orientation="portrait" xlink:type="simple" id="oo_803918.jpg"><uri content-type="original_file" xlink:type="simple">https://binary.pensoft.net/fig/803918</uri></graphic></fig><fig id="F6" position="float" orientation="portrait"><object-id xmlns:xlink="http://www.w3.org/1999/xlink" content-type="doi" xlink:type="simple">10.3897/zookeys.1144.95619.figures21-24</object-id><object-id xmlns:xlink="http://www.w3.org/1999/xlink" content-type="arpha" xlink:type="simple">418BBDCB-A970-5F4C-968C-65F0CDC62409</object-id><label>Figures 21–24.</label><caption><p><italic><tp:taxon-name><tp:taxon-name-part taxon-name-part-type="genus" reg="Centrioncus">Centrioncus</tp:taxon-name-part><tp:taxon-name-part taxon-name-part-type="species" reg="aberrans">aberrans</tp:taxon-name-part></tp:taxon-name></italic>, ♂, surstylus, inner view <bold>21</bold> paratype. Uganda. Kilembe <bold>22</bold> Kenya, Mount Elgon <bold>23</bold> Rwanda, Lac Gando <bold>24</bold> Kenya, Timboroa Forest. Scale bar: 0.1 mm.</p></caption><graphic xmlns:xlink="http://www.w3.org/1999/xlink" xlink:href="zookeys-1144-001_article-95619__-g006.jpg" position="float" orientation="portrait" xlink:type="simple" id="oo_803919.jpg"><uri content-type="original_file" xlink:type="simple">https://binary.pensoft.net/fig/803919</uri></graphic></fig><fig id="F7" position="float" orientation="portrait"><object-id xmlns:xlink="http://www.w3.org/1999/xlink" content-type="doi" xlink:type="simple">10.3897/zookeys.1144.95619.figures25-28</object-id><object-id xmlns:xlink="http://www.w3.org/1999/xlink" content-type="arpha" xlink:type="simple">72471722-7B97-5E95-913A-9FAA4516999B</object-id><label>Figures 25–28.</label><caption><p><italic><tp:taxon-name><tp:taxon-name-part taxon-name-part-type="genus" reg="Centrioncus">Centrioncus</tp:taxon-name-part><tp:taxon-name-part taxon-name-part-type="species" reg="aberrans">aberrans</tp:taxon-name-part></tp:taxon-name></italic>, ♂, subepandrial clasper, outer view <bold>25</bold> paratype, Uganda. Kilembe <bold>26</bold> Kenya, Mount Elgon <bold>27</bold> Rwanda, Lac Gando <bold>28</bold> Kenya, Timboroa Forest. Scale bar: 0.1 mm.</p></caption><graphic xmlns:xlink="http://www.w3.org/1999/xlink" xlink:href="zookeys-1144-001_article-95619__-g007.jpg" position="float" orientation="portrait" xlink:type="simple" id="oo_803920.jpg"><uri content-type="original_file" xlink:type="simple">https://binary.pensoft.net/fig/803920</uri></graphic></fig></tp:treatment-sec><tp:treatment-sec sec-type="description" id="SECID0EQ4BG"><title>Supplementary description.</title><p>Below, biometrical data are given for the much larger series now studied, as compared to the type series. Additional morphological data, as well as some rectifications, are presented.</p><p><bold><italic>Measurements</italic>.</bold> For the small type series of 1 ♀ and 2 ♂ <xref ref-type="bibr" rid="B12">Feijen (1983)</xref> gave for width of head in ♀ 1.12 mm and in ♂ 1.24 and 1.15 mm, body length in ♀ 4.9 mm and in ♂ 5.2 and 5.0 mm, wing length in ♀ 4.4 mm and in ♂ 4.7 and 4.4 mm, and length of scutellar spine in ♀ 0.26 mm and in ♂ 0.27 and 0.26 mm. In Table <xref ref-type="table" rid="T2">2</xref>, measurements and other quantitative characters are presented for the much larger series now studied. In this table, data are presented for females and males separately. From this table, the differences between females and males for quantitative characters are marginal. The body length is slightly larger in the male. In Tables <xref ref-type="table" rid="T6">6</xref>, <xref ref-type="table" rid="T7">7</xref> the data for females and males are combined, so that large series can be compared with the other <italic><tp:taxon-name><tp:taxon-name-part taxon-name-part-type="genus" reg="Centrioncus">Centrioncus</tp:taxon-name-part></tp:taxon-name></italic> species for which large numbers were available. In the other three species for which large series could be measured, the females were, on the average, clearly somewhat larger. The original measurements of the type series of <italic><tp:taxon-name><tp:taxon-name-part taxon-name-part-type="genus" reg="Centrioncus">C.</tp:taxon-name-part><tp:taxon-name-part taxon-name-part-type="species" reg="aberrans">aberrans</tp:taxon-name-part></tp:taxon-name></italic> fall well within the ranges as presented in Table <xref ref-type="table" rid="T2">2</xref>.</p><table-wrap id="T2" position="float" orientation="portrait"><label>Table 2.</label><caption><p>Quantitative characters for <italic><tp:taxon-name><tp:taxon-name-part taxon-name-part-type="genus" reg="Centrioncus">Centrioncus</tp:taxon-name-part><tp:taxon-name-part taxon-name-part-type="species" reg="aberrans">aberrans</tp:taxon-name-part></tp:taxon-name></italic>. Given are mean ± standard error, range and number of records for females and males separately. Measurements in mm.</p></caption><table id="TID0EGUCI" rules="all"><tbody><tr><th rowspan="2" colspan="1">Character</th><th rowspan="1" colspan="3">♀</th><th rowspan="1" colspan="3">♂</th></tr><tr><th rowspan="1" colspan="1">x̄ ± <abbrev xmlns:xlink="http://www.w3.org/1999/xlink" xlink:title="standard error" id="ABBRID0EKAAI" xlink:type="simple">SE</abbrev></th><th rowspan="1" colspan="1">range</th><th rowspan="1" colspan="1">
                    <italic>n</italic>
                  </th><th rowspan="1" colspan="1">x̄ ± <abbrev xmlns:xlink="http://www.w3.org/1999/xlink" xlink:title="standard error" id="ABBRID0E1AAI" xlink:type="simple">SE</abbrev></th><th rowspan="1" colspan="1">range</th><th rowspan="1" colspan="1">
                    <italic>n</italic>
                  </th></tr><tr><td rowspan="1" colspan="1">head width</td><td rowspan="1" colspan="1">1.18 ± 0.02</td><td rowspan="1" colspan="1">1.11–1.25</td><td rowspan="1" colspan="1">8</td><td rowspan="1" colspan="1">1.20 ± 0.01</td><td rowspan="1" colspan="1">1.13–1.25</td><td rowspan="1" colspan="1">15</td></tr><tr><td rowspan="1" colspan="1">body length</td><td rowspan="1" colspan="1">5.07 ± 0.06</td><td rowspan="1" colspan="1">4.82–5.37</td><td rowspan="1" colspan="1">8</td><td rowspan="1" colspan="1">5.21 ± 0.05</td><td rowspan="1" colspan="1">4.94–5.55</td><td rowspan="1" colspan="1">15</td></tr><tr><td rowspan="1" colspan="1">wing length</td><td rowspan="1" colspan="1">4.74 ± 0.04</td><td rowspan="1" colspan="1">4.58–4.88</td><td rowspan="1" colspan="1">8</td><td rowspan="1" colspan="1">4.71 ± 0.05</td><td rowspan="1" colspan="1">4.27–4.88</td><td rowspan="1" colspan="1">15</td></tr><tr><td rowspan="1" colspan="1"><abbrev xmlns:xlink="http://www.w3.org/1999/xlink" xlink:title="scutellar spine" id="ABBRID0ENDAI" xlink:type="simple">sc. sp</abbrev>. length</td><td rowspan="1" colspan="1">0.28 ± 0.00</td><td rowspan="1" colspan="1">0.27–0.29</td><td rowspan="1" colspan="1">8</td><td rowspan="1" colspan="1">0.29 ± 0.00</td><td rowspan="1" colspan="1">0.25–0.31</td><td rowspan="1" colspan="1">15</td></tr><tr><td rowspan="1" colspan="1">apical seta length</td><td rowspan="1" colspan="1">0.32 ± 0.00</td><td rowspan="1" colspan="1">0.30–0.33</td><td rowspan="1" colspan="1">7</td><td rowspan="1" colspan="1">0.32 ± 0.01</td><td rowspan="1" colspan="1">0.29–0.34</td><td rowspan="1" colspan="1">3</td></tr><tr><td rowspan="1" colspan="1">scutellum length</td><td rowspan="1" colspan="1">0.37 ± 0.01</td><td rowspan="1" colspan="1">0.36–0.39</td><td rowspan="1" colspan="1">7</td><td rowspan="1" colspan="1">0.36 ± 0.00</td><td rowspan="1" colspan="1">0.34–0.39</td><td rowspan="1" colspan="1">11</td></tr><tr><td rowspan="1" colspan="1">head w./body l.</td><td rowspan="1" colspan="1">0.23 ± 0.00</td><td rowspan="1" colspan="1">0.23–0.24</td><td rowspan="1" colspan="1">8</td><td rowspan="1" colspan="1">0.23 ± 0.00</td><td rowspan="1" colspan="1">0.22–0.25</td><td rowspan="1" colspan="1">15</td></tr><tr><td rowspan="1" colspan="1"><abbrev xmlns:xlink="http://www.w3.org/1999/xlink" xlink:title="scutellar spine" id="ABBRID0EKGAI" xlink:type="simple">sc. sp</abbrev>. l./body l.</td><td rowspan="1" colspan="1">0.056 ± 0.001</td><td rowspan="1" colspan="1">0.052–0.057</td><td rowspan="1" colspan="1">8</td><td rowspan="1" colspan="1">0.056 ± 0.001</td><td rowspan="1" colspan="1">0.051–0.062</td><td rowspan="1" colspan="1">14</td></tr><tr><td rowspan="1" colspan="1"><abbrev xmlns:xlink="http://www.w3.org/1999/xlink" xlink:title="scutellar spine" id="ABBRID0EFHAI" xlink:type="simple">sc. sp</abbrev>. l./<abbrev xmlns:xlink="http://www.w3.org/1999/xlink" xlink:title="scutellum" id="ABBRID0EJHAI" xlink:type="simple">sc</abbrev>. l.</td><td rowspan="1" colspan="1">0.76 ± 0.01</td><td rowspan="1" colspan="1">0.73–0.80</td><td rowspan="1" colspan="1">7</td><td rowspan="1" colspan="1">0.79 ± 0.01</td><td rowspan="1" colspan="1">0.75–0.87</td><td rowspan="1" colspan="1">11</td></tr><tr><td rowspan="1" colspan="1"><abbrev xmlns:xlink="http://www.w3.org/1999/xlink" xlink:title="(scutellar) apical seta" id="ABBRID0EEIAI" xlink:type="simple">ap. seta</abbrev> l./<abbrev xmlns:xlink="http://www.w3.org/1999/xlink" xlink:title="scutellar spine" id="ABBRID0EIIAI" xlink:type="simple">sc. sp</abbrev>. l.</td><td rowspan="1" colspan="1">1.12 ± 0.01</td><td rowspan="1" colspan="1">1.08–1.18</td><td rowspan="1" colspan="1">7</td><td rowspan="1" colspan="1">1.16 ± 0.01</td><td rowspan="1" colspan="1">1.14–1.17</td><td rowspan="1" colspan="1">3</td></tr><tr><td rowspan="1" colspan="1"><abbrev xmlns:xlink="http://www.w3.org/1999/xlink" xlink:title="fore femur" id="ABBRID0EDJAI" xlink:type="simple">F1</abbrev> – ratio <abbrev xmlns:xlink="http://www.w3.org/1999/xlink" xlink:title="(ratio) length/width" id="ABBRID0EHJAI" xlink:type="simple">l/w</abbrev></td><td rowspan="1" colspan="1">2.75 ± 0.02</td><td rowspan="1" colspan="1">2.68–2.82</td><td rowspan="1" colspan="1">8</td><td rowspan="1" colspan="1">2.75 ± 0.01</td><td rowspan="1" colspan="1">2.68–2.84</td><td rowspan="1" colspan="1">14</td></tr><tr><td rowspan="1" colspan="1"><abbrev xmlns:xlink="http://www.w3.org/1999/xlink" xlink:title="fore femur" id="ABBRID0EBKAI" xlink:type="simple">F1</abbrev> – n tubercles</td><td rowspan="1" colspan="1">35.6 ± 0.6</td><td rowspan="1" colspan="1">32–41</td><td rowspan="1" colspan="1">15</td><td rowspan="1" colspan="1">35.3 ± 0.6</td><td rowspan="1" colspan="1">29–40</td><td rowspan="1" colspan="1">27</td></tr><tr><td rowspan="1" colspan="1"><abbrev xmlns:xlink="http://www.w3.org/1999/xlink" xlink:title="fore femur" id="ABBRID0E3KAI" xlink:type="simple">F1</abbrev> – n spinous setae</td><td rowspan="1" colspan="1">9.1 ± 0.1</td><td rowspan="1" colspan="1">8–10</td><td rowspan="1" colspan="1">15</td><td rowspan="1" colspan="1">9.0 ± 0.1</td><td rowspan="1" colspan="1">8–10</td><td rowspan="1" colspan="1">30</td></tr><tr><td rowspan="1" colspan="1"><abbrev xmlns:xlink="http://www.w3.org/1999/xlink" xlink:title="hind femur" id="ABBRID0EXLAI" xlink:type="simple">F3</abbrev> – n tubercles</td><td rowspan="1" colspan="1">6.5 ± 0.4</td><td rowspan="1" colspan="1">4–10</td><td rowspan="1" colspan="1">16</td><td rowspan="1" colspan="1">6.5 ± 0.3</td><td rowspan="1" colspan="1">4–11</td><td rowspan="1" colspan="1">30</td></tr><tr><td rowspan="1" colspan="1"><abbrev xmlns:xlink="http://www.w3.org/1999/xlink" xlink:title="outer vertical seta" id="ABBRID0ESMAI" xlink:type="simple">OVS</abbrev> length</td><td rowspan="1" colspan="1">0.36 ± 0.00</td><td rowspan="1" colspan="1">0.36–0.37</td><td rowspan="1" colspan="1">6</td><td rowspan="1" colspan="1">0.35 ± 0.01</td><td rowspan="1" colspan="1">0.29–0.39</td><td rowspan="1" colspan="1">11</td></tr><tr><td rowspan="1" colspan="1"><abbrev xmlns:xlink="http://www.w3.org/1999/xlink" xlink:title="fronto-orbital seta" id="ABBRID0ENNAI" xlink:type="simple">FOS</abbrev> length</td><td rowspan="1" colspan="1">0.21 ± 0.01</td><td rowspan="1" colspan="1">0.19–0.24</td><td rowspan="1" colspan="1">5</td><td rowspan="1" colspan="1">0.22 ± 0.01</td><td rowspan="1" colspan="1">0.18–0.25</td><td rowspan="1" colspan="1">11</td></tr></tbody></table></table-wrap><p><bold><italic>Colour</italic>.</bold> Most of the specimens now studied were not so dark as those of the type series. These latter three specimens were therefore probably somewhat discoloured, a common tendency in the <tp:taxon-name><tp:taxon-name-part taxon-name-part-type="subfamily">Centrioncinae</tp:taxon-name-part></tp:taxon-name> (<xref ref-type="bibr" rid="B12">Feijen 1983</xref>). The overall colour pattern can be seen in Figs <xref ref-type="fig" rid="F3">9–12</xref>.</p><p><bold><italic>Head</italic>.</bold> Frons dark brown with anterior edge paler brown (in type-series frons almost uniformly brown), pruinose except two small glossy spots on either side of ocellar tubercle (Figs <xref ref-type="fig" rid="F3">10</xref>, <xref ref-type="fig" rid="F3">11</xref>); face, gena and mouthparts pruinose, yellowish brown, palpus blackish; occiput uniformly blackish brown in type series (<xref ref-type="bibr" rid="B12">Feijen 1983</xref>), dark brown with more yellowish-brown ventral quarter in additional specimens; length of outer vertical seta 0.36 mm ± 0.00 (<italic>n</italic> = 17); length of fronto-orbital seta 0.22 mm ± 0.01 (<italic>n</italic> = 16).</p><p><bold><italic>Thorax</italic>.</bold> Collar glossy blackish brown (Fig. <xref ref-type="fig" rid="F3">10</xref>); scutum blackish brown, densely pruinose, humeral calli (postpronotal lobes) less pruinose (Figs <xref ref-type="fig" rid="F3">9</xref>, <xref ref-type="fig" rid="F3">12</xref>); scutellum pruinose, dark brown in “greasy” specimens but brown with two vague darker spots in other specimens; scutellar spines brown; pleura (Fig. <xref ref-type="fig" rid="F3">12</xref>) mostly blackish brown, propleuron, anterior half and posteroventral corner of anepisternum and dorsal “knob” of anepimeron chestnut brown (pleura uniformly blackish brown in type series); scutellar spines diverging at angle of ~ 45° (type-series 40°); scutellar spine/scutellum ratio: 0.78 ± 0.01 (<italic>n</italic> = 18); scutellar spine/body length ratio: 0.056 ± 0.001 (<italic>n</italic> = 22); apical seta/scutellar spine ratio: 1.13 ± 0.01 (<italic>n</italic> = 10); scutellar length/scutellar width (at base) ratio: 0.64.</p><p><bold><italic>Wing</italic>.</bold> Subcostal cell not visible in most specimens, visible in one specimen from Rwanda and one specimen of Mt. Elgon; vein CuA+CuP from vein CuP onward slightly curving downward under angle of 30° to wing margin (Fig. <xref ref-type="fig" rid="F1">1</xref>); central wing spot distinct, medium-sized, largely in basal quarter of cell r4+5, extending into cells br and bm+dm; vague infuscation along vein M4; cell cua in between triangular and rectangular (Fig. <xref ref-type="fig" rid="F1">1</xref>).</p><p><bold><italic>Legs</italic>.</bold> Fore femur (Fig. <xref ref-type="fig" rid="F3">9</xref>) yellowish with distal quarter on both sides dark brown (only Lac Gando specimen on inner side with distinct brown stripe on distal third); fore femur strongly incrassate, <abbrev xmlns:xlink="http://www.w3.org/1999/xlink" xlink:title="(ratio) length/width" id="ABBRID0EFRAI" xlink:type="simple">l/w</abbrev> ratio: 2.75 ± 0.01 (<italic>n</italic> = 22), two rows of spinous setae on distal two-thirds with 9.0 ± 0.1 setae (<italic>n</italic> = 45), inner row with 4.9 ± 0.0 setae and outer row with 4.1 ± 0.0 setae, two rows of tubercles on distal three-quarters with 35.4 ± 0.5 tubercles (<italic>n</italic> = 42), inner row with 17.2 ± 0.2 tubercles and outer row with 18.2 ± 0.3 tubercles; hind femur distally with 6.5 ± 0.2 (<italic>n</italic> = 46) tubercles in single row but in two specimens one tubercle placed in second row; setal formula (sensu <xref ref-type="bibr" rid="B12">Feijen 1983</xref>) of 4.1, 4.9, 18.2, 17.2, 6.5 vs. formula of type-series: 4.0, 5.2, 16.8, 15.2, 6.5.</p><p><bold><italic>Preabdomen</italic>.</bold> Dorsally dark brown, thinly pruinose; posterolateral corners of tergite 2 paler brown; sternites 1–6 brown, thinly pruinose, sternite 2 more glossy; sternite 1 rectangular, constricted on meson (Fig. <xref ref-type="fig" rid="F4">13</xref>); sternite 2 anteriorly with mesally narrow, strongly sclerotised intersternite 1–2, laterally with thin extensions connected to main sternite 2; sternites 3 and 4 rectangular (Fig. <xref ref-type="fig" rid="F4">13</xref>), sternite 5 trapezoidal, broadening posteriorly; sternite 6 short, broad, trapezoidal, broadening posteriorly, ~ 1.6× width of sternites 1–5.</p><p><bold><italic>Female postabdomen</italic>.</bold> Seventh spiracle half in/half out of tergite or touching tergite (Fig. <xref ref-type="fig" rid="F4">14</xref>); anterior sclerite of sternite 7 with <abbrev xmlns:xlink="http://www.w3.org/1999/xlink" xlink:title="(ratio) width/length" id="ABBRID0EUSAI" xlink:type="simple">w/l</abbrev> ratio: ~ 5.3 (5.2–5.4); flies from Mt Elgon with weakly sclerotised rectangular plate (with rounded anterior corners) of posterior sclerite of sternite 7, as in female paratype with two large more sclerotised sections joined anteromesally (Figs <xref ref-type="fig" rid="F4">13</xref>, <xref ref-type="fig" rid="F4">14</xref>); spermathecae as in paratype (spherical with small apical dimple with small ring); junction of ducts of paired spermathecae T-shaped (Figs <xref ref-type="fig" rid="F4">13</xref>, <xref ref-type="fig" rid="F4">15</xref>).</p><p><bold><italic>Male postabdomen</italic>.</bold> Epandrium yellowish brown, darker brown anteriorly (Fig. <xref ref-type="fig" rid="F5">16</xref>) (uniformly brown in type series); qualitative characters conform with original description; surstylus of paratype ♂ (Fig. <xref ref-type="fig" rid="F6">21</xref>) identical to specimens from Mt Elgon, Lac Gando and Timboroa forest (Figs <xref ref-type="fig" rid="F6">22–24</xref>); narrow cercus, without apical lateral extension, length/greatest width ratio: 2.6 (Fig. <xref ref-type="fig" rid="F5">17</xref>, Table <xref ref-type="table" rid="T8">8</xref>); subepandrial clasper of males from three localities (Figs <xref ref-type="fig" rid="F7">26–28</xref>) similar to paratype (Fig. <xref ref-type="fig" rid="F7">25</xref>); epandrial fold (periandrial fold sensu <xref ref-type="bibr" rid="B12">Feijen (1983)</xref>) consists of one single piece, with inner section of fold not detached to form epandrial sclerite (stated as detached in the original description); quantitative characters agree well; outer arm of surstylus with 4–5 tubercles in type-series and specimens from Kenya and Rwanda (Figs <xref ref-type="fig" rid="F6">21–24</xref>); median arm of surstylus with 6 stout spinous setae in type series, and only 5 spinous setae in specimens from Mount Elgon, Timboroa, and Rwanda (Figs <xref ref-type="fig" rid="F6">21–24</xref>); basal setulae on outer arm and setulae on inner arm distinctly larger in Kenya specimens (Figs <xref ref-type="fig" rid="F6">22</xref>, <xref ref-type="fig" rid="F6">24</xref>); ejaculatory apodeme + sac in all four males (from Rwanda, Mount Elgon, and Timboroa Forest) (Figs <xref ref-type="fig" rid="F5">18–20</xref>, Table <xref ref-type="table" rid="T9">9</xref>) very large (9.3, 10.1, 10.1 and 11.2% of body length, respectively) (shorter in paratype).</p></tp:treatment-sec><tp:treatment-sec sec-type="distribution" id="SECID0EHVAI"><title>Distribution and habitat.</title><p>In the map of Eastern Africa (Fig. <xref ref-type="fig" rid="F8">29</xref>), the collection localities for <italic><tp:taxon-name><tp:taxon-name-part taxon-name-part-type="genus" reg="Centrioncus">C.</tp:taxon-name-part><tp:taxon-name-part taxon-name-part-type="species" reg="aberrans">aberrans</tp:taxon-name-part></tp:taxon-name></italic> are indicated. The eastern branch of the Great Rift Valley appears to form a barrier between the populations of <italic><tp:taxon-name><tp:taxon-name-part taxon-name-part-type="genus" reg="Centrioncus">C.</tp:taxon-name-part><tp:taxon-name-part taxon-name-part-type="species" reg="aberrans">aberrans</tp:taxon-name-part></tp:taxon-name></italic> and <italic><tp:taxon-name><tp:taxon-name-part taxon-name-part-type="genus" reg="Centrioncus">C.</tp:taxon-name-part><tp:taxon-name-part taxon-name-part-type="species" reg="decoronotus">decoronotus</tp:taxon-name-part></tp:taxon-name></italic>. The two females collected in DR Congo/Rwanda are not indicated on the map. These two flies were collected by canopy fogging of individual trees. The methodology used for this fogging is explained in <xref ref-type="bibr" rid="B57">Wagner (2000</xref>, <xref ref-type="bibr" rid="B58">2001</xref>). Funnel-shaped sheets were attached to the trees at waist height for collecting the dropping insects. Dr Wagner (pers. comm.) explained that “The lowest branches hit by the fog were about 3 metres [high] and it reaches usually ≤ 10 m.”</p><fig id="F8" position="float" orientation="portrait"><object-id xmlns:xlink="http://www.w3.org/1999/xlink" content-type="doi" xlink:type="simple">10.3897/zookeys.1144.95619.figure29</object-id><object-id xmlns:xlink="http://www.w3.org/1999/xlink" content-type="arpha" xlink:type="simple">E3426CE4-55AA-5EF3-936B-1A0404B72928</object-id><label>Figure 29.</label><caption><p>Distribution map of the seven Eastern African <italic><tp:taxon-name><tp:taxon-name-part taxon-name-part-type="genus" reg="Centrioncus">Centrioncus</tp:taxon-name-part></tp:taxon-name></italic> species.</p></caption><graphic xmlns:xlink="http://www.w3.org/1999/xlink" xlink:href="zookeys-1144-001_article-95619__-g008.jpg" position="float" orientation="portrait" xlink:type="simple" id="oo_803921.jpg"><uri content-type="original_file" xlink:type="simple">https://binary.pensoft.net/fig/803921</uri></graphic></fig><p><xref ref-type="bibr" rid="B12">Feijen (1983)</xref> indicated the habitat for <italic><tp:taxon-name><tp:taxon-name-part taxon-name-part-type="genus" reg="Centrioncus">Centrioncus</tp:taxon-name-part></tp:taxon-name></italic> and <italic><tp:taxon-name><tp:taxon-name-part taxon-name-part-type="genus" reg="Teloglabrus">Teloglabrus</tp:taxon-name-part></tp:taxon-name></italic> was low shrubs and herbaceous plants. We collected the flies at heights of ~ 20–60 cm from ground level. The results of the canopy fogging trials possibly indicate that <italic><tp:taxon-name><tp:taxon-name-part taxon-name-part-type="genus" reg="Centrioncus">Centrioncus</tp:taxon-name-part></tp:taxon-name></italic> flies might also occur at higher levels in the trees, though disturbance of the flies or descending insecticide might form alternative explanations. Nothing is known about where oviposition occurs and larval feeding, so the possibility of breeding in the tree canopy cannot be excluded. The flies of <italic><tp:taxon-name><tp:taxon-name-part taxon-name-part-type="genus" reg="Centrioncus">C.</tp:taxon-name-part><tp:taxon-name-part taxon-name-part-type="species" reg="aberrans">aberrans</tp:taxon-name-part></tp:taxon-name></italic> from Timboroa Forest in Kenya were collected in a malaise trap. The height at which these flies were trapped is more in line with the habitat indicated by <xref ref-type="bibr" rid="B12">Feijen (1983)</xref>. The Timboroa habitat is illustrated in Fig. <xref ref-type="fig" rid="F9">30</xref>.</p><fig id="F9" position="float" orientation="portrait"><object-id xmlns:xlink="http://www.w3.org/1999/xlink" content-type="doi" xlink:type="simple">10.3897/zookeys.1144.95619.figure30</object-id><object-id xmlns:xlink="http://www.w3.org/1999/xlink" content-type="arpha" xlink:type="simple">2CAF211E-6BAB-56E8-90DD-FA1088B88159</object-id><label>Figure 30.</label><caption><p><italic><tp:taxon-name><tp:taxon-name-part taxon-name-part-type="genus" reg="Centrioncus">Centrioncus</tp:taxon-name-part><tp:taxon-name-part taxon-name-part-type="species" reg="aberrans">aberrans</tp:taxon-name-part></tp:taxon-name></italic>, Kenya, Timboroa Forest, collection site, 2011. Photograph by A.H. Kirk-Spriggs.</p></caption><graphic xmlns:xlink="http://www.w3.org/1999/xlink" xlink:href="zookeys-1144-001_article-95619__-g009.jpg" position="float" orientation="portrait" xlink:type="simple" id="oo_803922.jpg"><uri content-type="original_file" xlink:type="simple">https://binary.pensoft.net/fig/803922</uri></graphic></fig></tp:treatment-sec><tp:treatment-sec sec-type="remarks" id="SECID0EUZAI"><title>Remarks.</title><p>Given the unusually large range of distribution of this <italic><tp:taxon-name><tp:taxon-name-part taxon-name-part-type="genus" reg="Centrioncus">Centrioncus</tp:taxon-name-part></tp:taxon-name></italic> species, special care was taken to examine and compare defining characters such as surstylus, subepandrial clasper, male cercus and female sternite 7 for flies from the regions involved: western Uganda, western Rwanda, western and more central Kenya (Fig. <xref ref-type="fig" rid="F8">29</xref>). Comparisons of surstyli (Figs <xref ref-type="fig" rid="F6">21–24</xref>) and subepandrial claspers (Figs <xref ref-type="fig" rid="F7">25–28</xref>) lead to the conclusion that they are largely similar. For the surstyli, the general shape, number of tubercles and number of spinous setae correspond well. Also, the very specific female sternite 7 (Figs <xref ref-type="fig" rid="F4">13</xref>, <xref ref-type="fig" rid="F4">14</xref>) is very similar to the female paratype. The subepandrial clasper of the paratype (Fig. <xref ref-type="fig" rid="F7">25</xref>) appears less broad, but this is caused by it being slightly tilted to the right during the preparation. While comparing the shapes of the surstyli, care must be taken to present these three-dimensional structures as much as possible in the same plane. In the drawing of the surstylus of the paratype male (Fig. <xref ref-type="fig" rid="F6">21</xref>), the median arm is slightly tilted upward, so this arm appears somewhat shorter. Likewise, the inner arm of the surstylus in the Lac Gando specimen (Fig. <xref ref-type="fig" rid="F6">23</xref>) is somewhat tilted and so appears a bit different. In addition, small differences in shape of the three arms and size of setulae are observed and it could be argued that this species is in a very early phase of allopatric speciation. However, if one looks at the major differences for these defining characters between the <italic><tp:taxon-name><tp:taxon-name-part taxon-name-part-type="genus" reg="Centrioncus">Centrioncus</tp:taxon-name-part></tp:taxon-name></italic> species (Figs <xref ref-type="fig" rid="F15">51</xref>, <xref ref-type="fig" rid="F18">69</xref>, <xref ref-type="fig" rid="F22">88</xref>, <xref ref-type="fig" rid="F32">122</xref>, <xref ref-type="fig" rid="F35">138</xref>, <xref ref-type="fig" rid="F38">150</xref>; <xref ref-type="bibr" rid="B12">Feijen 1983</xref>), the conclusion can be drawn that all specimens examined across the large distribution range belong to one species, <italic><tp:taxon-name><tp:taxon-name-part taxon-name-part-type="genus" reg="Centrioncus">C.</tp:taxon-name-part><tp:taxon-name-part taxon-name-part-type="species" reg="aberrans">aberrans</tp:taxon-name-part></tp:taxon-name></italic>.</p></tp:treatment-sec><tp:treatment-sec><!--Section generated to contain objects referenced in tp:taxon-treatment.--><fig id="F1" position="float" orientation="portrait"><object-id xmlns:xlink="http://www.w3.org/1999/xlink" content-type="doi" xlink:type="simple">10.3897/zookeys.1144.95619.figures1-4</object-id><object-id xmlns:xlink="http://www.w3.org/1999/xlink" content-type="arpha" xlink:type="simple">AF5A18F7-553E-54E5-A4EE-75ECB46CA7FE</object-id><label>Figures 1–4.</label><caption><p><italic><tp:taxon-name><tp:taxon-name-part taxon-name-part-type="genus" reg="Centrioncus">Centrioncus</tp:taxon-name-part></tp:taxon-name></italic>, dorsal view of wings <bold>1</bold> ♂, <italic><tp:taxon-name><tp:taxon-name-part taxon-name-part-type="genus" reg="Centrioncus">C.</tp:taxon-name-part><tp:taxon-name-part taxon-name-part-type="species" reg="aberrans">aberrans</tp:taxon-name-part></tp:taxon-name></italic>, Timboroa Forest <bold>2</bold> ♀, paratype, <italic><tp:taxon-name><tp:taxon-name-part taxon-name-part-type="genus" reg="Centrioncus">C.</tp:taxon-name-part><tp:taxon-name-part taxon-name-part-type="species" reg="bururiensis">bururiensis</tp:taxon-name-part></tp:taxon-name></italic> sp. nov., Bururi Nat. Forest <bold>3</bold> ♂ <italic><tp:taxon-name><tp:taxon-name-part taxon-name-part-type="genus" reg="Centrioncus">C.</tp:taxon-name-part><tp:taxon-name-part taxon-name-part-type="species" reg="bytebieri">bytebieri</tp:taxon-name-part></tp:taxon-name></italic>, Ngangao Forest <bold>4</bold> ♀, paratype, <italic><tp:taxon-name><tp:taxon-name-part taxon-name-part-type="genus" reg="Centrioncus">C.</tp:taxon-name-part><tp:taxon-name-part taxon-name-part-type="species" reg="copelandi">copelandi</tp:taxon-name-part></tp:taxon-name></italic> sp. nov., Kasigau Mtn. Scale bars: 0.5 mm.</p></caption><graphic xmlns:xlink="http://www.w3.org/1999/xlink" xlink:href="zookeys-1144-001_article-95619__-g001.jpg" position="float" orientation="portrait" xlink:type="simple" id="oo_803914.jpg"><uri content-type="original_file" xlink:type="simple">https://binary.pensoft.net/fig/803914</uri></graphic></fig><table-wrap id="T6" position="float" orientation="portrait"><label>Table 6.</label><caption><p>Quantitative characters for <italic><tp:taxon-name><tp:taxon-name-part taxon-name-part-type="genus" reg="Centrioncus">Centrioncus</tp:taxon-name-part><tp:taxon-name-part taxon-name-part-type="species" reg="aberrans">aberrans</tp:taxon-name-part></tp:taxon-name></italic> and <italic><tp:taxon-name><tp:taxon-name-part taxon-name-part-type="genus" reg="Centrioncus">Centrioncus</tp:taxon-name-part><tp:taxon-name-part taxon-name-part-type="species" reg="bytebieri">bytebieri</tp:taxon-name-part></tp:taxon-name></italic> for both sexes combined. Measurements in mm.</p></caption><table id="TID0E1ZBK" rules="all"><tbody><tr><th rowspan="2" colspan="1">Character</th><th rowspan="1" colspan="3"><italic><tp:taxon-name><tp:taxon-name-part taxon-name-part-type="genus" reg="Centrioncus">C.</tp:taxon-name-part><tp:taxon-name-part taxon-name-part-type="species" reg="aberrans">aberrans</tp:taxon-name-part></tp:taxon-name></italic> ♀ &amp; ♂</th><th rowspan="1" colspan="3"><italic><tp:taxon-name><tp:taxon-name-part taxon-name-part-type="genus" reg="Centrioncus">C.</tp:taxon-name-part><tp:taxon-name-part taxon-name-part-type="species" reg="bytebieri">bytebieri</tp:taxon-name-part></tp:taxon-name></italic> ♀ &amp; ♂</th></tr><tr><th rowspan="1" colspan="1">x̄ ± <abbrev xmlns:xlink="http://www.w3.org/1999/xlink" xlink:title="standard error" id="ABBRID0EMVDK" xlink:type="simple">SE</abbrev></th><th rowspan="1" colspan="1">range</th><th rowspan="1" colspan="1">
                    <italic>n</italic>
                  </th><th rowspan="1" colspan="1">x̄ ± <abbrev xmlns:xlink="http://www.w3.org/1999/xlink" xlink:title="standard error" id="ABBRID0E3VDK" xlink:type="simple">SE</abbrev></th><th rowspan="1" colspan="1">range</th><th rowspan="1" colspan="1">
                    <italic>n</italic>
                  </th></tr><tr><td rowspan="1" colspan="1">head width</td><td rowspan="1" colspan="1">1.19 ± 0.01</td><td rowspan="1" colspan="1">1.11–1.25</td><td rowspan="1" colspan="1">23</td><td rowspan="1" colspan="1">1.16 ± 0.01</td><td rowspan="1" colspan="1">1.06–1.22</td><td rowspan="1" colspan="1">16</td></tr><tr><td rowspan="1" colspan="1">body length</td><td rowspan="1" colspan="1">5.16 ± 0.04</td><td rowspan="1" colspan="1">4.82–5.55</td><td rowspan="1" colspan="1">23</td><td rowspan="1" colspan="1">5.55 ± 0.09</td><td rowspan="1" colspan="1">4.94–6.16</td><td rowspan="1" colspan="1">16</td></tr><tr><td rowspan="1" colspan="1">wing length</td><td rowspan="1" colspan="1">4.72 ± 0.03</td><td rowspan="1" colspan="1">4.27–4.88</td><td rowspan="1" colspan="1">23</td><td rowspan="1" colspan="1">5.04 ± 0.06</td><td rowspan="1" colspan="1">4.39–5.34</td><td rowspan="1" colspan="1">16</td></tr><tr><td rowspan="1" colspan="1"><abbrev xmlns:xlink="http://www.w3.org/1999/xlink" xlink:title="scutellar spine" id="ABBRID0EPYDK" xlink:type="simple">sc. sp</abbrev>. length</td><td rowspan="1" colspan="1">0.29 ± 0.00</td><td rowspan="1" colspan="1">0.25–0.31</td><td rowspan="1" colspan="1">23</td><td rowspan="1" colspan="1">0.36 ± 0.01</td><td rowspan="1" colspan="1">0.29–0.43</td><td rowspan="1" colspan="1">16</td></tr><tr><td rowspan="1" colspan="1"><abbrev xmlns:xlink="http://www.w3.org/1999/xlink" xlink:title="(scutellar) apical seta" id="ABBRID0EKZDK" xlink:type="simple">ap. seta</abbrev> length</td><td rowspan="1" colspan="1">0.32 ± 0.00</td><td rowspan="1" colspan="1">0.29–0.34</td><td rowspan="1" colspan="1">10</td><td rowspan="1" colspan="1">0.42 ± 0.01</td><td rowspan="1" colspan="1">0.36–0.46</td><td rowspan="1" colspan="1">12</td></tr><tr><td rowspan="1" colspan="1">scutellum length</td><td rowspan="1" colspan="1">0.37 ± 0.00</td><td rowspan="1" colspan="1">0.34–0.39</td><td rowspan="1" colspan="1">18</td><td rowspan="1" colspan="1">0.38 ± 0.01</td><td rowspan="1" colspan="1">0.31–0.42</td><td rowspan="1" colspan="1">16</td></tr><tr><td rowspan="1" colspan="1">head w./body length</td><td rowspan="1" colspan="1">0.23 ± 0.00</td><td rowspan="1" colspan="1">0.22–0.25</td><td rowspan="1" colspan="1">23</td><td rowspan="1" colspan="1">0.21 ± 0.00</td><td rowspan="1" colspan="1">0.19–0.22</td><td rowspan="1" colspan="1">16</td></tr><tr><td rowspan="1" colspan="1"><abbrev xmlns:xlink="http://www.w3.org/1999/xlink" xlink:title="scutellar spine" id="ABBRID0ER2DK" xlink:type="simple">sc. sp</abbrev>. l./body length</td><td rowspan="1" colspan="1">0.056 ± 0.001</td><td rowspan="1" colspan="1">0.051–0.062</td><td rowspan="1" colspan="1">22</td><td rowspan="1" colspan="1">0.064 ± 0.001</td><td rowspan="1" colspan="1">0.055–0.075</td><td rowspan="1" colspan="1">16</td></tr><tr><td rowspan="1" colspan="1"><abbrev xmlns:xlink="http://www.w3.org/1999/xlink" xlink:title="scutellar spine" id="ABBRID0EM3DK" xlink:type="simple">sc. sp</abbrev>. l./<abbrev xmlns:xlink="http://www.w3.org/1999/xlink" xlink:title="scutellum" id="ABBRID0EQ3DK" xlink:type="simple">sc</abbrev>. length</td><td rowspan="1" colspan="1">0.78 ± 0.01</td><td rowspan="1" colspan="1">0.73–0.87</td><td rowspan="1" colspan="1">18</td><td rowspan="1" colspan="1">0.95 ± 0.01</td><td rowspan="1" colspan="1">0.86–1.06</td><td rowspan="1" colspan="1">16</td></tr><tr><td rowspan="1" colspan="1"><abbrev xmlns:xlink="http://www.w3.org/1999/xlink" xlink:title="(scutellar) apical seta" id="ABBRID0EL4DK" xlink:type="simple">ap. seta</abbrev> l./<abbrev xmlns:xlink="http://www.w3.org/1999/xlink" xlink:title="scutellar spine" id="ABBRID0EP4DK" xlink:type="simple">sc. sp</abbrev>. l.</td><td rowspan="1" colspan="1">1.13 ± 0.01</td><td rowspan="1" colspan="1">1.08–1.18</td><td rowspan="1" colspan="1">10</td><td rowspan="1" colspan="1">1.14 ± 0.02</td><td rowspan="1" colspan="1">1.03–1.25</td><td rowspan="1" colspan="1">12</td></tr><tr><td rowspan="1" colspan="1"><abbrev xmlns:xlink="http://www.w3.org/1999/xlink" xlink:title="fore femur" id="ABBRID0EK5DK" xlink:type="simple">F1</abbrev> – ratio <abbrev xmlns:xlink="http://www.w3.org/1999/xlink" xlink:title="(ratio) length/width" id="ABBRID0EO5DK" xlink:type="simple">l/w</abbrev></td><td rowspan="1" colspan="1">2.75 ± 0.01</td><td rowspan="1" colspan="1">2.68–2.84</td><td rowspan="1" colspan="1">22</td><td rowspan="1" colspan="1">3.30 ± 0.02</td><td rowspan="1" colspan="1">3.17–3.43</td><td rowspan="1" colspan="1">16</td></tr><tr><td rowspan="1" colspan="1"><abbrev xmlns:xlink="http://www.w3.org/1999/xlink" xlink:title="fore femur" id="ABBRID0EI6DK" xlink:type="simple">F1</abbrev> – n tubercles</td><td rowspan="1" colspan="1">35.4 ± 0.5</td><td rowspan="1" colspan="1">29–41</td><td rowspan="1" colspan="1">42</td><td rowspan="1" colspan="1">32.7 ± 0.6</td><td rowspan="1" colspan="1">26–38</td><td rowspan="1" colspan="1">31</td></tr><tr><td rowspan="1" colspan="1"><abbrev xmlns:xlink="http://www.w3.org/1999/xlink" xlink:title="fore femur" id="ABBRID0EDAEK" xlink:type="simple">F1</abbrev> – n spinous setae</td><td rowspan="1" colspan="1">9.0 ± 0.1</td><td rowspan="1" colspan="1">8–10</td><td rowspan="1" colspan="1">45</td><td rowspan="1" colspan="1">6.8 ± 0.2</td><td rowspan="1" colspan="1">5–10</td><td rowspan="1" colspan="1">31</td></tr><tr><td rowspan="1" colspan="1"><abbrev xmlns:xlink="http://www.w3.org/1999/xlink" xlink:title="hind femur" id="ABBRID0E5AEK" xlink:type="simple">F3</abbrev> – n tubercles</td><td rowspan="1" colspan="1">6.5 ± 0.2</td><td rowspan="1" colspan="1">4–11</td><td rowspan="1" colspan="1">46</td><td rowspan="1" colspan="1">4.9 ± 0.2</td><td rowspan="1" colspan="1">3–7</td><td rowspan="1" colspan="1">32</td></tr><tr><td rowspan="1" colspan="1"><abbrev xmlns:xlink="http://www.w3.org/1999/xlink" xlink:title="outer vertical seta" id="ABBRID0EZBEK" xlink:type="simple">OVS</abbrev> length</td><td rowspan="1" colspan="1">0.36 ± 0.00</td><td rowspan="1" colspan="1">0.29–0.39</td><td rowspan="1" colspan="1">17</td><td rowspan="1" colspan="1">0.38 ± 0.01</td><td rowspan="1" colspan="1">0.34–0.43</td><td rowspan="1" colspan="1">16</td></tr><tr><td rowspan="1" colspan="1"><abbrev xmlns:xlink="http://www.w3.org/1999/xlink" xlink:title="fronto-orbital seta" id="ABBRID0EUCEK" xlink:type="simple">FOS</abbrev> length</td><td rowspan="1" colspan="1">0.22 ± 0.01</td><td rowspan="1" colspan="1">0.18–0.25</td><td rowspan="1" colspan="1">16</td><td rowspan="1" colspan="1">0.28 ± 0.00</td><td rowspan="1" colspan="1">0.27–0.31</td><td rowspan="1" colspan="1">16</td></tr></tbody></table></table-wrap><table-wrap id="T8" position="float" orientation="portrait"><label>Table 8.</label><caption><p>Ratio width/length for the anterior sclerite of ♀ sternite 7, ratio length/width for ♀ cercus and ratio length/greatest width for ♂ cercus. Species are arranged according to three species-groups recognised.</p></caption><table id="TID0E6ADK" rules="all"><tbody><tr><th rowspan="1" colspan="1">
                    <italic>
                      <tp:taxon-name><tp:taxon-name-part taxon-name-part-type="genus" reg="Centrioncus">Centrioncus</tp:taxon-name-part></tp:taxon-name>
                    </italic>
                  </th><th rowspan="1" colspan="1">♀ anterior plate of sternite 7, ratio <abbrev xmlns:xlink="http://www.w3.org/1999/xlink" xlink:title="(ratio) width/length" id="ABBRID0EF3EK" xlink:type="simple">w/l</abbrev></th><th rowspan="1" colspan="1">♀ cercus, ratio <abbrev xmlns:xlink="http://www.w3.org/1999/xlink" xlink:title="(ratio) length/width" id="ABBRID0EM3EK" xlink:type="simple">l/w</abbrev></th><th rowspan="1" colspan="1">♂ cercus, ratio length/greatest width</th></tr><tr><td rowspan="1" colspan="1">
                    <italic>
                      <tp:taxon-name><tp:taxon-name-part taxon-name-part-type="genus" reg="Centrioncus"/><tp:taxon-name-part taxon-name-part-type="species" reg="angusticercus">angusticercus</tp:taxon-name-part></tp:taxon-name>
                    </italic>
                  </td><td rowspan="1" colspan="1">4.4</td><td rowspan="1" colspan="1">5.4</td><td rowspan="1" colspan="1">-</td></tr><tr><td rowspan="1" colspan="1">
                    <italic>
                      <tp:taxon-name><tp:taxon-name-part taxon-name-part-type="genus" reg="Centrioncus"/><tp:taxon-name-part taxon-name-part-type="species" reg="aberrans">aberrans</tp:taxon-name-part></tp:taxon-name>
                    </italic>
                  </td><td rowspan="1" colspan="1">5.4</td><td rowspan="1" colspan="1">5.1</td><td rowspan="1" colspan="1">2.6</td></tr><tr><td rowspan="1" colspan="1"><italic><tp:taxon-name><tp:taxon-name-part taxon-name-part-type="genus" reg="Centrioncus"/><tp:taxon-name-part taxon-name-part-type="species" reg="crassifemur">crassifemur</tp:taxon-name-part></tp:taxon-name></italic> sp. nov.</td><td rowspan="1" colspan="1">8.6</td><td rowspan="1" colspan="1">4.3</td><td rowspan="1" colspan="1">-</td></tr><tr><td rowspan="1" colspan="1"><italic><tp:taxon-name><tp:taxon-name-part taxon-name-part-type="genus" reg="Centrioncus"/><tp:taxon-name-part taxon-name-part-type="species" reg="bururiensis">bururiensis</tp:taxon-name-part></tp:taxon-name></italic> sp. nov.</td><td rowspan="1" colspan="1">2.6</td><td rowspan="1" colspan="1">4.5</td><td rowspan="1" colspan="1">2.4</td></tr><tr><td rowspan="1" colspan="1">
                    <italic>
                      <tp:taxon-name><tp:taxon-name-part taxon-name-part-type="genus" reg="Centrioncus"/><tp:taxon-name-part taxon-name-part-type="species" reg="decellei">decellei</tp:taxon-name-part></tp:taxon-name>
                    </italic>
                  </td><td rowspan="1" colspan="1">2.7</td><td rowspan="1" colspan="1">4.1</td><td rowspan="1" colspan="1">-</td></tr><tr><td rowspan="1" colspan="1"><italic><tp:taxon-name><tp:taxon-name-part taxon-name-part-type="genus" reg="Centrioncus"/><tp:taxon-name-part taxon-name-part-type="species" reg="copelandi">copelandi</tp:taxon-name-part></tp:taxon-name></italic> sp. nov.</td><td rowspan="1" colspan="1">2.9</td><td rowspan="1" colspan="1">4.4</td><td rowspan="1" colspan="1">1.5</td></tr><tr><td rowspan="1" colspan="1">
                    <italic>
                      <tp:taxon-name><tp:taxon-name-part taxon-name-part-type="genus" reg="Centrioncus"/><tp:taxon-name-part taxon-name-part-type="species" reg="prodiopsis">prodiopsis</tp:taxon-name-part></tp:taxon-name>
                    </italic>
                  </td><td rowspan="1" colspan="1">2.5</td><td rowspan="1" colspan="1">4.0</td><td rowspan="1" colspan="1">1.4</td></tr><tr><td rowspan="1" colspan="1">
                    <italic>
                      <tp:taxon-name><tp:taxon-name-part taxon-name-part-type="genus" reg="Centrioncus"/><tp:taxon-name-part taxon-name-part-type="species" reg="bytebieri">bytebieri</tp:taxon-name-part></tp:taxon-name>
                    </italic>
                  </td><td rowspan="1" colspan="1">2.6</td><td rowspan="1" colspan="1">2.3</td><td rowspan="1" colspan="1">1.7</td></tr><tr><td rowspan="1" colspan="1">
                    <italic>
                      <tp:taxon-name><tp:taxon-name-part taxon-name-part-type="genus" reg="Centrioncus"/><tp:taxon-name-part taxon-name-part-type="species" reg="decoronotus">decoronotus</tp:taxon-name-part></tp:taxon-name>
                    </italic>
                  </td><td rowspan="1" colspan="1">3.9</td><td rowspan="1" colspan="1">3.6</td><td rowspan="1" colspan="1">1.4</td></tr><tr><td rowspan="1" colspan="1">
                    <italic>
                      <tp:taxon-name><tp:taxon-name-part taxon-name-part-type="genus" reg="Centrioncus"/><tp:taxon-name-part taxon-name-part-type="species" reg="jacobae">jacobae</tp:taxon-name-part></tp:taxon-name>
                    </italic>
                  </td><td rowspan="1" colspan="1">2.6</td><td rowspan="1" colspan="1">3.2</td><td rowspan="1" colspan="1">1.4</td></tr></tbody></table></table-wrap><table-wrap id="T9" position="float" orientation="portrait"><label>Table 9.</label><caption><p>Length of ejaculatory apodeme + sac, length of body and ratio ejaculatory apodeme + sac/length of body for <italic><tp:taxon-name><tp:taxon-name-part taxon-name-part-type="genus" reg="Centrioncus">Centrioncus</tp:taxon-name-part></tp:taxon-name></italic> and <italic><tp:taxon-name><tp:taxon-name-part taxon-name-part-type="genus" reg="Teloglabrus">Teloglabrus</tp:taxon-name-part></tp:taxon-name></italic> species. Measurements in mm, ratio as %. For some species, values are given for more than one specimen, partly from different locations.</p></caption><table id="TID0ENJDK" rules="all"><tbody><tr><th rowspan="1" colspan="1">Genus</th><th rowspan="1" colspan="1">Species</th><th rowspan="1" colspan="1">Origin</th><th rowspan="1" colspan="1">Apodeme + sac</th><th rowspan="1" colspan="1">Length of body</th><th rowspan="1" colspan="1">Apodeme + sac/body</th></tr><tr><td rowspan="12" colspan="1">
                    <italic>
                      <tp:taxon-name><tp:taxon-name-part taxon-name-part-type="genus" reg="Centrioncus">Centrioncus</tp:taxon-name-part></tp:taxon-name>
                    </italic>
                  </td><td rowspan="1" colspan="1">
                    <italic>
                      <tp:taxon-name><tp:taxon-name-part taxon-name-part-type="genus" reg="Centrioncus"/><tp:taxon-name-part taxon-name-part-type="species" reg="aberrans">aberrans</tp:taxon-name-part></tp:taxon-name>
                    </italic>
                  </td><td rowspan="1" colspan="1">Kenya, Timboroa</td><td rowspan="1" colspan="1">0.60</td><td rowspan="1" colspan="1">5.37</td><td rowspan="1" colspan="1">11.2</td></tr><tr><td rowspan="1" colspan="1">
                    <italic>
                      <tp:taxon-name><tp:taxon-name-part taxon-name-part-type="genus" reg="Centrioncus"/><tp:taxon-name-part taxon-name-part-type="species" reg="aberrans">aberrans</tp:taxon-name-part></tp:taxon-name>
                    </italic>
                  </td><td rowspan="1" colspan="1">Kenya, Mt Elgon</td><td rowspan="1" colspan="1">0.52</td><td rowspan="1" colspan="1">5.12</td><td rowspan="1" colspan="1">10.1</td></tr><tr><td rowspan="1" colspan="1">
                    <italic>
                      <tp:taxon-name><tp:taxon-name-part taxon-name-part-type="genus" reg="Centrioncus"/><tp:taxon-name-part taxon-name-part-type="species" reg="aberrans">aberrans</tp:taxon-name-part></tp:taxon-name>
                    </italic>
                  </td><td rowspan="1" colspan="1">Kenya, Mt Elgon</td><td rowspan="1" colspan="1">0.52</td><td rowspan="1" colspan="1">5.12</td><td rowspan="1" colspan="1">10.1</td></tr><tr><td rowspan="1" colspan="1">
                    <italic>
                      <tp:taxon-name><tp:taxon-name-part taxon-name-part-type="genus" reg="Centrioncus"/><tp:taxon-name-part taxon-name-part-type="species" reg="aberrans">aberrans</tp:taxon-name-part></tp:taxon-name>
                    </italic>
                  </td><td rowspan="1" colspan="1">Rwanda, Lac Gando</td><td rowspan="1" colspan="1">0.48</td><td rowspan="1" colspan="1">5.10</td><td rowspan="1" colspan="1">9.3</td></tr><tr><td rowspan="1" colspan="1"><italic><tp:taxon-name><tp:taxon-name-part taxon-name-part-type="genus" reg="Centrioncus"/><tp:taxon-name-part taxon-name-part-type="species" reg="bururiensis">bururiensis</tp:taxon-name-part></tp:taxon-name></italic> sp. nov.</td><td rowspan="1" colspan="1">Burundi, Bururi For.</td><td rowspan="1" colspan="1">0.48</td><td rowspan="1" colspan="1">4.64</td><td rowspan="1" colspan="1">10.4</td></tr><tr><td rowspan="1" colspan="1">
                    <italic>
                      <tp:taxon-name><tp:taxon-name-part taxon-name-part-type="genus" reg="Centrioncus"/><tp:taxon-name-part taxon-name-part-type="species" reg="bytebieri">bytebieri</tp:taxon-name-part></tp:taxon-name>
                    </italic>
                  </td><td rowspan="1" colspan="1">Kenya, Vuria For.</td><td rowspan="1" colspan="1">0.61</td><td rowspan="1" colspan="1">5.00</td><td rowspan="1" colspan="1">12.2</td></tr><tr><td rowspan="1" colspan="1"><italic><tp:taxon-name><tp:taxon-name-part taxon-name-part-type="genus" reg="Centrioncus"/><tp:taxon-name-part taxon-name-part-type="species" reg="copelandi">copelandi</tp:taxon-name-part></tp:taxon-name></italic> sp. nov.</td><td rowspan="1" colspan="1">Kenya, Kasigau Mt</td><td rowspan="1" colspan="1">0.51</td><td rowspan="1" colspan="1">5.00</td><td rowspan="1" colspan="1">10.1</td></tr><tr><td rowspan="1" colspan="1">
                    <italic>
                      <tp:taxon-name><tp:taxon-name-part taxon-name-part-type="genus" reg="Centrioncus"/><tp:taxon-name-part taxon-name-part-type="species" reg="decoronotus">decoronotus</tp:taxon-name-part></tp:taxon-name>
                    </italic>
                  </td><td rowspan="1" colspan="1">Kenya, Chania Falls</td><td rowspan="1" colspan="1">0.85</td><td rowspan="1" colspan="1">5.20</td><td rowspan="1" colspan="1">16.3</td></tr><tr><td rowspan="1" colspan="1">
                    <italic>
                      <tp:taxon-name><tp:taxon-name-part taxon-name-part-type="genus" reg="Centrioncus"/><tp:taxon-name-part taxon-name-part-type="species" reg="decoronotus">decoronotus</tp:taxon-name-part></tp:taxon-name>
                    </italic>
                  </td><td rowspan="1" colspan="1">Kenya, Ol Doinyo Orok</td><td rowspan="1" colspan="1">0.84</td><td rowspan="1" colspan="1">5.10</td><td rowspan="1" colspan="1">16.5</td></tr><tr><td rowspan="1" colspan="1">
                    <italic>
                      <tp:taxon-name><tp:taxon-name-part taxon-name-part-type="genus" reg="Centrioncus"/><tp:taxon-name-part taxon-name-part-type="species" reg="jacobae">jacobae</tp:taxon-name-part></tp:taxon-name>
                    </italic>
                  </td><td rowspan="1" colspan="1">Malawi, Mt Soche</td><td rowspan="1" colspan="1">0.74</td><td rowspan="1" colspan="1">5.28</td><td rowspan="1" colspan="1">14.0</td></tr><tr><td rowspan="1" colspan="1">
                    <italic>
                      <tp:taxon-name><tp:taxon-name-part taxon-name-part-type="genus" reg="Centrioncus"/><tp:taxon-name-part taxon-name-part-type="species" reg="jacobae">jacobae</tp:taxon-name-part></tp:taxon-name>
                    </italic>
                  </td><td rowspan="1" colspan="1">Malawi, Mt Soche</td><td rowspan="1" colspan="1">0.56</td><td rowspan="1" colspan="1">5.28</td><td rowspan="1" colspan="1">10.7</td></tr><tr><td rowspan="1" colspan="1">
                    <italic>
                      <tp:taxon-name><tp:taxon-name-part taxon-name-part-type="genus" reg="Centrioncus"/><tp:taxon-name-part taxon-name-part-type="species" reg="prodiopsis">prodiopsis</tp:taxon-name-part></tp:taxon-name>
                    </italic>
                  </td><td rowspan="1" colspan="1">Tanzania, Kilimanjaro</td><td rowspan="1" colspan="1">0.60</td><td rowspan="1" colspan="1">5.00</td><td rowspan="1" colspan="1">12.0</td></tr><tr><td rowspan="16" colspan="1">
                    <italic>
                      <tp:taxon-name><tp:taxon-name-part taxon-name-part-type="genus" reg="Teloglabrus">Teloglabrus</tp:taxon-name-part></tp:taxon-name>
                    </italic>
                  </td><td rowspan="1" colspan="1">
                    <italic>
                      <tp:taxon-name><tp:taxon-name-part taxon-name-part-type="genus" reg="Teloglabrus"/><tp:taxon-name-part taxon-name-part-type="species" reg="australis">australis</tp:taxon-name-part></tp:taxon-name>
                    </italic>
                  </td><td rowspan="1" colspan="1">South Africa, G. of Eden</td><td rowspan="1" colspan="1">0.39</td><td rowspan="1" colspan="1">4.60</td><td rowspan="1" colspan="1">8.4</td></tr><tr><td rowspan="1" colspan="1">
                    <italic>
                      <tp:taxon-name><tp:taxon-name-part taxon-name-part-type="genus" reg="Teloglabrus"/><tp:taxon-name-part taxon-name-part-type="species" reg="curvipes">curvipes</tp:taxon-name-part></tp:taxon-name>
                    </italic>
                  </td><td rowspan="1" colspan="1">South Africa, Ingeli For.</td><td rowspan="1" colspan="1">0.33</td><td rowspan="1" colspan="1">5.00</td><td rowspan="1" colspan="1">6.5</td></tr><tr><td rowspan="1" colspan="1">
                    <italic>
                      <tp:taxon-name><tp:taxon-name-part taxon-name-part-type="genus" reg="Teloglabrus"/><tp:taxon-name-part taxon-name-part-type="species" reg="duplospinosus">duplospinosus</tp:taxon-name-part></tp:taxon-name>
                    </italic>
                  </td><td rowspan="1" colspan="1">South Africa, Lions Bush</td><td rowspan="1" colspan="1">0.33</td><td rowspan="1" colspan="1">4.90</td><td rowspan="1" colspan="1">6.6</td></tr><tr><td rowspan="1" colspan="1">
                    <italic>
                      <tp:taxon-name><tp:taxon-name-part taxon-name-part-type="genus" reg="Teloglabrus"/><tp:taxon-name-part taxon-name-part-type="species" reg="entabenensis">entabenensis</tp:taxon-name-part></tp:taxon-name>
                    </italic>
                  </td><td rowspan="1" colspan="1">South Africa, Entabeni For.</td><td rowspan="1" colspan="1">0.35</td><td rowspan="1" colspan="1">5.00</td><td rowspan="1" colspan="1">7.0</td></tr><tr><td rowspan="1" colspan="1">
                    <italic>
                      <tp:taxon-name><tp:taxon-name-part taxon-name-part-type="genus" reg="Teloglabrus"/><tp:taxon-name-part taxon-name-part-type="species" reg="lebombensis">lebombensis</tp:taxon-name-part></tp:taxon-name>
                    </italic>
                  </td><td rowspan="1" colspan="1">South Africa, Gwaleni For.</td><td rowspan="1" colspan="1">0.39</td><td rowspan="1" colspan="1">5.30</td><td rowspan="1" colspan="1">7.3</td></tr><tr><td rowspan="1" colspan="1">
                    <italic>
                      <tp:taxon-name><tp:taxon-name-part taxon-name-part-type="genus" reg="Teloglabrus"/><tp:taxon-name-part taxon-name-part-type="species" reg="londti">londti</tp:taxon-name-part></tp:taxon-name>
                    </italic>
                  </td><td rowspan="1" colspan="1">South Africa, Grahamstown</td><td rowspan="1" colspan="1">0.30</td><td rowspan="1" colspan="1">5.20</td><td rowspan="1" colspan="1">5.8</td></tr><tr><td rowspan="1" colspan="1">
                    <italic>
                      <tp:taxon-name><tp:taxon-name-part taxon-name-part-type="genus" reg="Teloglabrus"/><tp:taxon-name-part taxon-name-part-type="species" reg="milleri">milleri</tp:taxon-name-part></tp:taxon-name>
                    </italic>
                  </td><td rowspan="1" colspan="1">South Africa, Nkandla For.</td><td rowspan="1" colspan="1">0.33</td><td rowspan="1" colspan="1">5.00</td><td rowspan="1" colspan="1">6.5</td></tr><tr><td rowspan="1" colspan="1">
                    <italic>
                      <tp:taxon-name><tp:taxon-name-part taxon-name-part-type="genus" reg="Teloglabrus"/><tp:taxon-name-part taxon-name-part-type="species" reg="pelecyformis">pelecyformis</tp:taxon-name-part></tp:taxon-name>
                    </italic>
                  </td><td rowspan="1" colspan="1">South Africa, Town Bush</td><td rowspan="1" colspan="1">0.40</td><td rowspan="1" colspan="1">5.50</td><td rowspan="1" colspan="1">7.3</td></tr><tr><td rowspan="1" colspan="1">
                    <italic>
                      <tp:taxon-name><tp:taxon-name-part taxon-name-part-type="genus" reg="Teloglabrus"/><tp:taxon-name-part taxon-name-part-type="species" reg="prolongatus">prolongatus</tp:taxon-name-part></tp:taxon-name>
                    </italic>
                  </td><td rowspan="1" colspan="1">South Africa, Deepdale</td><td rowspan="1" colspan="1">0.31</td><td rowspan="1" colspan="1">4.70</td><td rowspan="1" colspan="1">6.6</td></tr><tr><td rowspan="1" colspan="1">
                    <italic>
                      <tp:taxon-name><tp:taxon-name-part taxon-name-part-type="genus" reg="Teloglabrus"/><tp:taxon-name-part taxon-name-part-type="species" reg="sabiensis">sabiensis</tp:taxon-name-part></tp:taxon-name>
                    </italic>
                  </td><td rowspan="1" colspan="1">South Africa, Frankfurt For.</td><td rowspan="1" colspan="1">0.36</td><td rowspan="1" colspan="1">5.00</td><td rowspan="1" colspan="1">7.3</td></tr><tr><td rowspan="1" colspan="1">
                    <italic>
                      <tp:taxon-name><tp:taxon-name-part taxon-name-part-type="genus" reg="Teloglabrus"/><tp:taxon-name-part taxon-name-part-type="species" reg="sanorum">sanorum</tp:taxon-name-part></tp:taxon-name>
                    </italic>
                  </td><td rowspan="1" colspan="1">South Africa, Drakensberg</td><td rowspan="1" colspan="1">0.31</td><td rowspan="1" colspan="1">4.92</td><td rowspan="1" colspan="1">6.4</td></tr><tr><td rowspan="1" colspan="1">
                    <italic>
                      <tp:taxon-name><tp:taxon-name-part taxon-name-part-type="genus" reg="Teloglabrus"/><tp:taxon-name-part taxon-name-part-type="species" reg="sanorum">sanorum</tp:taxon-name-part></tp:taxon-name>
                    </italic>
                  </td><td rowspan="1" colspan="1">South Africa, Drakensberg</td><td rowspan="1" colspan="1">0.30</td><td rowspan="1" colspan="1">4.92</td><td rowspan="1" colspan="1">6.1</td></tr><tr><td rowspan="1" colspan="1">
                    <italic>
                      <tp:taxon-name><tp:taxon-name-part taxon-name-part-type="genus" reg="Teloglabrus"/><tp:taxon-name-part taxon-name-part-type="species" reg="stuckenbergi">stuckenbergi</tp:taxon-name-part></tp:taxon-name>
                    </italic>
                  </td><td rowspan="1" colspan="1">South Africa, Mariepskop</td><td rowspan="1" colspan="1">0.36</td><td rowspan="1" colspan="1">6.50</td><td rowspan="1" colspan="1">5.6</td></tr><tr><td rowspan="1" colspan="1">
                    <italic>
                      <tp:taxon-name><tp:taxon-name-part taxon-name-part-type="genus" reg="Teloglabrus"/><tp:taxon-name-part taxon-name-part-type="species" reg="tsitsikamensis">tsitsikamensis</tp:taxon-name-part></tp:taxon-name>
                    </italic>
                  </td><td rowspan="1" colspan="1">South Africa, Tsitsikama</td><td rowspan="1" colspan="1">0.39</td><td rowspan="1" colspan="1">4.60</td><td rowspan="1" colspan="1">8.4</td></tr><tr><td rowspan="1" colspan="1">
                    <italic>
                      <tp:taxon-name><tp:taxon-name-part taxon-name-part-type="genus" reg="Teloglabrus"/><tp:taxon-name-part taxon-name-part-type="species" reg="trituberculatus">trituberculatus</tp:taxon-name-part></tp:taxon-name>
                    </italic>
                  </td><td rowspan="1" colspan="1">Mozambique, Gorongosa Mt</td><td rowspan="1" colspan="1">0.34</td><td rowspan="1" colspan="1">5.50</td><td rowspan="1" colspan="1">6.1</td></tr><tr><td rowspan="1" colspan="1">
                    <italic>
                      <tp:taxon-name><tp:taxon-name-part taxon-name-part-type="genus" reg="Teloglabrus"/><tp:taxon-name-part taxon-name-part-type="species" reg="vumbensis">vumbensis</tp:taxon-name-part></tp:taxon-name>
                    </italic>
                  </td><td rowspan="1" colspan="1">Zimbabwe, Vumba Mt</td><td rowspan="1" colspan="1">0.35</td><td rowspan="1" colspan="1">5.20</td><td rowspan="1" colspan="1">6.7</td></tr></tbody></table></table-wrap><table-wrap id="T7" position="float" orientation="portrait"><label>Table 7.</label><caption><p>Quantitative characters for <italic><tp:taxon-name><tp:taxon-name-part taxon-name-part-type="genus" reg="Centrioncus">Centrioncus</tp:taxon-name-part><tp:taxon-name-part taxon-name-part-type="species" reg="decoronotus">decoronotus</tp:taxon-name-part></tp:taxon-name></italic> and <italic><tp:taxon-name><tp:taxon-name-part taxon-name-part-type="genus" reg="Centrioncus">Centrioncus</tp:taxon-name-part><tp:taxon-name-part taxon-name-part-type="species" reg="jacobae">jacobae</tp:taxon-name-part></tp:taxon-name></italic> for both sexes combined. Measurements in mm.</p></caption><table id="TID0EPMCK" rules="all"><tbody><tr><th rowspan="2" colspan="1">Character</th><th rowspan="1" colspan="3"><italic><tp:taxon-name><tp:taxon-name-part taxon-name-part-type="genus" reg="Centrioncus">C.</tp:taxon-name-part><tp:taxon-name-part taxon-name-part-type="species" reg="decoronotus">decoronotus</tp:taxon-name-part></tp:taxon-name></italic> ♀ &amp; ♂</th><th rowspan="1" colspan="3"><italic><tp:taxon-name><tp:taxon-name-part taxon-name-part-type="genus" reg="Centrioncus">C.</tp:taxon-name-part><tp:taxon-name-part taxon-name-part-type="species" reg="jacobae">jacobae</tp:taxon-name-part></tp:taxon-name></italic> ♀ &amp; ♂</th></tr><tr><th rowspan="1" colspan="1">x̄ ± <abbrev xmlns:xlink="http://www.w3.org/1999/xlink" xlink:title="standard error" id="ABBRID0EUFEK" xlink:type="simple">SE</abbrev></th><th rowspan="1" colspan="1">range</th><th rowspan="1" colspan="1">
                    <italic>n</italic>
                  </th><th rowspan="1" colspan="1">x̄ ± <abbrev xmlns:xlink="http://www.w3.org/1999/xlink" xlink:title="standard error" id="ABBRID0EEGEK" xlink:type="simple">SE</abbrev></th><th rowspan="1" colspan="1">range</th><th rowspan="1" colspan="1">
                    <italic>n</italic>
                  </th></tr><tr><td rowspan="1" colspan="1">head width</td><td rowspan="1" colspan="1">1.14 ± 0.01</td><td rowspan="1" colspan="1">1.02–1.24</td><td rowspan="1" colspan="1">44</td><td rowspan="1" colspan="1">1.11 ± 0.01</td><td rowspan="1" colspan="1">1.04–1.21</td><td rowspan="1" colspan="1">20</td></tr><tr><td rowspan="1" colspan="1">body length</td><td rowspan="1" colspan="1">5.15 ± 0.04</td><td rowspan="1" colspan="1">4.64–5.61</td><td rowspan="1" colspan="1">44</td><td rowspan="1" colspan="1">4.97 ± 0.06</td><td rowspan="1" colspan="1">4.58–5.43</td><td rowspan="1" colspan="1">20</td></tr><tr><td rowspan="1" colspan="1">wing length</td><td rowspan="1" colspan="1">4.51 ± 0.03</td><td rowspan="1" colspan="1">4.09–5.00</td><td rowspan="1" colspan="1">39</td><td rowspan="1" colspan="1">4.28 ± 0.05</td><td rowspan="1" colspan="1">3.78–4.64</td><td rowspan="1" colspan="1">20</td></tr><tr><td rowspan="1" colspan="1"><abbrev xmlns:xlink="http://www.w3.org/1999/xlink" xlink:title="scutellar spine" id="ABBRID0EXIEK" xlink:type="simple">sc. sp</abbrev>. length</td><td rowspan="1" colspan="1">0.33 ± 0.00</td><td rowspan="1" colspan="1">0.29–0.37</td><td rowspan="1" colspan="1">44</td><td rowspan="1" colspan="1">0.27 ± 0.00</td><td rowspan="1" colspan="1">0.24–0.29</td><td rowspan="1" colspan="1">20</td></tr><tr><td rowspan="1" colspan="1"><abbrev xmlns:xlink="http://www.w3.org/1999/xlink" xlink:title="(scutellar) apical seta" id="ABBRID0ESJEK" xlink:type="simple">ap. seta</abbrev> length</td><td rowspan="1" colspan="1">0.30 ± 0.01</td><td rowspan="1" colspan="1">0.24–0.36</td><td rowspan="1" colspan="1">21</td><td rowspan="1" colspan="1">0.30 ± 0.00</td><td rowspan="1" colspan="1">0.27–0.34</td><td rowspan="1" colspan="1">17</td></tr><tr><td rowspan="1" colspan="1">scutellum length</td><td rowspan="1" colspan="1">0.36 ± 0.00</td><td rowspan="1" colspan="1">0.31–0.41</td><td rowspan="1" colspan="1">44</td><td rowspan="1" colspan="1">0.34 ± 0.01</td><td rowspan="1" colspan="1">0.31–0.39</td><td rowspan="1" colspan="1">19</td></tr><tr><td rowspan="1" colspan="1">head w./body length</td><td rowspan="1" colspan="1">0.22 ± 0.00</td><td rowspan="1" colspan="1">0.20–0.25</td><td rowspan="1" colspan="1">44</td><td rowspan="1" colspan="1">0.22 ± 0.00</td><td rowspan="1" colspan="1">0.21–0.24</td><td rowspan="1" colspan="1">20</td></tr><tr><td rowspan="1" colspan="1"><abbrev xmlns:xlink="http://www.w3.org/1999/xlink" xlink:title="scutellar spine" id="ABBRID0EZLEK" xlink:type="simple">sc. sp</abbrev>. l./body length</td><td rowspan="1" colspan="1">0.063 ± 0.001</td><td rowspan="1" colspan="1">0.056–0.072</td><td rowspan="1" colspan="1">44</td><td rowspan="1" colspan="1">0.054 ± 0.000</td><td rowspan="1" colspan="1">0.050–0.058</td><td rowspan="1" colspan="1">20</td></tr><tr><td rowspan="1" colspan="1"><abbrev xmlns:xlink="http://www.w3.org/1999/xlink" xlink:title="scutellar spine" id="ABBRID0EUMEK" xlink:type="simple">sc. sp</abbrev>. l./<abbrev xmlns:xlink="http://www.w3.org/1999/xlink" xlink:title="scutellum" id="ABBRID0EYMEK" xlink:type="simple">sc</abbrev>. length</td><td rowspan="1" colspan="1">0.90 ± 0.01</td><td rowspan="1" colspan="1">0.76–1.00</td><td rowspan="1" colspan="1">44</td><td rowspan="1" colspan="1">0.78 ± 0.01</td><td rowspan="1" colspan="1">0.73–0.85</td><td rowspan="1" colspan="1">19</td></tr><tr><td rowspan="1" colspan="1"><abbrev xmlns:xlink="http://www.w3.org/1999/xlink" xlink:title="(scutellar) apical seta" id="ABBRID0ETNEK" xlink:type="simple">ap. seta</abbrev> l./<abbrev xmlns:xlink="http://www.w3.org/1999/xlink" xlink:title="scutellar spine" id="ABBRID0EXNEK" xlink:type="simple">sc. sp</abbrev>. l.</td><td rowspan="1" colspan="1">0.91 ± 0.01</td><td rowspan="1" colspan="1">0.83–1.03</td><td rowspan="1" colspan="1">21</td><td rowspan="1" colspan="1">1.11 ± 0.02</td><td rowspan="1" colspan="1">1.00–1.20</td><td rowspan="1" colspan="1">17</td></tr><tr><td rowspan="1" colspan="1"><abbrev xmlns:xlink="http://www.w3.org/1999/xlink" xlink:title="fore femur" id="ABBRID0ESOEK" xlink:type="simple">F1</abbrev> – ratio <abbrev xmlns:xlink="http://www.w3.org/1999/xlink" xlink:title="(ratio) length/width" id="ABBRID0EWOEK" xlink:type="simple">l/w</abbrev></td><td rowspan="1" colspan="1">2.89 ± 0.01</td><td rowspan="1" colspan="1">2.75–3.05</td><td rowspan="1" colspan="1">43</td><td rowspan="1" colspan="1">2.78 ± 0.02</td><td rowspan="1" colspan="1">2.64–2.92</td><td rowspan="1" colspan="1">18</td></tr><tr><td rowspan="1" colspan="1"><abbrev xmlns:xlink="http://www.w3.org/1999/xlink" xlink:title="fore femur" id="ABBRID0EQPEK" xlink:type="simple">F1</abbrev> – n tubercles</td><td rowspan="1" colspan="1">34.5 ± 0.3</td><td rowspan="1" colspan="1">29–40</td><td rowspan="1" colspan="1">71</td><td rowspan="1" colspan="1">33.3 ± 0.3</td><td rowspan="1" colspan="1">30–37</td><td rowspan="1" colspan="1">36</td></tr><tr><td rowspan="1" colspan="1"><abbrev xmlns:xlink="http://www.w3.org/1999/xlink" xlink:title="fore femur" id="ABBRID0ELQEK" xlink:type="simple">F1</abbrev> – n spinous setae</td><td rowspan="1" colspan="1">8.4 ± 0.1</td><td rowspan="1" colspan="1">7–11</td><td rowspan="1" colspan="1">72</td><td rowspan="1" colspan="1">8.9 ± 0.1</td><td rowspan="1" colspan="1">7–10</td><td rowspan="1" colspan="1">39</td></tr><tr><td rowspan="1" colspan="1"><abbrev xmlns:xlink="http://www.w3.org/1999/xlink" xlink:title="hind femur" id="ABBRID0EGREK" xlink:type="simple">F3</abbrev> – n tubercles</td><td rowspan="1" colspan="1">4.9 ± 0.1</td><td rowspan="1" colspan="1">2–8</td><td rowspan="1" colspan="1">83</td><td rowspan="1" colspan="1">6.0 ± 0.2</td><td rowspan="1" colspan="1">4–10</td><td rowspan="1" colspan="1">37</td></tr><tr><td rowspan="1" colspan="1"><abbrev xmlns:xlink="http://www.w3.org/1999/xlink" xlink:title="outer vertical seta" id="ABBRID0EBSEK" xlink:type="simple">OVS</abbrev> length</td><td rowspan="1" colspan="1">0.34 ± 0.00</td><td rowspan="1" colspan="1">0.31–0.39</td><td rowspan="1" colspan="1">35</td><td rowspan="1" colspan="1">0.33 ± 0.01</td><td rowspan="1" colspan="1">0.29–0.39</td><td rowspan="1" colspan="1">19</td></tr><tr><td rowspan="1" colspan="1"><abbrev xmlns:xlink="http://www.w3.org/1999/xlink" xlink:title="fronto-orbital seta" id="ABBRID0E3SEK" xlink:type="simple">FOS</abbrev> length</td><td rowspan="1" colspan="1">0.22 ± 0.00</td><td rowspan="1" colspan="1">0.19–0.24</td><td rowspan="1" colspan="1">35</td><td rowspan="1" colspan="1">0.22 ± 0.01</td><td rowspan="1" colspan="1">0.16–0.29</td><td rowspan="1" colspan="1">18</td></tr></tbody></table></table-wrap><fig id="F15" position="float" orientation="portrait"><object-id xmlns:xlink="http://www.w3.org/1999/xlink" content-type="doi" xlink:type="simple">10.3897/zookeys.1144.95619.figures50-54</object-id><object-id xmlns:xlink="http://www.w3.org/1999/xlink" content-type="arpha" xlink:type="simple">FA2D7B6A-E981-5B72-A796-795B09A10521</object-id><label>Figures 50–54.</label><caption><p><italic><tp:taxon-name><tp:taxon-name-part taxon-name-part-type="genus" reg="Centrioncus">Centrioncus</tp:taxon-name-part><tp:taxon-name-part taxon-name-part-type="species" reg="bururiensis">bururiensis</tp:taxon-name-part></tp:taxon-name></italic> sp. nov., ♂, paratype, Bururi Nat. Forest <bold>50</bold> epandrium, cerci, surstyli, posterior view <bold>51</bold> surstylus, inner view <bold>52</bold> ejaculatory apodeme + sac <bold>53</bold> subepandrial clasper, posterior view <bold>54</bold> cercus, posterior view. Scale bars: 0.1 mm.</p></caption><graphic xmlns:xlink="http://www.w3.org/1999/xlink" xlink:href="zookeys-1144-001_article-95619__-g015.jpg" position="float" orientation="portrait" xlink:type="simple" id="oo_803928.jpg"><uri content-type="original_file" xlink:type="simple">https://binary.pensoft.net/fig/803928</uri></graphic></fig><fig id="F18" position="float" orientation="portrait"><object-id xmlns:xlink="http://www.w3.org/1999/xlink" content-type="doi" xlink:type="simple">10.3897/zookeys.1144.95619.figures68-73</object-id><object-id xmlns:xlink="http://www.w3.org/1999/xlink" content-type="arpha" xlink:type="simple">6870E34A-59C9-59AC-A3FB-C1A8A37141BE</object-id><label>Figures 68–73.</label><caption><p><italic><tp:taxon-name><tp:taxon-name-part taxon-name-part-type="genus" reg="Centrioncus">Centrioncus</tp:taxon-name-part><tp:taxon-name-part taxon-name-part-type="species" reg="bytebieri">bytebieri</tp:taxon-name-part></tp:taxon-name></italic>, ♂, Vuria Forest <bold>68</bold> synsternite 7+8, epandrium, surstyli, lateral view <bold>69</bold> subepandrial clasper and surstylus, inner view <bold>70</bold> subepandrial clasper and surstylus, outer view <bold>71</bold> cercus, posterior view <bold>72</bold> sternites 1–5, ventral view <bold>73</bold> ejaculatory apodeme + sac. Scale bars: 0.2 mm (<bold>68, 72</bold>); 0.1 mm (<bold>69–71, 73</bold>).</p></caption><graphic xmlns:xlink="http://www.w3.org/1999/xlink" xlink:href="zookeys-1144-001_article-95619__-g018.jpg" position="float" orientation="portrait" xlink:type="simple" id="oo_803931.jpg"><uri content-type="original_file" xlink:type="simple">https://binary.pensoft.net/fig/803931</uri></graphic></fig><fig id="F22" position="float" orientation="portrait"><object-id xmlns:xlink="http://www.w3.org/1999/xlink" content-type="doi" xlink:type="simple">10.3897/zookeys.1144.95619.figures88-91</object-id><object-id xmlns:xlink="http://www.w3.org/1999/xlink" content-type="arpha" xlink:type="simple">D093D9F0-D58C-506A-9324-8F942D7B61D2</object-id><label>Figures 88–91.</label><caption><p><italic><tp:taxon-name><tp:taxon-name-part taxon-name-part-type="genus" reg="Centrioncus">Centrioncus</tp:taxon-name-part><tp:taxon-name-part taxon-name-part-type="species" reg="copelandi">copelandi</tp:taxon-name-part></tp:taxon-name></italic> sp. nov., ♂, holotype, Kasigau Mtn <bold>88</bold> surstylus, inner view <bold>89</bold> cercus, posterior view <bold>90</bold> subepandrial clasper, posterior view <bold>91</bold> ejaculatory apodeme + sac. Scale bars: 0.1 mm.</p></caption><graphic xmlns:xlink="http://www.w3.org/1999/xlink" xlink:href="zookeys-1144-001_article-95619__-g022.jpg" position="float" orientation="portrait" xlink:type="simple" id="oo_803935.jpg"><uri content-type="original_file" xlink:type="simple">https://binary.pensoft.net/fig/803935</uri></graphic></fig><fig id="F32" position="float" orientation="portrait"><object-id xmlns:xlink="http://www.w3.org/1999/xlink" content-type="doi" xlink:type="simple">10.3897/zookeys.1144.95619.figures122-125</object-id><object-id xmlns:xlink="http://www.w3.org/1999/xlink" content-type="arpha" xlink:type="simple">4860D70F-8331-5728-A9D0-058E42C8B4B6</object-id><label>Figures 122–125.</label><caption><p><italic><tp:taxon-name><tp:taxon-name-part taxon-name-part-type="genus" reg="Centrioncus">Centrioncus</tp:taxon-name-part><tp:taxon-name-part taxon-name-part-type="species" reg="decoronotus">decoronotus</tp:taxon-name-part></tp:taxon-name></italic>, ♂, Ol Doinyo Orok <bold>122</bold> left subepandrial clasper and surstylus, inner view <bold>123</bold> cercus, posterior view <bold>124</bold> right subepandrial clasper, posterior view <bold>125</bold> ejaculatory apodeme + sac. Scale bars: 0.1 mm (<bold>122–124</bold>); 0.2 mm (<bold>125</bold>).</p></caption><graphic xmlns:xlink="http://www.w3.org/1999/xlink" xlink:href="zookeys-1144-001_article-95619__-g032.jpg" position="float" orientation="portrait" xlink:type="simple" id="oo_803945.jpg"><uri content-type="original_file" xlink:type="simple">https://binary.pensoft.net/fig/803945</uri></graphic></fig><fig id="F35" position="float" orientation="portrait"><object-id xmlns:xlink="http://www.w3.org/1999/xlink" content-type="doi" xlink:type="simple">10.3897/zookeys.1144.95619.figures136-138</object-id><object-id xmlns:xlink="http://www.w3.org/1999/xlink" content-type="arpha" xlink:type="simple">BF0F63D5-DC55-582E-B591-24773FC3B4AF</object-id><label>Figures 136–138.</label><caption><p><italic><tp:taxon-name><tp:taxon-name-part taxon-name-part-type="genus" reg="Centrioncus">Centrioncus</tp:taxon-name-part><tp:taxon-name-part taxon-name-part-type="species" reg="jacobae">jacobae</tp:taxon-name-part></tp:taxon-name></italic>, ♂, Mt Soche <bold>136</bold> holotype, abdomen, hind femur, lateral view <bold>137</bold> epandrium, surstyli, posterior view <bold>138</bold> paratype, subepandrial clasper and surstylus, inner view. Scale bars: 0.5 mm (<bold>136</bold>); 0.1 mm (<bold>137, 138</bold>).</p></caption><graphic xmlns:xlink="http://www.w3.org/1999/xlink" xlink:href="zookeys-1144-001_article-95619__-g035.jpg" position="float" orientation="portrait" xlink:type="simple" id="oo_803948.jpg"><uri content-type="original_file" xlink:type="simple">https://binary.pensoft.net/fig/803948</uri></graphic></fig><fig id="F38" position="float" orientation="portrait"><object-id xmlns:xlink="http://www.w3.org/1999/xlink" content-type="doi" xlink:type="simple">10.3897/zookeys.1144.95619.figures150-151</object-id><object-id xmlns:xlink="http://www.w3.org/1999/xlink" content-type="arpha" xlink:type="simple">946AE53F-2D4F-50A2-8246-77C4455DA9C2</object-id><label>Figures 150, 151.</label><caption><p><italic><tp:taxon-name><tp:taxon-name-part taxon-name-part-type="genus" reg="Centrioncus">Centrioncus</tp:taxon-name-part><tp:taxon-name-part taxon-name-part-type="species" reg="prodiopsis">prodiopsis</tp:taxon-name-part></tp:taxon-name></italic>, ♂, lectotype, Kibongoto <bold>150</bold> surstylus, inner view <bold>151</bold> subepandrial clasper and base of surstylus, posterior view. Scale bars: 0.1 mm.</p></caption><graphic xmlns:xlink="http://www.w3.org/1999/xlink" xlink:href="zookeys-1144-001_article-95619__-g038.jpg" position="float" orientation="portrait" xlink:type="simple" id="oo_803951.jpg"><uri content-type="original_file" xlink:type="simple">https://binary.pensoft.net/fig/803951</uri></graphic></fig></tp:treatment-sec><ref-list><ref id="B12"><mixed-citation xmlns:xlink="http://www.w3.org/1999/xlink" xlink:type="simple"><person-group><name name-style="western"><surname>Feijen</surname><given-names>HR</given-names></name></person-group> (<year>1983</year>) <article-title>Systematics and phylogeny of <tp:taxon-name><tp:taxon-name-part taxon-name-part-type="family">Centrioncidae</tp:taxon-name-part></tp:taxon-name>, a new Afromontane family of <tp:taxon-name><tp:taxon-name-part taxon-name-part-type="order">Diptera</tp:taxon-name-part></tp:taxon-name> (<tp:taxon-name><tp:taxon-name-part taxon-name-part-type="infraorder">Schizophora</tp:taxon-name-part></tp:taxon-name>).</article-title><source>Zoologische Verhandelingen Leiden</source><volume>202</volume>: <fpage>1</fpage>–<lpage>137</lpage>. <ext-link xlink:type="simple" ext-link-type="uri" xlink:href="http://www.repository.naturalis.nl/document/149145">http://www.repository.naturalis.nl/document/149145</ext-link></mixed-citation></ref><ref id="B57"><mixed-citation xmlns:xlink="http://www.w3.org/1999/xlink" xlink:type="simple"><person-group><name name-style="western"><surname>Wagner</surname><given-names>T</given-names></name></person-group> (<year>2000</year>) <article-title>Influence of forest type and tree species on canopy-dwelling beetles in Budongo Forest, Uganda.</article-title><source>Biotropica</source><volume>32</volume>(<issue>3</issue>): <fpage>502</fpage>–<lpage>514</lpage>. <ext-link xlink:type="simple" ext-link-type="doi" xlink:href="10.1111/j.1744-7429.2000.tb00496.x">https://doi.org/10.1111/j.1744-7429.2000.tb00496.x</ext-link></mixed-citation></ref><ref id="B58"><mixed-citation xmlns:xlink="http://www.w3.org/1999/xlink" xlink:type="simple"><person-group><name name-style="western"><surname>Wagner</surname><given-names>T</given-names></name></person-group> (<year>2001</year>) Seasonal changes in the canopy arthropod fauna in <italic><tp:taxon-name><tp:taxon-name-part taxon-name-part-type="genus">Rinorea</tp:taxon-name-part><tp:taxon-name-part taxon-name-part-type="species">beniensis</tp:taxon-name-part></tp:taxon-name></italic> in Budongo Forest, Uganda. Plant Ecology 153(1/2): 169–178. <ext-link xlink:type="simple" ext-link-type="doi" xlink:href="10.1023/A:1017514417913">https://doi.org/10.1023/A:1017514417913</ext-link></mixed-citation></ref></ref-list></tp:taxon-treatment>
