# Supplementary material for: ﻿A revision of Centrioncus Speiser (Diptera, Diopsidae, Centrioncinae) with descriptions of new species from Angola, Burundi, and Kenya
Source: Zookeys. 2023 Feb 1;1144:1–93. doi: 10.3897/zookeys.1144.95619 (PMC10208442; doi:10.3897/zookeys.1144.95619)
Supplement: XML Treatment for Centrioncus angusticercus [file zookeys.1144.95619-treatment5.xml]

<!DOCTYPE tp:taxon-treatment
  PUBLIC "-//TaxonX//DTD Taxonomic Treatment Publishing DTD v0 20100105//EN" "tax-treatment-NSO.dtd">
<tp:taxon-treatment xmlns:tp="http://www.plazi.org/taxpub"><tp:treatment-meta><kwd-group><label>Taxon classification</label><kwd>
              <named-content content-type="kingdom">Animalia</named-content>
            </kwd><kwd>
              <named-content content-type="order">Diptera</named-content>
            </kwd><kwd>
              <named-content content-type="family">Diopsidae</named-content>
            </kwd></kwd-group><mixed-citation publication-type="journal"><person-group><name><surname>Feijen</surname><given-names>Hans R.</given-names></name><name><surname>Feijen</surname><given-names>Cobi</given-names></name></person-group><article-title>﻿A revision of <italic><tp:taxon-name><tp:taxon-name-part taxon-name-part-type="genus" reg="Centrioncus">Centrioncus</tp:taxon-name-part></tp:taxon-name></italic> Speiser (<tp:taxon-name><tp:taxon-name-part taxon-name-part-type="order">Diptera</tp:taxon-name-part></tp:taxon-name>, <tp:taxon-name><tp:taxon-name-part taxon-name-part-type="family">Diopsidae</tp:taxon-name-part></tp:taxon-name>, <tp:taxon-name><tp:taxon-name-part taxon-name-part-type="subfamily">Centrioncinae</tp:taxon-name-part></tp:taxon-name>) with descriptions of new species from Angola, Burundi, and Kenya</article-title><source>Zookeys</source><day>01</day><month>02</month><year>2023</year><volume>1144</volume><fpage>1</fpage><lpage>93</lpage><pub-id pub-id-type="doi">10.3897/zookeys.1144.95619</pub-id></mixed-citation></tp:treatment-meta><tp:nomenclature><label>﻿</label><tp:taxon-name>
            <object-id xmlns:xlink="http://www.w3.org/1999/xlink" content-type="arpha" xlink:type="simple">83F45E8B-D4CA-52FE-AF50-533A91C0C1EC</object-id>
            <tp:taxon-name-part taxon-name-part-type="genus" reg="Centrioncus">Centrioncus</tp:taxon-name-part>
            <tp:taxon-name-part taxon-name-part-type="species" reg="angusticercus">angusticercus</tp:taxon-name-part>
          </tp:taxon-name><tp:taxon-authority>Feijen</tp:taxon-authority><xref ref-type="fig" rid="F10">Figs 31</xref><xref ref-type="fig" rid="F10">, 32</xref><xref ref-type="table" rid="T8">, Table 8</xref><tp:nomenclature-citation-list><tp:nomenclature-citation><tp:taxon-name>
                <tp:taxon-name-part taxon-name-part-type="genus" reg="Centrioncus">Centrioncus</tp:taxon-name-part>
                <tp:taxon-name-part taxon-name-part-type="species" reg="angusticercus">angusticercus</tp:taxon-name-part>
              </tp:taxon-name><comment>Feijen, 1983: 75.</comment></tp:nomenclature-citation></tp:nomenclature-citation-list></tp:nomenclature><tp:treatment-sec sec-type="type material" id="SECID0EN5AI"><title>Type material.</title><p>South Sudan, <bold><italic>holotype</italic></bold>, ♀, Nagichot, [<named-content xmlns:xlink="http://www.w3.org/1999/xlink" content-type="dwc:verbatimCoordinates" xlink:type="simple"><named-content content-type="geo-json" specific-use="{&#34;type&#34;:&#34;Point&#34;,&#34;coordinates&#34;:[33.559719,4.277219]}" id="NCID0EZ5AI" xlink:type="simple">4°16'37.99"N, 33°33'34.99"E</named-content></named-content>, 1980 m], D.J. Lewis (<named-content xmlns:xlink="http://www.w3.org/1999/xlink" content-type="dwc:institutional_code" xlink:title="Natural History Museum, London" xlink:href="http://grbio.org/institution/natural-history-museum-london" xlink:type="simple">NHMUK</named-content>) (not examined, but notes and pencil drawings for <xref ref-type="bibr" rid="B12">Feijen (1983)</xref> were used).</p></tp:treatment-sec><tp:treatment-sec sec-type="diagnosis" id="SECID0EG6AI"><title>Diagnosis</title><p><bold>(after <xref ref-type="bibr" rid="B12">Feijen 1983</xref>).</bold><italic><tp:taxon-name><tp:taxon-name-part taxon-name-part-type="genus" reg="Centrioncus">Centrioncus</tp:taxon-name-part><tp:taxon-name-part taxon-name-part-type="species" reg="angusticercus">angusticercus</tp:taxon-name-part></tp:taxon-name></italic> can be recognised by its pruinose, mesally slightly depressed frons with two glossy spots; dark brown collar; blackish brown scutum; blackish brown scutellum with pale brown lateral sides and spines; pleura blackish brown except for brown propleuron and anterior anepisternum; apical seta/scutellar spine ratio: &gt; 1.0; pale brown fore femur with distal third on inner side dark brown and small dark spot apically on outer side, with 36 tubercles; small round central wing spot (Fig. <xref ref-type="fig" rid="F10">31</xref>) around junction of crossvein r-m and vein M1 in tip of cell br and base of cell r4+5 slightly extending into cell bm+dm; tergites blackish brown, apical edges paler; female 7<sup>th</sup> spiracle just in tergite; anterior sclerite of female sternite 7 rectangular, <abbrev xmlns:xlink="http://www.w3.org/1999/xlink" xlink:title="(ratio) width/length" id="ABBRID0EEABI" xlink:type="simple">w/l</abbrev> ratio: ~ 4.4; posterior sclerite of female sternite 7 consisting of well-sclerotised trapezoidal anterior plate and two weakly sclerotised posterolateral extensions (Fig. <xref ref-type="fig" rid="F10">32</xref>), anterior edge of anterior plate parallel to its posterior edge, short lateral sides straight, slightly broadening posteriorly, posterior side concave, weakly sclerotised posterolateral extensions irregularly shaped and posteriorly with 6–8 setulae; very elongate female cercus with <abbrev xmlns:xlink="http://www.w3.org/1999/xlink" xlink:title="(ratio) length/width" id="ABBRID0EMABI" xlink:type="simple">l/w</abbrev> ratio: 5.4 (Table <xref ref-type="table" rid="T8">8</xref>); pentagonal subanal plate; smooth round spermathecae with some tiny pustules and small dimple surrounded by ridge-like ring.</p><fig id="F10" position="float" orientation="portrait"><object-id xmlns:xlink="http://www.w3.org/1999/xlink" content-type="doi" xlink:type="simple">10.3897/zookeys.1144.95619.figures31-32</object-id><object-id xmlns:xlink="http://www.w3.org/1999/xlink" content-type="arpha" xlink:type="simple">725C80CC-B872-5755-9EF3-5AE77A14AE8F</object-id><label>Figures 31, 32.</label><caption><p><italic><tp:taxon-name><tp:taxon-name-part taxon-name-part-type="genus" reg="Centrioncus">Centrioncus</tp:taxon-name-part><tp:taxon-name-part taxon-name-part-type="species" reg="angusticercus">angusticercus</tp:taxon-name-part></tp:taxon-name></italic>, ♀, holotype, Nagichot, South Sudan <bold>31</bold> wing, dorsal view <bold>32</bold> sternite 7, ventral view. Scale bars: 0.5 mm (<bold>31</bold>); 0.1 mm (<bold>32</bold>). Both drawings were processed based on original pencil drawings from <xref ref-type="bibr" rid="B12">Feijen (1983</xref>: figs 13, 27).</p></caption><graphic xmlns:xlink="http://www.w3.org/1999/xlink" xlink:href="zookeys-1144-001_article-95619__-g010.jpg" position="float" orientation="portrait" xlink:type="simple" id="oo_803923.jpg"><uri content-type="original_file" xlink:type="simple">https://binary.pensoft.net/fig/803923</uri></graphic></fig></tp:treatment-sec><tp:treatment-sec sec-type="description" id="SECID0EYBBI"><title>Supplementary description.</title><p><bold><italic>Wing</italic>.</bold> Small, rounded, elongate central wing spot (Fig. <xref ref-type="fig" rid="F10">31</xref>) around junction of crossvein r-m and vein M1, in posterior part of tip of cell br and posterior part of base of cell r4+5 to halfway to crossvein dm-m, slightly extending into cell bm+dm; very vague infuscation along vein M4 between cell cua and crossvein dm-m; vein CuA+CuP from vein CuP onward extending under an angle of 25° to wing margin in straight line; vein M4 continuing distally from crossvein dm-m in straight line to wing margin.</p><p><bold><italic>Female postabdomen</italic>.</bold> Anterior sclerite of sternite 7 rectangular, tapering posteriorly, lateral sides convex, <abbrev xmlns:xlink="http://www.w3.org/1999/xlink" xlink:title="(ratio) width/length" id="ABBRID0EOCBI" xlink:type="simple">w/l</abbrev> ratio: ~ 4.4 (Fig. <xref ref-type="fig" rid="F10">32</xref>, Table <xref ref-type="table" rid="T8">8</xref>); posterior sclerite of sternite 7 consisting of well-sclerotised trapezoidal anterior plate and two weakly sclerotised posterolateral extensions (Fig. <xref ref-type="fig" rid="F10">32</xref>); anterior edge of anterior plate parallel to posterior edge of anterior sclerite, short lateral sides straight, slightly expanded posteriorly, posterior edge concave; weakly sclerotised posterolateral extensions irregularly shaped and posteriorly with 3–4 pairs of setulae; very elongate female cercus with <abbrev xmlns:xlink="http://www.w3.org/1999/xlink" xlink:title="(ratio) length/width" id="ABBRID0E5CBI" xlink:type="simple">l/w</abbrev> ratio: 5.4 (Table <xref ref-type="table" rid="T8">8</xref>).</p></tp:treatment-sec><tp:treatment-sec sec-type="distribution" id="SECID0EGDBI"><title>Distribution and habitat.</title><p>In the Shillito archive (now in <named-content xmlns:xlink="http://www.w3.org/1999/xlink" content-type="dwc:institutional_code" xlink:title="Natural History Museum, London" xlink:href="http://grbio.org/institution/natural-history-museum-london" xlink:type="simple">NHMUK</named-content>), a letter was found written on 22 January 1950 by D.J. Lewis, the collector of the holotype, and addressed to J.F. Shillito. It provided information on the collecting locality of the single known specimen: “The Diopsid, <italic><tp:taxon-name><tp:taxon-name-part taxon-name-part-type="genus" reg="Centrioncus">Centrioncus</tp:taxon-name-part><tp:taxon-name-part taxon-name-part-type="species" reg="prodiopsis">prodiopsis</tp:taxon-name-part></tp:taxon-name></italic> Speiser, was taken at an altitude of about 1980 metres among vegetation near a small stream in a patch of forest. Nagichot is on the Didinga Hills, one of the many isolated ranges, and may be considered as part of the Eastern and Southern zoogeographical Province ...” The type locality is shown on the map for Eastern Africa (Fig. <xref ref-type="fig" rid="F8">29</xref>).</p></tp:treatment-sec><tp:treatment-sec sec-type="remarks" id="SECID0E6DBI"><title>Remarks.</title><p><xref ref-type="bibr" rid="B12">Feijen (1983)</xref> described the posterior sclerite of sternite 7 as “very roughly U-shaped with eight hairs, anterior edge parallel to posterior edge of sternum 7, anterior section well sclerotized, but arms of the U connecting to posterior hairs of sclerite weakly sclerotized.” However, the view that this sclerite can be described as “U-shaped” is now rejected (compare Fig. <xref ref-type="fig" rid="F10">32</xref> vs. Figs <xref ref-type="fig" rid="F13">43</xref>, <xref ref-type="fig" rid="F17">62</xref>, <xref ref-type="fig" rid="F20">82</xref>, <xref ref-type="fig" rid="F31">119</xref>, <xref ref-type="fig" rid="F34">133</xref>, <xref ref-type="fig" rid="F37">148</xref>). <italic><tp:taxon-name><tp:taxon-name-part taxon-name-part-type="genus" reg="Centrioncus">Centrioncus</tp:taxon-name-part><tp:taxon-name-part taxon-name-part-type="species" reg="angusticercus">angusticercus</tp:taxon-name-part></tp:taxon-name></italic> is now placed outside the group of <italic><tp:taxon-name><tp:taxon-name-part taxon-name-part-type="genus" reg="Centrioncus">Centrioncus</tp:taxon-name-part></tp:taxon-name></italic> with a U-shaped sclerite. Instead, it is considered as closer to the other <italic><tp:taxon-name><tp:taxon-name-part taxon-name-part-type="genus" reg="Centrioncus">Centrioncus</tp:taxon-name-part></tp:taxon-name></italic> without a U-shaped sclerite: <italic><tp:taxon-name><tp:taxon-name-part taxon-name-part-type="genus" reg="Centrioncus">C.</tp:taxon-name-part><tp:taxon-name-part taxon-name-part-type="species" reg="aberrans">aberrans</tp:taxon-name-part></tp:taxon-name></italic> and <italic><tp:taxon-name><tp:taxon-name-part taxon-name-part-type="genus" reg="Centrioncus">C.</tp:taxon-name-part><tp:taxon-name-part taxon-name-part-type="species" reg="crassifemur">crassifemur</tp:taxon-name-part></tp:taxon-name></italic> sp. nov. Other similarities like <abbrev xmlns:xlink="http://www.w3.org/1999/xlink" xlink:title="(ratio) length/width" id="ABBRID0EUGBI" xlink:type="simple">l/w</abbrev> ratio of ♀ cercus and <abbrev xmlns:xlink="http://www.w3.org/1999/xlink" xlink:title="(ratio) width/length" id="ABBRID0EYGBI" xlink:type="simple">w/l</abbrev> ratio of ♀ anterior sternite 7 also support this group. For a confirmation of this relationship, the discovery of the male sex and study of the male genitalia of <italic><tp:taxon-name><tp:taxon-name-part taxon-name-part-type="genus" reg="Centrioncus">C.</tp:taxon-name-part><tp:taxon-name-part taxon-name-part-type="species" reg="angusticercus">angusticercus</tp:taxon-name-part></tp:taxon-name></italic> and <italic><tp:taxon-name><tp:taxon-name-part taxon-name-part-type="genus" reg="Centrioncus">C.</tp:taxon-name-part><tp:taxon-name-part taxon-name-part-type="species" reg="crassifemur">crassifemur</tp:taxon-name-part></tp:taxon-name></italic> sp. nov. and molecular analyses will be required.</p></tp:treatment-sec><tp:treatment-sec><!--Section generated to contain objects referenced in tp:taxon-treatment.--><table-wrap id="T8" position="float" orientation="portrait"><label>Table 8.</label><caption><p>Ratio width/length for the anterior sclerite of ♀ sternite 7, ratio length/width for ♀ cercus and ratio length/greatest width for ♂ cercus. Species are arranged according to three species-groups recognised.</p></caption><table id="TID0E6ADK" rules="all"><tbody><tr><th rowspan="1" colspan="1">
                    <italic>
                      <tp:taxon-name><tp:taxon-name-part taxon-name-part-type="genus" reg="Centrioncus">Centrioncus</tp:taxon-name-part></tp:taxon-name>
                    </italic>
                  </th><th rowspan="1" colspan="1">♀ anterior plate of sternite 7, ratio <abbrev xmlns:xlink="http://www.w3.org/1999/xlink" xlink:title="(ratio) width/length" id="ABBRID0EF3EK" xlink:type="simple">w/l</abbrev></th><th rowspan="1" colspan="1">♀ cercus, ratio <abbrev xmlns:xlink="http://www.w3.org/1999/xlink" xlink:title="(ratio) length/width" id="ABBRID0EM3EK" xlink:type="simple">l/w</abbrev></th><th rowspan="1" colspan="1">♂ cercus, ratio length/greatest width</th></tr><tr><td rowspan="1" colspan="1">
                    <italic>
                      <tp:taxon-name><tp:taxon-name-part taxon-name-part-type="genus" reg="Centrioncus"/><tp:taxon-name-part taxon-name-part-type="species" reg="angusticercus">angusticercus</tp:taxon-name-part></tp:taxon-name>
                    </italic>
                  </td><td rowspan="1" colspan="1">4.4</td><td rowspan="1" colspan="1">5.4</td><td rowspan="1" colspan="1">-</td></tr><tr><td rowspan="1" colspan="1">
                    <italic>
                      <tp:taxon-name><tp:taxon-name-part taxon-name-part-type="genus" reg="Centrioncus"/><tp:taxon-name-part taxon-name-part-type="species" reg="aberrans">aberrans</tp:taxon-name-part></tp:taxon-name>
                    </italic>
                  </td><td rowspan="1" colspan="1">5.4</td><td rowspan="1" colspan="1">5.1</td><td rowspan="1" colspan="1">2.6</td></tr><tr><td rowspan="1" colspan="1"><italic><tp:taxon-name><tp:taxon-name-part taxon-name-part-type="genus" reg="Centrioncus"/><tp:taxon-name-part taxon-name-part-type="species" reg="crassifemur">crassifemur</tp:taxon-name-part></tp:taxon-name></italic> sp. nov.</td><td rowspan="1" colspan="1">8.6</td><td rowspan="1" colspan="1">4.3</td><td rowspan="1" colspan="1">-</td></tr><tr><td rowspan="1" colspan="1"><italic><tp:taxon-name><tp:taxon-name-part taxon-name-part-type="genus" reg="Centrioncus"/><tp:taxon-name-part taxon-name-part-type="species" reg="bururiensis">bururiensis</tp:taxon-name-part></tp:taxon-name></italic> sp. nov.</td><td rowspan="1" colspan="1">2.6</td><td rowspan="1" colspan="1">4.5</td><td rowspan="1" colspan="1">2.4</td></tr><tr><td rowspan="1" colspan="1">
                    <italic>
                      <tp:taxon-name><tp:taxon-name-part taxon-name-part-type="genus" reg="Centrioncus"/><tp:taxon-name-part taxon-name-part-type="species" reg="decellei">decellei</tp:taxon-name-part></tp:taxon-name>
                    </italic>
                  </td><td rowspan="1" colspan="1">2.7</td><td rowspan="1" colspan="1">4.1</td><td rowspan="1" colspan="1">-</td></tr><tr><td rowspan="1" colspan="1"><italic><tp:taxon-name><tp:taxon-name-part taxon-name-part-type="genus" reg="Centrioncus"/><tp:taxon-name-part taxon-name-part-type="species" reg="copelandi">copelandi</tp:taxon-name-part></tp:taxon-name></italic> sp. nov.</td><td rowspan="1" colspan="1">2.9</td><td rowspan="1" colspan="1">4.4</td><td rowspan="1" colspan="1">1.5</td></tr><tr><td rowspan="1" colspan="1">
                    <italic>
                      <tp:taxon-name><tp:taxon-name-part taxon-name-part-type="genus" reg="Centrioncus"/><tp:taxon-name-part taxon-name-part-type="species" reg="prodiopsis">prodiopsis</tp:taxon-name-part></tp:taxon-name>
                    </italic>
                  </td><td rowspan="1" colspan="1">2.5</td><td rowspan="1" colspan="1">4.0</td><td rowspan="1" colspan="1">1.4</td></tr><tr><td rowspan="1" colspan="1">
                    <italic>
                      <tp:taxon-name><tp:taxon-name-part taxon-name-part-type="genus" reg="Centrioncus"/><tp:taxon-name-part taxon-name-part-type="species" reg="bytebieri">bytebieri</tp:taxon-name-part></tp:taxon-name>
                    </italic>
                  </td><td rowspan="1" colspan="1">2.6</td><td rowspan="1" colspan="1">2.3</td><td rowspan="1" colspan="1">1.7</td></tr><tr><td rowspan="1" colspan="1">
                    <italic>
                      <tp:taxon-name><tp:taxon-name-part taxon-name-part-type="genus" reg="Centrioncus"/><tp:taxon-name-part taxon-name-part-type="species" reg="decoronotus">decoronotus</tp:taxon-name-part></tp:taxon-name>
                    </italic>
                  </td><td rowspan="1" colspan="1">3.9</td><td rowspan="1" colspan="1">3.6</td><td rowspan="1" colspan="1">1.4</td></tr><tr><td rowspan="1" colspan="1">
                    <italic>
                      <tp:taxon-name><tp:taxon-name-part taxon-name-part-type="genus" reg="Centrioncus"/><tp:taxon-name-part taxon-name-part-type="species" reg="jacobae">jacobae</tp:taxon-name-part></tp:taxon-name>
                    </italic>
                  </td><td rowspan="1" colspan="1">2.6</td><td rowspan="1" colspan="1">3.2</td><td rowspan="1" colspan="1">1.4</td></tr></tbody></table></table-wrap><fig id="F8" position="float" orientation="portrait"><object-id xmlns:xlink="http://www.w3.org/1999/xlink" content-type="doi" xlink:type="simple">10.3897/zookeys.1144.95619.figure29</object-id><object-id xmlns:xlink="http://www.w3.org/1999/xlink" content-type="arpha" xlink:type="simple">E3426CE4-55AA-5EF3-936B-1A0404B72928</object-id><label>Figure 29.</label><caption><p>Distribution map of the seven Eastern African <italic><tp:taxon-name><tp:taxon-name-part taxon-name-part-type="genus" reg="Centrioncus">Centrioncus</tp:taxon-name-part></tp:taxon-name></italic> species.</p></caption><graphic xmlns:xlink="http://www.w3.org/1999/xlink" xlink:href="zookeys-1144-001_article-95619__-g008.jpg" position="float" orientation="portrait" xlink:type="simple" id="oo_803921.jpg"><uri content-type="original_file" xlink:type="simple">https://binary.pensoft.net/fig/803921</uri></graphic></fig><fig id="F13" position="float" orientation="portrait"><object-id xmlns:xlink="http://www.w3.org/1999/xlink" content-type="doi" xlink:type="simple">10.3897/zookeys.1144.95619.figures41-43</object-id><object-id xmlns:xlink="http://www.w3.org/1999/xlink" content-type="arpha" xlink:type="simple">4C907E12-45EC-5130-8703-F2BDA6B63C71</object-id><label>Figures 41–43.</label><caption><p><italic><tp:taxon-name><tp:taxon-name-part taxon-name-part-type="genus" reg="Centrioncus">Centrioncus</tp:taxon-name-part><tp:taxon-name-part taxon-name-part-type="species" reg="bururiensis">bururiensis</tp:taxon-name-part></tp:taxon-name></italic> sp. nov., Bururi Nat. Forest <bold>41, 43</bold> ♀, paratype <bold>42</bold> ♀, holotype <bold>41</bold> sternites 1–5, ventral view <bold>42, 43</bold> sternite 7, ventral view. Scale bars: 0.5 mm (<bold>41</bold>); 0.1 mm (<bold>42, 43</bold>).</p></caption><graphic xmlns:xlink="http://www.w3.org/1999/xlink" xlink:href="zookeys-1144-001_article-95619__-g013.jpg" position="float" orientation="portrait" xlink:type="simple" id="oo_803926.jpg"><uri content-type="original_file" xlink:type="simple">https://binary.pensoft.net/fig/803926</uri></graphic></fig><fig id="F17" position="float" orientation="portrait"><object-id xmlns:xlink="http://www.w3.org/1999/xlink" content-type="doi" xlink:type="simple">10.3897/zookeys.1144.95619.figures61-67</object-id><object-id xmlns:xlink="http://www.w3.org/1999/xlink" content-type="arpha" xlink:type="simple">1B60248F-7183-5776-9403-107F2DCF26B7</object-id><label>Figures 61–67.</label><caption><p><italic><tp:taxon-name><tp:taxon-name-part taxon-name-part-type="genus" reg="Centrioncus">Centrioncus</tp:taxon-name-part><tp:taxon-name-part taxon-name-part-type="species" reg="bytebieri">bytebieri</tp:taxon-name-part></tp:taxon-name></italic>, ♀ <bold>61</bold> Ngangao Forest <bold>62–67</bold> Vuria Forest <bold>61, 62</bold> sternite 7, ventral view <bold>63</bold> subanal plate ventral view <bold>64</bold> spermathecae <bold>65</bold> sternites 8, 10, cerci, ventral view <bold>66</bold> egg <bold>67</bold> egg, detail. Scale bars: 0.2 mm (<bold>61, 62, 66</bold>); 0.1 mm (<bold>63–65, 67</bold>).</p></caption><graphic xmlns:xlink="http://www.w3.org/1999/xlink" xlink:href="zookeys-1144-001_article-95619__-g017.jpg" position="float" orientation="portrait" xlink:type="simple" id="oo_803930.jpg"><uri content-type="original_file" xlink:type="simple">https://binary.pensoft.net/fig/803930</uri></graphic></fig><fig id="F20" position="float" orientation="portrait"><object-id xmlns:xlink="http://www.w3.org/1999/xlink" content-type="doi" xlink:type="simple">10.3897/zookeys.1144.95619.figures80-83</object-id><object-id xmlns:xlink="http://www.w3.org/1999/xlink" content-type="arpha" xlink:type="simple">CC82DA98-AE16-579A-BF5F-018521AADE5F</object-id><label>Figures 80–83.</label><caption><p><italic><tp:taxon-name><tp:taxon-name-part taxon-name-part-type="genus" reg="Centrioncus">Centrioncus</tp:taxon-name-part><tp:taxon-name-part taxon-name-part-type="species" reg="copelandi">copelandi</tp:taxon-name-part></tp:taxon-name></italic> sp. nov., ♀, paratype, Kasigau Mtn <bold>80</bold> sternites 1–6, ventral view <bold>81, 82</bold> sternite 7, ventral view <bold>83</bold> terga 8, 10 and cerci, dorsal view. Scale bars: 0.2 mm</p></caption><graphic xmlns:xlink="http://www.w3.org/1999/xlink" xlink:href="zookeys-1144-001_article-95619__-g020.jpg" position="float" orientation="portrait" xlink:type="simple" id="oo_803933.jpg"><uri content-type="original_file" xlink:type="simple">https://binary.pensoft.net/fig/803933</uri></graphic></fig><fig id="F31" position="float" orientation="portrait"><object-id xmlns:xlink="http://www.w3.org/1999/xlink" content-type="doi" xlink:type="simple">10.3897/zookeys.1144.95619.figures118-121</object-id><object-id xmlns:xlink="http://www.w3.org/1999/xlink" content-type="arpha" xlink:type="simple">F24ED389-5D3D-52BD-844E-B6E70653E870</object-id><label>Figures 118–121.</label><caption><p><italic><tp:taxon-name><tp:taxon-name-part taxon-name-part-type="genus" reg="Centrioncus">Centrioncus</tp:taxon-name-part><tp:taxon-name-part taxon-name-part-type="species" reg="decoronotus">decoronotus</tp:taxon-name-part></tp:taxon-name></italic>, ♀, Ol Doinyo Orok <bold>118</bold> sternites 1–5, ventral view <bold>119</bold> sternite 7, ventral view <bold>120</bold> spermathecae <bold>121</bold> egg, detail of external structure (L = line, R = ridge). Scale bars: 0.2 mm (<bold>118, 119</bold>); 0.05 mm (<bold>120, 121</bold>).</p></caption><graphic xmlns:xlink="http://www.w3.org/1999/xlink" xlink:href="zookeys-1144-001_article-95619__-g031.jpg" position="float" orientation="portrait" xlink:type="simple" id="oo_803944.jpg"><uri content-type="original_file" xlink:type="simple">https://binary.pensoft.net/fig/803944</uri></graphic></fig><fig id="F34" position="float" orientation="portrait"><object-id xmlns:xlink="http://www.w3.org/1999/xlink" content-type="doi" xlink:type="simple">10.3897/zookeys.1144.95619.figures132-135</object-id><object-id xmlns:xlink="http://www.w3.org/1999/xlink" content-type="arpha" xlink:type="simple">565AA71C-03D8-5FCC-822B-0EAEE84500F7</object-id><label>Figures 132–135.</label><caption><p><italic><tp:taxon-name><tp:taxon-name-part taxon-name-part-type="genus" reg="Centrioncus">Centrioncus</tp:taxon-name-part><tp:taxon-name-part taxon-name-part-type="species" reg="jacobae">jacobae</tp:taxon-name-part></tp:taxon-name></italic>, ♀, paratype, Mt Soche <bold>132</bold> sternites 1–6, ventral view <bold>133</bold> sternite 7, ventral view <bold>134</bold> abdomen, ventral view <bold>135</bold> abdomen, dorsal view. Scale bars: 0.5 mm (<bold>132, 134, 135</bold>); 0.2 mm (<bold>133</bold>).</p></caption><graphic xmlns:xlink="http://www.w3.org/1999/xlink" xlink:href="zookeys-1144-001_article-95619__-g034.jpg" position="float" orientation="portrait" xlink:type="simple" id="oo_803947.jpg"><uri content-type="original_file" xlink:type="simple">https://binary.pensoft.net/fig/803947</uri></graphic></fig><fig id="F37" position="float" orientation="portrait"><object-id xmlns:xlink="http://www.w3.org/1999/xlink" content-type="doi" xlink:type="simple">10.3897/zookeys.1144.95619.figures146-149</object-id><object-id xmlns:xlink="http://www.w3.org/1999/xlink" content-type="arpha" xlink:type="simple">26C62A34-26E7-5B21-97AD-104369E0F0E5</object-id><label>Figures 146–149.</label><caption><p><italic><tp:taxon-name><tp:taxon-name-part taxon-name-part-type="genus" reg="Centrioncus">Centrioncus</tp:taxon-name-part><tp:taxon-name-part taxon-name-part-type="species" reg="prodiopsis">prodiopsis</tp:taxon-name-part></tp:taxon-name></italic>, ♀, Oloitokitok <bold>146</bold> sternites 1–6, ventral view <bold>147, 148</bold> sternite 7, ventral view <bold>149</bold> tergite 7 and cerci, posterolateral view. Scale bars: 0.5 mm (<bold>146</bold>); 0.1 mm (<bold>147–149</bold>).</p></caption><graphic xmlns:xlink="http://www.w3.org/1999/xlink" xlink:href="zookeys-1144-001_article-95619__-g037.jpg" position="float" orientation="portrait" xlink:type="simple" id="oo_803950.jpg"><uri content-type="original_file" xlink:type="simple">https://binary.pensoft.net/fig/803950</uri></graphic></fig></tp:treatment-sec><ref-list><ref id="B12"><mixed-citation xmlns:xlink="http://www.w3.org/1999/xlink" xlink:type="simple"><person-group><name name-style="western"><surname>Feijen</surname><given-names>HR</given-names></name></person-group> (<year>1983</year>) <article-title>Systematics and phylogeny of <tp:taxon-name><tp:taxon-name-part taxon-name-part-type="family">Centrioncidae</tp:taxon-name-part></tp:taxon-name>, a new Afromontane family of <tp:taxon-name><tp:taxon-name-part taxon-name-part-type="order">Diptera</tp:taxon-name-part></tp:taxon-name> (<tp:taxon-name><tp:taxon-name-part taxon-name-part-type="infraorder">Schizophora</tp:taxon-name-part></tp:taxon-name>).</article-title><source>Zoologische Verhandelingen Leiden</source><volume>202</volume>: <fpage>1</fpage>–<lpage>137</lpage>. <ext-link xlink:type="simple" ext-link-type="uri" xlink:href="http://www.repository.naturalis.nl/document/149145">http://www.repository.naturalis.nl/document/149145</ext-link></mixed-citation></ref></ref-list></tp:taxon-treatment>
