# Supplementary material for: ﻿A revision of Centrioncus Speiser (Diptera, Diopsidae, Centrioncinae) with descriptions of new species from Angola, Burundi, and Kenya
Source: Zookeys. 2023 Feb 1;1144:1–93. doi: 10.3897/zookeys.1144.95619 (PMC10208442; doi:10.3897/zookeys.1144.95619)
Supplement: XML Treatment for Centrioncus bururiensis [file zookeys.1144.95619-treatment6.xml]

<!DOCTYPE tp:taxon-treatment
  PUBLIC "-//TaxonX//DTD Taxonomic Treatment Publishing DTD v0 20100105//EN" "tax-treatment-NSO.dtd">
<tp:taxon-treatment xmlns:tp="http://www.plazi.org/taxpub"><tp:treatment-meta><kwd-group><label>Taxon classification</label><kwd>
              <named-content content-type="kingdom">Animalia</named-content>
            </kwd><kwd>
              <named-content content-type="order">Diptera</named-content>
            </kwd><kwd>
              <named-content content-type="family">Diopsidae</named-content>
            </kwd></kwd-group><mixed-citation publication-type="journal"><person-group><name><surname>Feijen</surname><given-names>Hans R.</given-names></name><name><surname>Feijen</surname><given-names>Cobi</given-names></name></person-group><article-title>﻿A revision of <italic><tp:taxon-name><tp:taxon-name-part taxon-name-part-type="genus" reg="Centrioncus">Centrioncus</tp:taxon-name-part></tp:taxon-name></italic> Speiser (<tp:taxon-name><tp:taxon-name-part taxon-name-part-type="order">Diptera</tp:taxon-name-part></tp:taxon-name>, <tp:taxon-name><tp:taxon-name-part taxon-name-part-type="family">Diopsidae</tp:taxon-name-part></tp:taxon-name>, <tp:taxon-name><tp:taxon-name-part taxon-name-part-type="subfamily">Centrioncinae</tp:taxon-name-part></tp:taxon-name>) with descriptions of new species from Angola, Burundi, and Kenya</article-title><source>Zookeys</source><day>01</day><month>02</month><year>2023</year><volume>1144</volume><fpage>1</fpage><lpage>93</lpage><pub-id pub-id-type="doi">10.3897/zookeys.1144.95619</pub-id></mixed-citation></tp:treatment-meta><tp:nomenclature><label>﻿</label><tp:taxon-name>
            <object-id xmlns:xlink="http://www.w3.org/1999/xlink" content-type="arpha" xlink:type="simple">5B7FDC48-79D5-5A51-8A0D-853C0FD4BCC0</object-id>
            <tp:taxon-name-part taxon-name-part-type="genus" reg="Centrioncus">Centrioncus</tp:taxon-name-part>
            <tp:taxon-name-part taxon-name-part-type="species" reg="bururiensis">bururiensis</tp:taxon-name-part>
            <object-id xmlns:xlink="http://www.w3.org/1999/xlink" content-type="zoobank" xlink:type="simple">https://zoobank.org/FF6069BA-459B-4D00-80A6-E1CB6C2CA2C1</object-id>
          </tp:taxon-name><tp:taxon-status xmlns:xlink="http://www.w3.org/1999/xlink" xlink:type="simple">sp. nov.</tp:taxon-status><xref ref-type="fig" rid="F1">Figs 2</xref><xref ref-type="fig" rid="F8">, 29</xref><xref ref-type="fig" rid="F11">, 33–36</xref><xref ref-type="fig" rid="F12">, 37–40</xref><xref ref-type="fig" rid="F13">, 41–43</xref><xref ref-type="fig" rid="F14">, 44–49</xref><xref ref-type="fig" rid="F15">, 50–54</xref><xref ref-type="table" rid="T8">, Tables 8</xref><xref ref-type="table" rid="T9">, 9</xref></tp:nomenclature><tp:treatment-sec sec-type="type material" id="SECID0E6JBI"><title>Type material.</title><p>Burundi, <bold><italic>holotype</italic></bold>, ♀, Bururi Nat. Forest, <named-content xmlns:xlink="http://www.w3.org/1999/xlink" content-type="dwc:verbatimCoordinates" xlink:type="simple"><named-content content-type="geo-json" specific-use="{&#34;type&#34;:&#34;Point&#34;,&#34;coordinates&#34;:[29.616944,-3.930278]}" id="NCID0ELKBI" xlink:type="simple">3°55'49"S, 29°37'1"E</named-content></named-content>, 1955 m, 7–21.ix.2010, R. Copeland, malaise trap, indigenous forest near stream (<named-content xmlns:xlink="http://www.w3.org/1999/xlink" content-type="dwc:institutional_code" xlink:title="National Museum of Kenya" xlink:href="http://grbio.org/institution/national-museum-kenya" xlink:type="simple">NMKE</named-content>). <bold><italic>Paratypes</italic></bold>: 1 ♀, 1 ♂, same data as holotype (<abbrev xmlns:xlink="http://www.w3.org/1999/xlink" xlink:title="International Centre of Insect Physiology and Ecology" id="ABBRID0EXKBI" xlink:type="simple">ICIPE</abbrev>, <named-content xmlns:xlink="http://www.w3.org/1999/xlink" content-type="dwc:institutional_code" xlink:title="Naturalis Biodiversity Center" xlink:href="http://grbio.org/institution/naturalis-biodiversity-center" xlink:type="simple">RMNH</named-content>).</p></tp:treatment-sec><tp:treatment-sec sec-type="diagnosis" id="SECID0E6KBI"><title>Diagnosis.</title><p><italic><tp:taxon-name><tp:taxon-name-part taxon-name-part-type="genus" reg="Centrioncus">Centrioncus</tp:taxon-name-part><tp:taxon-name-part taxon-name-part-type="species" reg="bururiensis">bururiensis</tp:taxon-name-part></tp:taxon-name></italic> sp. nov. can be recognised by the mesally slightly depressed, uniformly pruinose frons; mainly glossy collar; pruinose blackish brown scutum; pruinose, blackish brown scutellum with brown spines; pleura blackish brown with ventral edge of proepimeron, dorsal third of anepisternum, posterior quarter of anepimeron, and greater ampulla brown; scutellar spine/scutellum ratio: 0.8–0.9; apical seta/scutellar spine ratio: 0.94–1.18; pale brown, strongly incrassate fore femur 1 (<abbrev xmlns:xlink="http://www.w3.org/1999/xlink" xlink:title="(ratio) length/width" id="ABBRID0EQLBI" xlink:type="simple">l/w</abbrev> ratio: 2.63–2.93) with ~ 38.5 tubercles, dark apical third on mesal side; small central brownish wing spot around crossvein r-m in distal tip of cell br and basal quarter of cell r4+5, somewhat extending into cell bm+dm (Fig. <xref ref-type="fig" rid="F1">2</xref>); tergites blackish brown, thinly pruinose; sternites 4 and 5 rectangular with each a pair of small, heavily sclerotised areas basally; sternite 6 short, almost as broad as segment, laterally tapering; female 7<sup>th</sup> spiracle in membrane; anterior sclerite of female sternite 7 rectangular, <abbrev xmlns:xlink="http://www.w3.org/1999/xlink" xlink:title="(ratio) width/length" id="ABBRID0E1LBI" xlink:type="simple">w/l</abbrev> ratio: ~ 2.6 (Figs <xref ref-type="fig" rid="F13">42</xref>, <xref ref-type="fig" rid="F13">43</xref>); posterior sclerite of female sternite 7 broad, strongly curved, U-shaped, well sclerotised (Figs <xref ref-type="fig" rid="F13">42</xref>, <xref ref-type="fig" rid="F13">43</xref>), posterolateral apices tapering; elongate female cercus with <abbrev xmlns:xlink="http://www.w3.org/1999/xlink" xlink:title="(ratio) length/width" id="ABBRID0EOMBI" xlink:type="simple">l/w</abbrev> ratio: ~ 4.5; subanal plate pentagonal, laterally rounded and apically tapering into short extension; spermathecae heavily sclerotised, smooth, flattened (Fig. <xref ref-type="fig" rid="F14">49</xref>), rounded in cross section, with small apical dimple; outer and median arms of surstylus broadly joined, with short broad common base (Fig. <xref ref-type="fig" rid="F15">51</xref>); outer arm triangular, apically 4 tubercles; median arm very broad, parallel-sided, apically 11 stout, spinous setae; inner arm half the length of median arm, with apophysis; subepandrial clasper (Fig. <xref ref-type="fig" rid="F15">53</xref>) with long strong basal constriction, extended towards meson, rectangular with apical corners square, mesal basal corner rounded; male cercus (Fig. <xref ref-type="fig" rid="F15">54</xref>) slender, distinctly broadening in apical third but without distal lateral extension.</p></tp:treatment-sec><tp:treatment-sec sec-type="description" id="SECID0ECNBI"><title>Description.</title><p><bold><italic>Measurements</italic>.</bold> Body length ♀ 5.8, 5.8 mm, ♂ 4.6 mm, width of head ♀ 1.28, 1.27 mm, ♂ 1.07 mm, wing length ♀ 5.3, 5.2 mm, ♂ 4.1 mm, length of scutellar spine ♀ 0.39, 0.36 mm, ♂ 0.27 mm.</p><p><bold><italic>Head</italic>.</bold> Frons slightly depressed mesally (Fig. <xref ref-type="fig" rid="F11">34</xref>), dark brown but anterolateral margins pale brown, uniformly thinly pruinose; posterior side of head dark brown with paler brown ventral margin (Fig. <xref ref-type="fig" rid="F11">36</xref>), pruinose especially posterior to ocellar tubercle and near eye margins; face yellowish brown, thinly pruinose but densely pruinose along eye margins (Figs <xref ref-type="fig" rid="F11">34</xref>, <xref ref-type="fig" rid="F11">35</xref>); antenna yellowish brown but dorsal edge of funiculus darker (Figs <xref ref-type="fig" rid="F11">34–36</xref>, <xref ref-type="fig" rid="F12">38</xref>); maxillary palpus dark (Figs <xref ref-type="fig" rid="F11">34</xref>, <xref ref-type="fig" rid="F11">35</xref>); outer vertical seta in ♀ 0.41 mm and in ♂ 0.31 mm, fronto-orbital setae in ♀ 0.29 mm and in ♂ 0.18 mm (Figs <xref ref-type="fig" rid="F11">34</xref>, <xref ref-type="fig" rid="F11">36</xref>).</p><fig id="F11" position="float" orientation="portrait"><object-id xmlns:xlink="http://www.w3.org/1999/xlink" content-type="doi" xlink:type="simple">10.3897/zookeys.1144.95619.figures33-36</object-id><object-id xmlns:xlink="http://www.w3.org/1999/xlink" content-type="arpha" xlink:type="simple">70D9CB9D-DB89-5E14-878B-A117E80AFCAB</object-id><label>Figures 33–36.</label><caption><p><italic><tp:taxon-name><tp:taxon-name-part taxon-name-part-type="genus" reg="Centrioncus">Centrioncus</tp:taxon-name-part><tp:taxon-name-part taxon-name-part-type="species" reg="bururiensis">bururiensis</tp:taxon-name-part></tp:taxon-name></italic> sp. nov., Bururi Nat. Forest <bold>33</bold> ♂, paratype, habitus, dorsolateral view <bold>34–36</bold> ♀, paratype <bold>34</bold> head, anterolateral view <bold>35</bold> head, basiliform prosternum, ventral view <bold>36</bold> head, thorax, fore femora, lateral view. Scale bars: 0.5 mm.</p></caption><graphic xmlns:xlink="http://www.w3.org/1999/xlink" xlink:href="zookeys-1144-001_article-95619__-g011.jpg" position="float" orientation="portrait" xlink:type="simple" id="oo_803924.jpg"><uri content-type="original_file" xlink:type="simple">https://binary.pensoft.net/fig/803924</uri></graphic></fig><p><bold><italic>Thorax</italic>.</bold> Collar glossy dark brown, posterior and lateral edges pruinose; scutum blackish brown and pruinose (Figs <xref ref-type="fig" rid="F11">33</xref>, <xref ref-type="fig" rid="F11">36</xref>), tiny pale spot around base of intra-alar seta, humeral callus brown and less pruinose; scutellum dark brown, pruinose, scutellar spines brown (Figs <xref ref-type="fig" rid="F11">33</xref>, <xref ref-type="fig" rid="F11">36</xref>); pleura blackish brown with ventral edge of proepimeron, dorsal third of anepisternum, posterior quarter of anepimeron, and greater ampulla brown (Fig. <xref ref-type="fig" rid="F11">36</xref>), but, like in all <italic><tp:taxon-name><tp:taxon-name-part taxon-name-part-type="genus" reg="Centrioncus">Centrioncus</tp:taxon-name-part></tp:taxon-name></italic>, paler sections can also turn dark (Fig. <xref ref-type="fig" rid="F11">33</xref>); pleura mainly pruinose, glossy sections include ventral edge of anepisternum and anterior spot on katepisternum (Fig. <xref ref-type="fig" rid="F11">36</xref>); posterior notopleural seta, supra-alar and infra-alar setae present, infra-alar seta longest, followed by posterior notopleural seta, supra-alar seta on inconspicuous carina; basiliform prosternum lanceolate and sharply pointed anteriorly (Fig. <xref ref-type="fig" rid="F11">35</xref>); scutal length/scutal width ratio: 1.0 in ♀ and ♂; scutellum sticking up at an angle of just over 20° from body axis; scutellar spines almost aligned with dorsal plane of scutellum (Fig. <xref ref-type="fig" rid="F11">36</xref>), diverging at angle of ~ 50°; scutellar spine/scutellum ratio: 0.9 in ♀, 0.8 in ♂; scutellar spine/length of body ratio: 0.06–0.07 in ♀, 0.06 in ♂; apical seta/scutellar spine ratio: 0.94 in ♀, 1.18 in ♂, scutellar length/scutellar width (at base) ratio: ~ 0.70.</p><p><bold><italic>Wing</italic>.</bold> Almost transparent but slightly tinged; small, central brownish spot around crossvein r-m in distal tip of cell br and basal quarter of cell r4+5, vaguely extending into cell bm+dm (Fig. <xref ref-type="fig" rid="F1">2</xref>); some vague infuscation around vein M4 proximally of crossvein dm-m; glabrous basal areas only include cells bc and c and basal third of cell br; crossvein h distinct; cell <abbrev xmlns:xlink="http://www.w3.org/1999/xlink" xlink:title="scutellum" id="ABBRID0E2RBI" xlink:type="simple">sc</abbrev> almost closed; vein CuA+CuP from vein CuP onward extending under angle of 30° to wing margin in almost straight line (Fig. <xref ref-type="fig" rid="F1">2</xref>); vein M4 continuing distal of crossvein dm-m very slightly turning downwards towards wing margin; cell cua triangular; alula distinct; crossvein bm-m hardly indicated.</p><p><bold><italic>Legs</italic>.</bold> Coxa 1 and trochanter 1 whitish, thinly pruinose (Figs <xref ref-type="fig" rid="F11">35</xref>, <xref ref-type="fig" rid="F11">36</xref>); femur 1 glossy, yellowish brown with dark brown spot on apical third of inner side, darker in ♂ and extending to outer side (Figs <xref ref-type="fig" rid="F11">33</xref>, <xref ref-type="fig" rid="F11">36</xref>, <xref ref-type="fig" rid="F12">39</xref>); tibia 1 dark brown, pruinose; metatarsus 1 yellowish, other tarsal segments whitish; mid and hind legs pale yellowish; femur 2 with pale brownish apex; outer apical quarter of femur 3 with brown spot (Fig. <xref ref-type="fig" rid="F12">37</xref>); femur 1 strongly incrassate in ♀ and ♂ (Figs <xref ref-type="fig" rid="F11">33</xref>, <xref ref-type="fig" rid="F11">36</xref>, <xref ref-type="fig" rid="F12">39</xref>, <xref ref-type="fig" rid="F12">40</xref>), <abbrev xmlns:xlink="http://www.w3.org/1999/xlink" xlink:title="(ratio) length/width" id="ABBRID0ESTBI" xlink:type="simple">l/w</abbrev> ratio in ♀: 2.87, 2.93 and in ♂: 2.63, inner rows of spinous setae (Figs <xref ref-type="fig" rid="F12">39</xref>, <xref ref-type="fig" rid="F12">40</xref>) with 4.8 setae (<italic>n</italic> = 6, range 4–5), outer rows with 4.0 setae (<italic>n</italic> = 6, range 3–5), inner rows of tubercles with 18.3 tubercles (<italic>n</italic> = 6, range 17–20), outer rows with 20.2 tubercles (<italic>n</italic> = 6, range 18–23); femur 3 (Fig. <xref ref-type="fig" rid="F12">37</xref>) with 6.8 distal tubercles (<italic>n</italic> = 4, range 5–8); setal formula 4.0, 4.8, 20.2, 18.3, 6.8; no apical spurs on femora 2 and 3.</p><fig id="F12" position="float" orientation="portrait"><object-id xmlns:xlink="http://www.w3.org/1999/xlink" content-type="doi" xlink:type="simple">10.3897/zookeys.1144.95619.figures37-40</object-id><object-id xmlns:xlink="http://www.w3.org/1999/xlink" content-type="arpha" xlink:type="simple">DB4E2016-9D62-56A1-B404-7EAAA7383CB3</object-id><label>Figures 37–40.</label><caption><p><italic><tp:taxon-name><tp:taxon-name-part taxon-name-part-type="genus" reg="Centrioncus">Centrioncus</tp:taxon-name-part><tp:taxon-name-part taxon-name-part-type="species" reg="bururiensis">bururiensis</tp:taxon-name-part></tp:taxon-name></italic> sp. nov., Bururi Nat. Forest <bold>37, 39, 40</bold> ♀, holotype <bold>38</bold> ♀ paratype <bold>37</bold> hind femur, outer view <bold>38</bold> antenna, lateral view <bold>39</bold> fore femur, inner view <bold>40</bold> fore femur, ventral view. Scale bars: 0.2 mm.</p></caption><graphic xmlns:xlink="http://www.w3.org/1999/xlink" xlink:href="zookeys-1144-001_article-95619__-g012.jpg" position="float" orientation="portrait" xlink:type="simple" id="oo_803925.jpg"><uri content-type="original_file" xlink:type="simple">https://binary.pensoft.net/fig/803925</uri></graphic></fig><p><bold><italic>Preabdomen</italic>.</bold> Tergites blackish brown, very thinly pruinose; sternites 1–5 yellowish brown, sternites 1–3 glossy and clothed with some setulae (Fig. <xref ref-type="fig" rid="F13">41</xref>), sternites 4–5 thinly pruinose, with some setulae; sternite 1 very short, constricted medially; sternite 2 anteriorly with small more sclerotised sclerite (plesiomorphic equivalent of intersternite 1–2 found in most <tp:taxon-name><tp:taxon-name-part taxon-name-part-type="family">Diopsidae</tp:taxon-name-part></tp:taxon-name>), laterally thinly connected to main sternite, separated from main sclerite by short, non-sclerotised “gap” (Fig. <xref ref-type="fig" rid="F13">41</xref>); sternites 2–5 rectangular, slender, more or less equal in width (Fig. <xref ref-type="fig" rid="F13">41</xref>), sternite 3 20% shorter than sternite 2, sternite 4 only half length of sternite 2 and sternite 5 only one-third length of sternite 2; sternites 4 and 5 both with pair of small, heavily sclerotised sections anteriorly (Fig. <xref ref-type="fig" rid="F13">41</xref>); sternite 6 short and broad, laterally tapering, almost as broad as segment, 1.6× as wide as sternites 1–5 (Fig. <xref ref-type="fig" rid="F13">42</xref>).</p><fig id="F13" position="float" orientation="portrait"><object-id xmlns:xlink="http://www.w3.org/1999/xlink" content-type="doi" xlink:type="simple">10.3897/zookeys.1144.95619.figures41-43</object-id><object-id xmlns:xlink="http://www.w3.org/1999/xlink" content-type="arpha" xlink:type="simple">4C907E12-45EC-5130-8703-F2BDA6B63C71</object-id><label>Figures 41–43.</label><caption><p><italic><tp:taxon-name><tp:taxon-name-part taxon-name-part-type="genus" reg="Centrioncus">Centrioncus</tp:taxon-name-part><tp:taxon-name-part taxon-name-part-type="species" reg="bururiensis">bururiensis</tp:taxon-name-part></tp:taxon-name></italic> sp. nov., Bururi Nat. Forest <bold>41, 43</bold> ♀, paratype <bold>42</bold> ♀, holotype <bold>41</bold> sternites 1–5, ventral view <bold>42, 43</bold> sternite 7, ventral view. Scale bars: 0.5 mm (<bold>41</bold>); 0.1 mm (<bold>42, 43</bold>).</p></caption><graphic xmlns:xlink="http://www.w3.org/1999/xlink" xlink:href="zookeys-1144-001_article-95619__-g013.jpg" position="float" orientation="portrait" xlink:type="simple" id="oo_803926.jpg"><uri content-type="original_file" xlink:type="simple">https://binary.pensoft.net/fig/803926</uri></graphic></fig><p><bold><italic>Female postabdomen</italic>.</bold> Tergite 7 (Figs <xref ref-type="fig" rid="F13">42</xref>, <xref ref-type="fig" rid="F14">44</xref>) brown, with large mesal gap posteriorly, lateral edges hardly curved under ventrally; suture in basal ring of segment 7 hardly visible; 7<sup>th</sup> spiracle in membrane (Fig. <xref ref-type="fig" rid="F13">43</xref>); anterior sclerite of sternite 7 rectangular, slightly tapering posteriorly (Figs <xref ref-type="fig" rid="F13">42</xref>, <xref ref-type="fig" rid="F13">43</xref>), <abbrev xmlns:xlink="http://www.w3.org/1999/xlink" xlink:title="(ratio) width/length" id="ABBRID0EWYBI" xlink:type="simple">w/l</abbrev> ratio: ~ 2.6 (Table <xref ref-type="table" rid="T8">8</xref>), glossy brown, with ~ 16 setulae and some microtrichia only on posterior edge; posterior sclerite of sternite 7 broad, strongly curved U-shaped (Figs <xref ref-type="fig" rid="F13">42</xref>, <xref ref-type="fig" rid="F13">43</xref>), almost forming semicircle, posterolateral apices tapering, well sclerotised, clothed in microtrichia and with one apical setula; tergite 8 consisting of two oblong plates, well separated on meson (Fig. <xref ref-type="fig" rid="F14">45</xref>); sternite 8 consisting of two oblong plates; tergite 10 (Fig. <xref ref-type="fig" rid="F14">45</xref>) somewhat onion-shaped, extending posteriorly between cerci, clothed in microtrichia and a few setulae; cercus elongate, somewhat tapering posteriorly (Fig. <xref ref-type="fig" rid="F14">44</xref>; cut off in paratype, Fig. <xref ref-type="fig" rid="F14">45</xref>), <abbrev xmlns:xlink="http://www.w3.org/1999/xlink" xlink:title="(ratio) length/width" id="ABBRID0EWZBI" xlink:type="simple">l/w</abbrev> ratio: ~ 4.5; subanal plate (Fig. <xref ref-type="fig" rid="F14">46</xref>) somewhat pentagonal, laterally rounded and apically tapering into short extension, clothed in microtrichia except anterior edge, with ~ 12 setulae especially along posterior edge; spermathecae heavily sclerotised, smooth, flattened (Fig. <xref ref-type="fig" rid="F14">49</xref>), round in cross section, with small apical dimple; junction of ducts of paired spermathecae V-shaped (Fig. <xref ref-type="fig" rid="F14">49</xref>).</p><fig id="F14" position="float" orientation="portrait"><object-id xmlns:xlink="http://www.w3.org/1999/xlink" content-type="doi" xlink:type="simple">10.3897/zookeys.1144.95619.figures44-49</object-id><object-id xmlns:xlink="http://www.w3.org/1999/xlink" content-type="arpha" xlink:type="simple">536CAEBA-5A70-52AE-BCBA-79073895EFBC</object-id><label>Figures 44–49.</label><caption><p><italic><tp:taxon-name><tp:taxon-name-part taxon-name-part-type="genus" reg="Centrioncus">Centrioncus</tp:taxon-name-part><tp:taxon-name-part taxon-name-part-type="species" reg="bururiensis">bururiensis</tp:taxon-name-part></tp:taxon-name></italic> sp. nov., Bururi Nat. Forest <bold>44</bold> ♀, holotype <bold>45–49</bold>, ♀, paratype <bold>44</bold> tergite 7, 8, 10, cerci, dorsal view (setulae not shown) <bold>45</bold> tergite 8, 10, basal cerci, dorsal view <bold>46</bold> subanal plate, ventral view <bold>47</bold> egg <bold>48</bold> egg, detail <bold>49</bold> spermathecae. Scale bars: 0.2 mm (<bold>44, 47</bold>); 0.1 mm (<bold>45, 46, 48, 49</bold>).</p></caption><graphic xmlns:xlink="http://www.w3.org/1999/xlink" xlink:href="zookeys-1144-001_article-95619__-g014.jpg" position="float" orientation="portrait" xlink:type="simple" id="oo_803927.jpg"><uri content-type="original_file" xlink:type="simple">https://binary.pensoft.net/fig/803927</uri></graphic></fig><p><bold><italic>Male postabdomen</italic>.</bold> Tergite 6, sternite 8 and epandrium more brownish than blackish brown tergites 1–5; sternite 6 rectangular, almost as broad as tergite 6; epandrium broad and rounded (Fig. <xref ref-type="fig" rid="F15">50</xref>) with <abbrev xmlns:xlink="http://www.w3.org/1999/xlink" xlink:title="(ratio) width/length" id="ABBRID0E42BI" xlink:type="simple">w/l</abbrev> ratio: 1.31, dark brown but paler brown along inner edges, clothed in microtrichia and with ~ 6 small setulae; surstylus in outer view (Fig. <xref ref-type="fig" rid="F15">50</xref>) not deeply bifurcated, with central patch of microtrichia on outer side; outer and median arms broadly joined, with short broad common base (Fig. <xref ref-type="fig" rid="F15">51</xref>); outer arm almost triangular, tapering apically, not constricted at base, with four apical, closely joined tubercles, basally to centrally with seven setulae on inner side and a few small setulae along posterior edge; median arm very broad, parallel-sided, with apically 11 stout, dark, spinous setae, some small pale setulae and two long setulae (Figs <xref ref-type="fig" rid="F15">50</xref>, <xref ref-type="fig" rid="F15">51</xref>); inner arm linked to base of other arms, half-length of median arm, tapering apically, with one apophysis and five strong setulae; subepandrial clasper (Fig. <xref ref-type="fig" rid="F15">53</xref>) with long strong basal constriction, extended mesally, rectangular with apical corners almost square and mesal basal corner rounded, glabrous; cercus (Fig. <xref ref-type="fig" rid="F15">54</xref>) slender, distinctly broadening in apical third, without distal lateral extension, clothed in microtrichia, with short setulae mainly along mesal edge, length/greatest width ratio: 2.4 (Table <xref ref-type="table" rid="T8">8</xref>); phallapodeme short; ejaculatory apodeme + sac (Fig. <xref ref-type="fig" rid="F15">52</xref>) very large, 10.4% of body length (Table <xref ref-type="table" rid="T9">9</xref>), ejaculatory apodeme club-shaped, basally slender.</p><fig id="F15" position="float" orientation="portrait"><object-id xmlns:xlink="http://www.w3.org/1999/xlink" content-type="doi" xlink:type="simple">10.3897/zookeys.1144.95619.figures50-54</object-id><object-id xmlns:xlink="http://www.w3.org/1999/xlink" content-type="arpha" xlink:type="simple">FA2D7B6A-E981-5B72-A796-795B09A10521</object-id><label>Figures 50–54.</label><caption><p><italic><tp:taxon-name><tp:taxon-name-part taxon-name-part-type="genus" reg="Centrioncus">Centrioncus</tp:taxon-name-part><tp:taxon-name-part taxon-name-part-type="species" reg="bururiensis">bururiensis</tp:taxon-name-part></tp:taxon-name></italic> sp. nov., ♂, paratype, Bururi Nat. Forest <bold>50</bold> epandrium, cerci, surstyli, posterior view <bold>51</bold> surstylus, inner view <bold>52</bold> ejaculatory apodeme + sac <bold>53</bold> subepandrial clasper, posterior view <bold>54</bold> cercus, posterior view. Scale bars: 0.1 mm.</p></caption><graphic xmlns:xlink="http://www.w3.org/1999/xlink" xlink:href="zookeys-1144-001_article-95619__-g015.jpg" position="float" orientation="portrait" xlink:type="simple" id="oo_803928.jpg"><uri content-type="original_file" xlink:type="simple">https://binary.pensoft.net/fig/803928</uri></graphic></fig><p><bold><italic>Egg.</italic></bold> ♀ paratype contained 45 developing and developed eggs in abdomen. The eggs (Figs <xref ref-type="fig" rid="F14">47</xref>, <xref ref-type="fig" rid="F14">48</xref>) measured ≤ 1.10 mm in length, with slightly elevated longitudinal ridges spanning from anterior pole to posterior pole with fine, nearly hexagonal microstructure between ridges (Fig. <xref ref-type="fig" rid="F14">48</xref>).</p></tp:treatment-sec><tp:treatment-sec sec-type="distribution" id="SECID0E15BI"><title>Distribution and habitat.</title><p>The new species is only known from the Bururi National Forest in Burundi. It was collected at an altitude of 1955 m. This small Afromontane Forest is relatively isolated from other similar forests. The type locality is shown on the map for Eastern Africa (Fig. <xref ref-type="fig" rid="F8">29</xref>).</p></tp:treatment-sec><tp:treatment-sec sec-type="etymology" id="SECID0EE6BI"><title>Etymology.</title><p>The specific epithet of <italic><tp:taxon-name><tp:taxon-name-part taxon-name-part-type="genus" reg="Centrioncus">C.</tp:taxon-name-part><tp:taxon-name-part taxon-name-part-type="species" reg="bururiensis">bururiensis</tp:taxon-name-part></tp:taxon-name></italic> sp. nov. refers to the place of origin for the holotype, the Bururi Forest in Burundi.</p></tp:treatment-sec><tp:treatment-sec sec-type="remarks" id="SECID0EV6BI"><title>Remarks.</title><p>While cursorily examining the three flies of the Bururi Forest, the male fly appeared to be <italic><tp:taxon-name><tp:taxon-name-part taxon-name-part-type="genus" reg="Centrioncus">Centrioncus</tp:taxon-name-part><tp:taxon-name-part taxon-name-part-type="species" reg="aberrans">aberrans</tp:taxon-name-part></tp:taxon-name></italic>, given the apparently similar shapes of surstyli and cerci. However, the females with their clearly visible curved posterior sclerite of sternite 7 (Figs <xref ref-type="fig" rid="F13">42</xref>, <xref ref-type="fig" rid="F13">43</xref>) did not belong to the <italic><tp:taxon-name><tp:taxon-name-part taxon-name-part-type="genus" reg="Centrioncus">C.</tp:taxon-name-part><tp:taxon-name-part taxon-name-part-type="species" reg="aberrans">aberrans</tp:taxon-name-part></tp:taxon-name></italic> species-group. This led to the initial assumption that this might be the first case of two <italic><tp:taxon-name><tp:taxon-name-part taxon-name-part-type="genus" reg="Centrioncus">Centrioncus</tp:taxon-name-part></tp:taxon-name></italic> species occurring sympatrically. However, closer examination of the male genitalia revealed distinct differences with those of <italic><tp:taxon-name><tp:taxon-name-part taxon-name-part-type="genus" reg="Centrioncus">C.</tp:taxon-name-part><tp:taxon-name-part taxon-name-part-type="species" reg="aberrans">aberrans</tp:taxon-name-part></tp:taxon-name></italic>. The female is also different from other described <italic><tp:taxon-name><tp:taxon-name-part taxon-name-part-type="genus" reg="Centrioncus">Centrioncus</tp:taxon-name-part></tp:taxon-name></italic> with the characteristic sternites 4, 5, and 7 and the spermathecae. The subanal plate of <italic><tp:taxon-name><tp:taxon-name-part taxon-name-part-type="genus" reg="Centrioncus">C.</tp:taxon-name-part><tp:taxon-name-part taxon-name-part-type="species" reg="bururiensis">bururiensis</tp:taxon-name-part></tp:taxon-name></italic> sp. nov. is more like those of <italic><tp:taxon-name><tp:taxon-name-part taxon-name-part-type="genus" reg="Centrioncus">C.</tp:taxon-name-part><tp:taxon-name-part taxon-name-part-type="species" reg="decoronotus">decoronotus</tp:taxon-name-part></tp:taxon-name></italic> and <italic><tp:taxon-name><tp:taxon-name-part taxon-name-part-type="genus" reg="Centrioncus">C.</tp:taxon-name-part><tp:taxon-name-part taxon-name-part-type="species" reg="prodiopsis">prodiopsis</tp:taxon-name-part></tp:taxon-name></italic>, not like <italic><tp:taxon-name><tp:taxon-name-part taxon-name-part-type="genus" reg="Centrioncus">C.</tp:taxon-name-part><tp:taxon-name-part taxon-name-part-type="species" reg="aberrans">aberrans</tp:taxon-name-part></tp:taxon-name></italic> (compare Fig. <xref ref-type="fig" rid="F14">46</xref> vs. <xref ref-type="bibr" rid="B12">Feijen 1983</xref>: figs 49–51). The <abbrev xmlns:xlink="http://www.w3.org/1999/xlink" xlink:title="(ratio) width/length" id="ABBRID0EGDCI" xlink:type="simple">w/l</abbrev> ratio of the anterior female sternite 7 is like the ones for <italic><tp:taxon-name><tp:taxon-name-part taxon-name-part-type="genus" reg="Centrioncus">C.</tp:taxon-name-part><tp:taxon-name-part taxon-name-part-type="species" reg="decellei">decellei</tp:taxon-name-part></tp:taxon-name></italic>, <italic><tp:taxon-name><tp:taxon-name-part taxon-name-part-type="genus" reg="Centrioncus">C.</tp:taxon-name-part><tp:taxon-name-part taxon-name-part-type="species" reg="bytebieri">bytebieri</tp:taxon-name-part></tp:taxon-name></italic> and <italic><tp:taxon-name><tp:taxon-name-part taxon-name-part-type="genus" reg="Centrioncus">C.</tp:taxon-name-part><tp:taxon-name-part taxon-name-part-type="species" reg="prodiopsis">prodiopsis</tp:taxon-name-part></tp:taxon-name></italic>, certainly not like the one for <italic><tp:taxon-name><tp:taxon-name-part taxon-name-part-type="genus" reg="Centrioncus">C.</tp:taxon-name-part><tp:taxon-name-part taxon-name-part-type="species" reg="aberrans">aberrans</tp:taxon-name-part></tp:taxon-name></italic> (Table <xref ref-type="table" rid="T8">8</xref>), while the shape of posterior sclerite of sternite 7 is more like the one for <italic><tp:taxon-name><tp:taxon-name-part taxon-name-part-type="genus" reg="Centrioncus">C.</tp:taxon-name-part><tp:taxon-name-part taxon-name-part-type="species" reg="decoronotus">decoronotus</tp:taxon-name-part></tp:taxon-name></italic> and certainly not like <italic><tp:taxon-name><tp:taxon-name-part taxon-name-part-type="genus" reg="Centrioncus">C.</tp:taxon-name-part><tp:taxon-name-part taxon-name-part-type="species" reg="prodiopsis">prodiopsis</tp:taxon-name-part></tp:taxon-name></italic> or <italic><tp:taxon-name><tp:taxon-name-part taxon-name-part-type="genus" reg="Centrioncus">C.</tp:taxon-name-part><tp:taxon-name-part taxon-name-part-type="species" reg="bytebieri">bytebieri</tp:taxon-name-part></tp:taxon-name></italic> (compare Figs <xref ref-type="fig" rid="F31">119</xref>, <xref ref-type="fig" rid="F37">148</xref>, <xref ref-type="fig" rid="F17">62</xref> vs. <xref ref-type="bibr" rid="B8">De Meyer 2004</xref>: fig. 6).</p><p>It remains puzzling that the male genitalia of <italic><tp:taxon-name><tp:taxon-name-part taxon-name-part-type="genus" reg="Centrioncus">Centrioncus</tp:taxon-name-part><tp:taxon-name-part taxon-name-part-type="species" reg="bururiensis">bururiensis</tp:taxon-name-part></tp:taxon-name></italic> sp. nov. indicates a possible relationship with <italic><tp:taxon-name><tp:taxon-name-part taxon-name-part-type="genus" reg="Centrioncus">C.</tp:taxon-name-part><tp:taxon-name-part taxon-name-part-type="species" reg="aberrans">aberrans</tp:taxon-name-part></tp:taxon-name></italic>, while the female genitalia contradicts such a relationship. Analyses, including molecular analysis, of a series of fresh material are required to resolve this issue. The number of 45 eggs found in a paratype was quite high. <xref ref-type="bibr" rid="B12">Feijen (1983)</xref> found in various <italic><tp:taxon-name><tp:taxon-name-part taxon-name-part-type="genus" reg="Centrioncus">Centrioncus</tp:taxon-name-part></tp:taxon-name></italic> and <italic><tp:taxon-name><tp:taxon-name-part taxon-name-part-type="genus" reg="Teloglabrus">Teloglabrus</tp:taxon-name-part></tp:taxon-name></italic> species &gt; 20 developing and developed eggs and stated that a fecundity of between 25 and 50 eggs seemed likely. The gravid female paratype was collected in September, coinciding with the start of the short rains in Burundi.</p></tp:treatment-sec><tp:treatment-sec><!--Section generated to contain objects referenced in tp:taxon-treatment.--><fig id="F1" position="float" orientation="portrait"><object-id xmlns:xlink="http://www.w3.org/1999/xlink" content-type="doi" xlink:type="simple">10.3897/zookeys.1144.95619.figures1-4</object-id><object-id xmlns:xlink="http://www.w3.org/1999/xlink" content-type="arpha" xlink:type="simple">AF5A18F7-553E-54E5-A4EE-75ECB46CA7FE</object-id><label>Figures 1–4.</label><caption><p><italic><tp:taxon-name><tp:taxon-name-part taxon-name-part-type="genus" reg="Centrioncus">Centrioncus</tp:taxon-name-part></tp:taxon-name></italic>, dorsal view of wings <bold>1</bold> ♂, <italic><tp:taxon-name><tp:taxon-name-part taxon-name-part-type="genus" reg="Centrioncus">C.</tp:taxon-name-part><tp:taxon-name-part taxon-name-part-type="species" reg="aberrans">aberrans</tp:taxon-name-part></tp:taxon-name></italic>, Timboroa Forest <bold>2</bold> ♀, paratype, <italic><tp:taxon-name><tp:taxon-name-part taxon-name-part-type="genus" reg="Centrioncus">C.</tp:taxon-name-part><tp:taxon-name-part taxon-name-part-type="species" reg="bururiensis">bururiensis</tp:taxon-name-part></tp:taxon-name></italic> sp. nov., Bururi Nat. Forest <bold>3</bold> ♂ <italic><tp:taxon-name><tp:taxon-name-part taxon-name-part-type="genus" reg="Centrioncus">C.</tp:taxon-name-part><tp:taxon-name-part taxon-name-part-type="species" reg="bytebieri">bytebieri</tp:taxon-name-part></tp:taxon-name></italic>, Ngangao Forest <bold>4</bold> ♀, paratype, <italic><tp:taxon-name><tp:taxon-name-part taxon-name-part-type="genus" reg="Centrioncus">C.</tp:taxon-name-part><tp:taxon-name-part taxon-name-part-type="species" reg="copelandi">copelandi</tp:taxon-name-part></tp:taxon-name></italic> sp. nov., Kasigau Mtn. Scale bars: 0.5 mm.</p></caption><graphic xmlns:xlink="http://www.w3.org/1999/xlink" xlink:href="zookeys-1144-001_article-95619__-g001.jpg" position="float" orientation="portrait" xlink:type="simple" id="oo_803914.jpg"><uri content-type="original_file" xlink:type="simple">https://binary.pensoft.net/fig/803914</uri></graphic></fig><fig id="F8" position="float" orientation="portrait"><object-id xmlns:xlink="http://www.w3.org/1999/xlink" content-type="doi" xlink:type="simple">10.3897/zookeys.1144.95619.figure29</object-id><object-id xmlns:xlink="http://www.w3.org/1999/xlink" content-type="arpha" xlink:type="simple">E3426CE4-55AA-5EF3-936B-1A0404B72928</object-id><label>Figure 29.</label><caption><p>Distribution map of the seven Eastern African <italic><tp:taxon-name><tp:taxon-name-part taxon-name-part-type="genus" reg="Centrioncus">Centrioncus</tp:taxon-name-part></tp:taxon-name></italic> species.</p></caption><graphic xmlns:xlink="http://www.w3.org/1999/xlink" xlink:href="zookeys-1144-001_article-95619__-g008.jpg" position="float" orientation="portrait" xlink:type="simple" id="oo_803921.jpg"><uri content-type="original_file" xlink:type="simple">https://binary.pensoft.net/fig/803921</uri></graphic></fig><table-wrap id="T8" position="float" orientation="portrait"><label>Table 8.</label><caption><p>Ratio width/length for the anterior sclerite of ♀ sternite 7, ratio length/width for ♀ cercus and ratio length/greatest width for ♂ cercus. Species are arranged according to three species-groups recognised.</p></caption><table id="TID0E6ADK" rules="all"><tbody><tr><th rowspan="1" colspan="1">
                    <italic>
                      <tp:taxon-name><tp:taxon-name-part taxon-name-part-type="genus" reg="Centrioncus">Centrioncus</tp:taxon-name-part></tp:taxon-name>
                    </italic>
                  </th><th rowspan="1" colspan="1">♀ anterior plate of sternite 7, ratio <abbrev xmlns:xlink="http://www.w3.org/1999/xlink" xlink:title="(ratio) width/length" id="ABBRID0EF3EK" xlink:type="simple">w/l</abbrev></th><th rowspan="1" colspan="1">♀ cercus, ratio <abbrev xmlns:xlink="http://www.w3.org/1999/xlink" xlink:title="(ratio) length/width" id="ABBRID0EM3EK" xlink:type="simple">l/w</abbrev></th><th rowspan="1" colspan="1">♂ cercus, ratio length/greatest width</th></tr><tr><td rowspan="1" colspan="1">
                    <italic>
                      <tp:taxon-name><tp:taxon-name-part taxon-name-part-type="genus" reg="Centrioncus"/><tp:taxon-name-part taxon-name-part-type="species" reg="angusticercus">angusticercus</tp:taxon-name-part></tp:taxon-name>
                    </italic>
                  </td><td rowspan="1" colspan="1">4.4</td><td rowspan="1" colspan="1">5.4</td><td rowspan="1" colspan="1">-</td></tr><tr><td rowspan="1" colspan="1">
                    <italic>
                      <tp:taxon-name><tp:taxon-name-part taxon-name-part-type="genus" reg="Centrioncus"/><tp:taxon-name-part taxon-name-part-type="species" reg="aberrans">aberrans</tp:taxon-name-part></tp:taxon-name>
                    </italic>
                  </td><td rowspan="1" colspan="1">5.4</td><td rowspan="1" colspan="1">5.1</td><td rowspan="1" colspan="1">2.6</td></tr><tr><td rowspan="1" colspan="1"><italic><tp:taxon-name><tp:taxon-name-part taxon-name-part-type="genus" reg="Centrioncus"/><tp:taxon-name-part taxon-name-part-type="species" reg="crassifemur">crassifemur</tp:taxon-name-part></tp:taxon-name></italic> sp. nov.</td><td rowspan="1" colspan="1">8.6</td><td rowspan="1" colspan="1">4.3</td><td rowspan="1" colspan="1">-</td></tr><tr><td rowspan="1" colspan="1"><italic><tp:taxon-name><tp:taxon-name-part taxon-name-part-type="genus" reg="Centrioncus"/><tp:taxon-name-part taxon-name-part-type="species" reg="bururiensis">bururiensis</tp:taxon-name-part></tp:taxon-name></italic> sp. nov.</td><td rowspan="1" colspan="1">2.6</td><td rowspan="1" colspan="1">4.5</td><td rowspan="1" colspan="1">2.4</td></tr><tr><td rowspan="1" colspan="1">
                    <italic>
                      <tp:taxon-name><tp:taxon-name-part taxon-name-part-type="genus" reg="Centrioncus"/><tp:taxon-name-part taxon-name-part-type="species" reg="decellei">decellei</tp:taxon-name-part></tp:taxon-name>
                    </italic>
                  </td><td rowspan="1" colspan="1">2.7</td><td rowspan="1" colspan="1">4.1</td><td rowspan="1" colspan="1">-</td></tr><tr><td rowspan="1" colspan="1"><italic><tp:taxon-name><tp:taxon-name-part taxon-name-part-type="genus" reg="Centrioncus"/><tp:taxon-name-part taxon-name-part-type="species" reg="copelandi">copelandi</tp:taxon-name-part></tp:taxon-name></italic> sp. nov.</td><td rowspan="1" colspan="1">2.9</td><td rowspan="1" colspan="1">4.4</td><td rowspan="1" colspan="1">1.5</td></tr><tr><td rowspan="1" colspan="1">
                    <italic>
                      <tp:taxon-name><tp:taxon-name-part taxon-name-part-type="genus" reg="Centrioncus"/><tp:taxon-name-part taxon-name-part-type="species" reg="prodiopsis">prodiopsis</tp:taxon-name-part></tp:taxon-name>
                    </italic>
                  </td><td rowspan="1" colspan="1">2.5</td><td rowspan="1" colspan="1">4.0</td><td rowspan="1" colspan="1">1.4</td></tr><tr><td rowspan="1" colspan="1">
                    <italic>
                      <tp:taxon-name><tp:taxon-name-part taxon-name-part-type="genus" reg="Centrioncus"/><tp:taxon-name-part taxon-name-part-type="species" reg="bytebieri">bytebieri</tp:taxon-name-part></tp:taxon-name>
                    </italic>
                  </td><td rowspan="1" colspan="1">2.6</td><td rowspan="1" colspan="1">2.3</td><td rowspan="1" colspan="1">1.7</td></tr><tr><td rowspan="1" colspan="1">
                    <italic>
                      <tp:taxon-name><tp:taxon-name-part taxon-name-part-type="genus" reg="Centrioncus"/><tp:taxon-name-part taxon-name-part-type="species" reg="decoronotus">decoronotus</tp:taxon-name-part></tp:taxon-name>
                    </italic>
                  </td><td rowspan="1" colspan="1">3.9</td><td rowspan="1" colspan="1">3.6</td><td rowspan="1" colspan="1">1.4</td></tr><tr><td rowspan="1" colspan="1">
                    <italic>
                      <tp:taxon-name><tp:taxon-name-part taxon-name-part-type="genus" reg="Centrioncus"/><tp:taxon-name-part taxon-name-part-type="species" reg="jacobae">jacobae</tp:taxon-name-part></tp:taxon-name>
                    </italic>
                  </td><td rowspan="1" colspan="1">2.6</td><td rowspan="1" colspan="1">3.2</td><td rowspan="1" colspan="1">1.4</td></tr></tbody></table></table-wrap><table-wrap id="T9" position="float" orientation="portrait"><label>Table 9.</label><caption><p>Length of ejaculatory apodeme + sac, length of body and ratio ejaculatory apodeme + sac/length of body for <italic><tp:taxon-name><tp:taxon-name-part taxon-name-part-type="genus" reg="Centrioncus">Centrioncus</tp:taxon-name-part></tp:taxon-name></italic> and <italic><tp:taxon-name><tp:taxon-name-part taxon-name-part-type="genus" reg="Teloglabrus">Teloglabrus</tp:taxon-name-part></tp:taxon-name></italic> species. Measurements in mm, ratio as %. For some species, values are given for more than one specimen, partly from different locations.</p></caption><table id="TID0ENJDK" rules="all"><tbody><tr><th rowspan="1" colspan="1">Genus</th><th rowspan="1" colspan="1">Species</th><th rowspan="1" colspan="1">Origin</th><th rowspan="1" colspan="1">Apodeme + sac</th><th rowspan="1" colspan="1">Length of body</th><th rowspan="1" colspan="1">Apodeme + sac/body</th></tr><tr><td rowspan="12" colspan="1">
                    <italic>
                      <tp:taxon-name><tp:taxon-name-part taxon-name-part-type="genus" reg="Centrioncus">Centrioncus</tp:taxon-name-part></tp:taxon-name>
                    </italic>
                  </td><td rowspan="1" colspan="1">
                    <italic>
                      <tp:taxon-name><tp:taxon-name-part taxon-name-part-type="genus" reg="Centrioncus"/><tp:taxon-name-part taxon-name-part-type="species" reg="aberrans">aberrans</tp:taxon-name-part></tp:taxon-name>
                    </italic>
                  </td><td rowspan="1" colspan="1">Kenya, Timboroa</td><td rowspan="1" colspan="1">0.60</td><td rowspan="1" colspan="1">5.37</td><td rowspan="1" colspan="1">11.2</td></tr><tr><td rowspan="1" colspan="1">
                    <italic>
                      <tp:taxon-name><tp:taxon-name-part taxon-name-part-type="genus" reg="Centrioncus"/><tp:taxon-name-part taxon-name-part-type="species" reg="aberrans">aberrans</tp:taxon-name-part></tp:taxon-name>
                    </italic>
                  </td><td rowspan="1" colspan="1">Kenya, Mt Elgon</td><td rowspan="1" colspan="1">0.52</td><td rowspan="1" colspan="1">5.12</td><td rowspan="1" colspan="1">10.1</td></tr><tr><td rowspan="1" colspan="1">
                    <italic>
                      <tp:taxon-name><tp:taxon-name-part taxon-name-part-type="genus" reg="Centrioncus"/><tp:taxon-name-part taxon-name-part-type="species" reg="aberrans">aberrans</tp:taxon-name-part></tp:taxon-name>
                    </italic>
                  </td><td rowspan="1" colspan="1">Kenya, Mt Elgon</td><td rowspan="1" colspan="1">0.52</td><td rowspan="1" colspan="1">5.12</td><td rowspan="1" colspan="1">10.1</td></tr><tr><td rowspan="1" colspan="1">
                    <italic>
                      <tp:taxon-name><tp:taxon-name-part taxon-name-part-type="genus" reg="Centrioncus"/><tp:taxon-name-part taxon-name-part-type="species" reg="aberrans">aberrans</tp:taxon-name-part></tp:taxon-name>
                    </italic>
                  </td><td rowspan="1" colspan="1">Rwanda, Lac Gando</td><td rowspan="1" colspan="1">0.48</td><td rowspan="1" colspan="1">5.10</td><td rowspan="1" colspan="1">9.3</td></tr><tr><td rowspan="1" colspan="1"><italic><tp:taxon-name><tp:taxon-name-part taxon-name-part-type="genus" reg="Centrioncus"/><tp:taxon-name-part taxon-name-part-type="species" reg="bururiensis">bururiensis</tp:taxon-name-part></tp:taxon-name></italic> sp. nov.</td><td rowspan="1" colspan="1">Burundi, Bururi For.</td><td rowspan="1" colspan="1">0.48</td><td rowspan="1" colspan="1">4.64</td><td rowspan="1" colspan="1">10.4</td></tr><tr><td rowspan="1" colspan="1">
                    <italic>
                      <tp:taxon-name><tp:taxon-name-part taxon-name-part-type="genus" reg="Centrioncus"/><tp:taxon-name-part taxon-name-part-type="species" reg="bytebieri">bytebieri</tp:taxon-name-part></tp:taxon-name>
                    </italic>
                  </td><td rowspan="1" colspan="1">Kenya, Vuria For.</td><td rowspan="1" colspan="1">0.61</td><td rowspan="1" colspan="1">5.00</td><td rowspan="1" colspan="1">12.2</td></tr><tr><td rowspan="1" colspan="1"><italic><tp:taxon-name><tp:taxon-name-part taxon-name-part-type="genus" reg="Centrioncus"/><tp:taxon-name-part taxon-name-part-type="species" reg="copelandi">copelandi</tp:taxon-name-part></tp:taxon-name></italic> sp. nov.</td><td rowspan="1" colspan="1">Kenya, Kasigau Mt</td><td rowspan="1" colspan="1">0.51</td><td rowspan="1" colspan="1">5.00</td><td rowspan="1" colspan="1">10.1</td></tr><tr><td rowspan="1" colspan="1">
                    <italic>
                      <tp:taxon-name><tp:taxon-name-part taxon-name-part-type="genus" reg="Centrioncus"/><tp:taxon-name-part taxon-name-part-type="species" reg="decoronotus">decoronotus</tp:taxon-name-part></tp:taxon-name>
                    </italic>
                  </td><td rowspan="1" colspan="1">Kenya, Chania Falls</td><td rowspan="1" colspan="1">0.85</td><td rowspan="1" colspan="1">5.20</td><td rowspan="1" colspan="1">16.3</td></tr><tr><td rowspan="1" colspan="1">
                    <italic>
                      <tp:taxon-name><tp:taxon-name-part taxon-name-part-type="genus" reg="Centrioncus"/><tp:taxon-name-part taxon-name-part-type="species" reg="decoronotus">decoronotus</tp:taxon-name-part></tp:taxon-name>
                    </italic>
                  </td><td rowspan="1" colspan="1">Kenya, Ol Doinyo Orok</td><td rowspan="1" colspan="1">0.84</td><td rowspan="1" colspan="1">5.10</td><td rowspan="1" colspan="1">16.5</td></tr><tr><td rowspan="1" colspan="1">
                    <italic>
                      <tp:taxon-name><tp:taxon-name-part taxon-name-part-type="genus" reg="Centrioncus"/><tp:taxon-name-part taxon-name-part-type="species" reg="jacobae">jacobae</tp:taxon-name-part></tp:taxon-name>
                    </italic>
                  </td><td rowspan="1" colspan="1">Malawi, Mt Soche</td><td rowspan="1" colspan="1">0.74</td><td rowspan="1" colspan="1">5.28</td><td rowspan="1" colspan="1">14.0</td></tr><tr><td rowspan="1" colspan="1">
                    <italic>
                      <tp:taxon-name><tp:taxon-name-part taxon-name-part-type="genus" reg="Centrioncus"/><tp:taxon-name-part taxon-name-part-type="species" reg="jacobae">jacobae</tp:taxon-name-part></tp:taxon-name>
                    </italic>
                  </td><td rowspan="1" colspan="1">Malawi, Mt Soche</td><td rowspan="1" colspan="1">0.56</td><td rowspan="1" colspan="1">5.28</td><td rowspan="1" colspan="1">10.7</td></tr><tr><td rowspan="1" colspan="1">
                    <italic>
                      <tp:taxon-name><tp:taxon-name-part taxon-name-part-type="genus" reg="Centrioncus"/><tp:taxon-name-part taxon-name-part-type="species" reg="prodiopsis">prodiopsis</tp:taxon-name-part></tp:taxon-name>
                    </italic>
                  </td><td rowspan="1" colspan="1">Tanzania, Kilimanjaro</td><td rowspan="1" colspan="1">0.60</td><td rowspan="1" colspan="1">5.00</td><td rowspan="1" colspan="1">12.0</td></tr><tr><td rowspan="16" colspan="1">
                    <italic>
                      <tp:taxon-name><tp:taxon-name-part taxon-name-part-type="genus" reg="Teloglabrus">Teloglabrus</tp:taxon-name-part></tp:taxon-name>
                    </italic>
                  </td><td rowspan="1" colspan="1">
                    <italic>
                      <tp:taxon-name><tp:taxon-name-part taxon-name-part-type="genus" reg="Teloglabrus"/><tp:taxon-name-part taxon-name-part-type="species" reg="australis">australis</tp:taxon-name-part></tp:taxon-name>
                    </italic>
                  </td><td rowspan="1" colspan="1">South Africa, G. of Eden</td><td rowspan="1" colspan="1">0.39</td><td rowspan="1" colspan="1">4.60</td><td rowspan="1" colspan="1">8.4</td></tr><tr><td rowspan="1" colspan="1">
                    <italic>
                      <tp:taxon-name><tp:taxon-name-part taxon-name-part-type="genus" reg="Teloglabrus"/><tp:taxon-name-part taxon-name-part-type="species" reg="curvipes">curvipes</tp:taxon-name-part></tp:taxon-name>
                    </italic>
                  </td><td rowspan="1" colspan="1">South Africa, Ingeli For.</td><td rowspan="1" colspan="1">0.33</td><td rowspan="1" colspan="1">5.00</td><td rowspan="1" colspan="1">6.5</td></tr><tr><td rowspan="1" colspan="1">
                    <italic>
                      <tp:taxon-name><tp:taxon-name-part taxon-name-part-type="genus" reg="Teloglabrus"/><tp:taxon-name-part taxon-name-part-type="species" reg="duplospinosus">duplospinosus</tp:taxon-name-part></tp:taxon-name>
                    </italic>
                  </td><td rowspan="1" colspan="1">South Africa, Lions Bush</td><td rowspan="1" colspan="1">0.33</td><td rowspan="1" colspan="1">4.90</td><td rowspan="1" colspan="1">6.6</td></tr><tr><td rowspan="1" colspan="1">
                    <italic>
                      <tp:taxon-name><tp:taxon-name-part taxon-name-part-type="genus" reg="Teloglabrus"/><tp:taxon-name-part taxon-name-part-type="species" reg="entabenensis">entabenensis</tp:taxon-name-part></tp:taxon-name>
                    </italic>
                  </td><td rowspan="1" colspan="1">South Africa, Entabeni For.</td><td rowspan="1" colspan="1">0.35</td><td rowspan="1" colspan="1">5.00</td><td rowspan="1" colspan="1">7.0</td></tr><tr><td rowspan="1" colspan="1">
                    <italic>
                      <tp:taxon-name><tp:taxon-name-part taxon-name-part-type="genus" reg="Teloglabrus"/><tp:taxon-name-part taxon-name-part-type="species" reg="lebombensis">lebombensis</tp:taxon-name-part></tp:taxon-name>
                    </italic>
                  </td><td rowspan="1" colspan="1">South Africa, Gwaleni For.</td><td rowspan="1" colspan="1">0.39</td><td rowspan="1" colspan="1">5.30</td><td rowspan="1" colspan="1">7.3</td></tr><tr><td rowspan="1" colspan="1">
                    <italic>
                      <tp:taxon-name><tp:taxon-name-part taxon-name-part-type="genus" reg="Teloglabrus"/><tp:taxon-name-part taxon-name-part-type="species" reg="londti">londti</tp:taxon-name-part></tp:taxon-name>
                    </italic>
                  </td><td rowspan="1" colspan="1">South Africa, Grahamstown</td><td rowspan="1" colspan="1">0.30</td><td rowspan="1" colspan="1">5.20</td><td rowspan="1" colspan="1">5.8</td></tr><tr><td rowspan="1" colspan="1">
                    <italic>
                      <tp:taxon-name><tp:taxon-name-part taxon-name-part-type="genus" reg="Teloglabrus"/><tp:taxon-name-part taxon-name-part-type="species" reg="milleri">milleri</tp:taxon-name-part></tp:taxon-name>
                    </italic>
                  </td><td rowspan="1" colspan="1">South Africa, Nkandla For.</td><td rowspan="1" colspan="1">0.33</td><td rowspan="1" colspan="1">5.00</td><td rowspan="1" colspan="1">6.5</td></tr><tr><td rowspan="1" colspan="1">
                    <italic>
                      <tp:taxon-name><tp:taxon-name-part taxon-name-part-type="genus" reg="Teloglabrus"/><tp:taxon-name-part taxon-name-part-type="species" reg="pelecyformis">pelecyformis</tp:taxon-name-part></tp:taxon-name>
                    </italic>
                  </td><td rowspan="1" colspan="1">South Africa, Town Bush</td><td rowspan="1" colspan="1">0.40</td><td rowspan="1" colspan="1">5.50</td><td rowspan="1" colspan="1">7.3</td></tr><tr><td rowspan="1" colspan="1">
                    <italic>
                      <tp:taxon-name><tp:taxon-name-part taxon-name-part-type="genus" reg="Teloglabrus"/><tp:taxon-name-part taxon-name-part-type="species" reg="prolongatus">prolongatus</tp:taxon-name-part></tp:taxon-name>
                    </italic>
                  </td><td rowspan="1" colspan="1">South Africa, Deepdale</td><td rowspan="1" colspan="1">0.31</td><td rowspan="1" colspan="1">4.70</td><td rowspan="1" colspan="1">6.6</td></tr><tr><td rowspan="1" colspan="1">
                    <italic>
                      <tp:taxon-name><tp:taxon-name-part taxon-name-part-type="genus" reg="Teloglabrus"/><tp:taxon-name-part taxon-name-part-type="species" reg="sabiensis">sabiensis</tp:taxon-name-part></tp:taxon-name>
                    </italic>
                  </td><td rowspan="1" colspan="1">South Africa, Frankfurt For.</td><td rowspan="1" colspan="1">0.36</td><td rowspan="1" colspan="1">5.00</td><td rowspan="1" colspan="1">7.3</td></tr><tr><td rowspan="1" colspan="1">
                    <italic>
                      <tp:taxon-name><tp:taxon-name-part taxon-name-part-type="genus" reg="Teloglabrus"/><tp:taxon-name-part taxon-name-part-type="species" reg="sanorum">sanorum</tp:taxon-name-part></tp:taxon-name>
                    </italic>
                  </td><td rowspan="1" colspan="1">South Africa, Drakensberg</td><td rowspan="1" colspan="1">0.31</td><td rowspan="1" colspan="1">4.92</td><td rowspan="1" colspan="1">6.4</td></tr><tr><td rowspan="1" colspan="1">
                    <italic>
                      <tp:taxon-name><tp:taxon-name-part taxon-name-part-type="genus" reg="Teloglabrus"/><tp:taxon-name-part taxon-name-part-type="species" reg="sanorum">sanorum</tp:taxon-name-part></tp:taxon-name>
                    </italic>
                  </td><td rowspan="1" colspan="1">South Africa, Drakensberg</td><td rowspan="1" colspan="1">0.30</td><td rowspan="1" colspan="1">4.92</td><td rowspan="1" colspan="1">6.1</td></tr><tr><td rowspan="1" colspan="1">
                    <italic>
                      <tp:taxon-name><tp:taxon-name-part taxon-name-part-type="genus" reg="Teloglabrus"/><tp:taxon-name-part taxon-name-part-type="species" reg="stuckenbergi">stuckenbergi</tp:taxon-name-part></tp:taxon-name>
                    </italic>
                  </td><td rowspan="1" colspan="1">South Africa, Mariepskop</td><td rowspan="1" colspan="1">0.36</td><td rowspan="1" colspan="1">6.50</td><td rowspan="1" colspan="1">5.6</td></tr><tr><td rowspan="1" colspan="1">
                    <italic>
                      <tp:taxon-name><tp:taxon-name-part taxon-name-part-type="genus" reg="Teloglabrus"/><tp:taxon-name-part taxon-name-part-type="species" reg="tsitsikamensis">tsitsikamensis</tp:taxon-name-part></tp:taxon-name>
                    </italic>
                  </td><td rowspan="1" colspan="1">South Africa, Tsitsikama</td><td rowspan="1" colspan="1">0.39</td><td rowspan="1" colspan="1">4.60</td><td rowspan="1" colspan="1">8.4</td></tr><tr><td rowspan="1" colspan="1">
                    <italic>
                      <tp:taxon-name><tp:taxon-name-part taxon-name-part-type="genus" reg="Teloglabrus"/><tp:taxon-name-part taxon-name-part-type="species" reg="trituberculatus">trituberculatus</tp:taxon-name-part></tp:taxon-name>
                    </italic>
                  </td><td rowspan="1" colspan="1">Mozambique, Gorongosa Mt</td><td rowspan="1" colspan="1">0.34</td><td rowspan="1" colspan="1">5.50</td><td rowspan="1" colspan="1">6.1</td></tr><tr><td rowspan="1" colspan="1">
                    <italic>
                      <tp:taxon-name><tp:taxon-name-part taxon-name-part-type="genus" reg="Teloglabrus"/><tp:taxon-name-part taxon-name-part-type="species" reg="vumbensis">vumbensis</tp:taxon-name-part></tp:taxon-name>
                    </italic>
                  </td><td rowspan="1" colspan="1">Zimbabwe, Vumba Mt</td><td rowspan="1" colspan="1">0.35</td><td rowspan="1" colspan="1">5.20</td><td rowspan="1" colspan="1">6.7</td></tr></tbody></table></table-wrap><fig id="F31" position="float" orientation="portrait"><object-id xmlns:xlink="http://www.w3.org/1999/xlink" content-type="doi" xlink:type="simple">10.3897/zookeys.1144.95619.figures118-121</object-id><object-id xmlns:xlink="http://www.w3.org/1999/xlink" content-type="arpha" xlink:type="simple">F24ED389-5D3D-52BD-844E-B6E70653E870</object-id><label>Figures 118–121.</label><caption><p><italic><tp:taxon-name><tp:taxon-name-part taxon-name-part-type="genus" reg="Centrioncus">Centrioncus</tp:taxon-name-part><tp:taxon-name-part taxon-name-part-type="species" reg="decoronotus">decoronotus</tp:taxon-name-part></tp:taxon-name></italic>, ♀, Ol Doinyo Orok <bold>118</bold> sternites 1–5, ventral view <bold>119</bold> sternite 7, ventral view <bold>120</bold> spermathecae <bold>121</bold> egg, detail of external structure (L = line, R = ridge). Scale bars: 0.2 mm (<bold>118, 119</bold>); 0.05 mm (<bold>120, 121</bold>).</p></caption><graphic xmlns:xlink="http://www.w3.org/1999/xlink" xlink:href="zookeys-1144-001_article-95619__-g031.jpg" position="float" orientation="portrait" xlink:type="simple" id="oo_803944.jpg"><uri content-type="original_file" xlink:type="simple">https://binary.pensoft.net/fig/803944</uri></graphic></fig><fig id="F37" position="float" orientation="portrait"><object-id xmlns:xlink="http://www.w3.org/1999/xlink" content-type="doi" xlink:type="simple">10.3897/zookeys.1144.95619.figures146-149</object-id><object-id xmlns:xlink="http://www.w3.org/1999/xlink" content-type="arpha" xlink:type="simple">26C62A34-26E7-5B21-97AD-104369E0F0E5</object-id><label>Figures 146–149.</label><caption><p><italic><tp:taxon-name><tp:taxon-name-part taxon-name-part-type="genus" reg="Centrioncus">Centrioncus</tp:taxon-name-part><tp:taxon-name-part taxon-name-part-type="species" reg="prodiopsis">prodiopsis</tp:taxon-name-part></tp:taxon-name></italic>, ♀, Oloitokitok <bold>146</bold> sternites 1–6, ventral view <bold>147, 148</bold> sternite 7, ventral view <bold>149</bold> tergite 7 and cerci, posterolateral view. Scale bars: 0.5 mm (<bold>146</bold>); 0.1 mm (<bold>147–149</bold>).</p></caption><graphic xmlns:xlink="http://www.w3.org/1999/xlink" xlink:href="zookeys-1144-001_article-95619__-g037.jpg" position="float" orientation="portrait" xlink:type="simple" id="oo_803950.jpg"><uri content-type="original_file" xlink:type="simple">https://binary.pensoft.net/fig/803950</uri></graphic></fig><fig id="F17" position="float" orientation="portrait"><object-id xmlns:xlink="http://www.w3.org/1999/xlink" content-type="doi" xlink:type="simple">10.3897/zookeys.1144.95619.figures61-67</object-id><object-id xmlns:xlink="http://www.w3.org/1999/xlink" content-type="arpha" xlink:type="simple">1B60248F-7183-5776-9403-107F2DCF26B7</object-id><label>Figures 61–67.</label><caption><p><italic><tp:taxon-name><tp:taxon-name-part taxon-name-part-type="genus" reg="Centrioncus">Centrioncus</tp:taxon-name-part><tp:taxon-name-part taxon-name-part-type="species" reg="bytebieri">bytebieri</tp:taxon-name-part></tp:taxon-name></italic>, ♀ <bold>61</bold> Ngangao Forest <bold>62–67</bold> Vuria Forest <bold>61, 62</bold> sternite 7, ventral view <bold>63</bold> subanal plate ventral view <bold>64</bold> spermathecae <bold>65</bold> sternites 8, 10, cerci, ventral view <bold>66</bold> egg <bold>67</bold> egg, detail. Scale bars: 0.2 mm (<bold>61, 62, 66</bold>); 0.1 mm (<bold>63–65, 67</bold>).</p></caption><graphic xmlns:xlink="http://www.w3.org/1999/xlink" xlink:href="zookeys-1144-001_article-95619__-g017.jpg" position="float" orientation="portrait" xlink:type="simple" id="oo_803930.jpg"><uri content-type="original_file" xlink:type="simple">https://binary.pensoft.net/fig/803930</uri></graphic></fig></tp:treatment-sec><ref-list><ref id="B12"><mixed-citation xmlns:xlink="http://www.w3.org/1999/xlink" xlink:type="simple"><person-group><name name-style="western"><surname>Feijen</surname><given-names>HR</given-names></name></person-group> (<year>1983</year>) <article-title>Systematics and phylogeny of <tp:taxon-name><tp:taxon-name-part taxon-name-part-type="family">Centrioncidae</tp:taxon-name-part></tp:taxon-name>, a new Afromontane family of <tp:taxon-name><tp:taxon-name-part taxon-name-part-type="order">Diptera</tp:taxon-name-part></tp:taxon-name> (<tp:taxon-name><tp:taxon-name-part taxon-name-part-type="infraorder">Schizophora</tp:taxon-name-part></tp:taxon-name>).</article-title><source>Zoologische Verhandelingen Leiden</source><volume>202</volume>: <fpage>1</fpage>–<lpage>137</lpage>. <ext-link xlink:type="simple" ext-link-type="uri" xlink:href="http://www.repository.naturalis.nl/document/149145">http://www.repository.naturalis.nl/document/149145</ext-link></mixed-citation></ref><ref id="B8"><mixed-citation xmlns:xlink="http://www.w3.org/1999/xlink" xlink:type="simple"><person-group><name name-style="western"><surname>De Meyer</surname><given-names>M</given-names></name></person-group> (<year>2004</year>) <article-title>A new <italic><tp:taxon-name><tp:taxon-name-part taxon-name-part-type="genus">Centrioncus</tp:taxon-name-part></tp:taxon-name></italic> (<tp:taxon-name><tp:taxon-name-part taxon-name-part-type="order">Diptera</tp:taxon-name-part></tp:taxon-name>: <tp:taxon-name><tp:taxon-name-part taxon-name-part-type="family">Diopsidae</tp:taxon-name-part></tp:taxon-name>, <tp:taxon-name><tp:taxon-name-part taxon-name-part-type="subfamily">Centrioncinae</tp:taxon-name-part></tp:taxon-name>) species from the Taita Hills, Kenya.</article-title><source>Journal of Afrotropical Zoology</source><volume>1</volume>: <fpage>25</fpage>–<lpage>29</lpage>.</mixed-citation></ref></ref-list></tp:taxon-treatment>
