# Supplementary material for: ﻿A revision of Centrioncus Speiser (Diptera, Diopsidae, Centrioncinae) with descriptions of new species from Angola, Burundi, and Kenya
Source: Zookeys. 2023 Feb 1;1144:1–93. doi: 10.3897/zookeys.1144.95619 (PMC10208442; doi:10.3897/zookeys.1144.95619)
Supplement: XML Treatment for Centrioncus bytebieri [file zookeys.1144.95619-treatment7.xml]

<!DOCTYPE tp:taxon-treatment
  PUBLIC "-//TaxonX//DTD Taxonomic Treatment Publishing DTD v0 20100105//EN" "tax-treatment-NSO.dtd">
<tp:taxon-treatment xmlns:tp="http://www.plazi.org/taxpub"><tp:treatment-meta><kwd-group><label>Taxon classification</label><kwd>
              <named-content content-type="kingdom">Animalia</named-content>
            </kwd><kwd>
              <named-content content-type="order">Diptera</named-content>
            </kwd><kwd>
              <named-content content-type="family">Diopsidae</named-content>
            </kwd></kwd-group><mixed-citation publication-type="journal"><person-group><name><surname>Feijen</surname><given-names>Hans R.</given-names></name><name><surname>Feijen</surname><given-names>Cobi</given-names></name></person-group><article-title>﻿A revision of <italic><tp:taxon-name><tp:taxon-name-part taxon-name-part-type="genus" reg="Centrioncus">Centrioncus</tp:taxon-name-part></tp:taxon-name></italic> Speiser (<tp:taxon-name><tp:taxon-name-part taxon-name-part-type="order">Diptera</tp:taxon-name-part></tp:taxon-name>, <tp:taxon-name><tp:taxon-name-part taxon-name-part-type="family">Diopsidae</tp:taxon-name-part></tp:taxon-name>, <tp:taxon-name><tp:taxon-name-part taxon-name-part-type="subfamily">Centrioncinae</tp:taxon-name-part></tp:taxon-name>) with descriptions of new species from Angola, Burundi, and Kenya</article-title><source>Zookeys</source><day>01</day><month>02</month><year>2023</year><volume>1144</volume><fpage>1</fpage><lpage>93</lpage><pub-id pub-id-type="doi">10.3897/zookeys.1144.95619</pub-id></mixed-citation></tp:treatment-meta><tp:nomenclature><label>﻿</label><tp:taxon-name>
            <object-id xmlns:xlink="http://www.w3.org/1999/xlink" content-type="arpha" xlink:type="simple">5802125B-692E-54CC-BA05-D6B0740780AF</object-id>
            <tp:taxon-name-part taxon-name-part-type="genus" reg="Centrioncus">Centrioncus</tp:taxon-name-part>
            <tp:taxon-name-part taxon-name-part-type="species" reg="bytebieri">bytebieri</tp:taxon-name-part>
          </tp:taxon-name><tp:taxon-authority>De Meyer</tp:taxon-authority><xref ref-type="fig" rid="F1">Figs 3</xref><xref ref-type="fig" rid="F8">, 29</xref><xref ref-type="fig" rid="F16">, 55–60</xref><xref ref-type="fig" rid="F17">, 61–67</xref><xref ref-type="fig" rid="F18">, 68–73</xref><xref ref-type="table" rid="T3">, Tables 3</xref><xref ref-type="table" rid="T6">, 6</xref><xref ref-type="table" rid="T8">, 8</xref><xref ref-type="table" rid="T9">, 9</xref><tp:nomenclature-citation-list><tp:nomenclature-citation><tp:taxon-name>
                <tp:taxon-name-part taxon-name-part-type="genus" reg="Centrioncus">Centrioncus</tp:taxon-name-part>
                <tp:taxon-name-part taxon-name-part-type="species" reg="bytebieri">bytebieri</tp:taxon-name-part>
              </tp:taxon-name><comment>De Meyer, 2004: 26; <xref ref-type="bibr" rid="B29">Karanja et al. 2014</xref>: 49.</comment></tp:nomenclature-citation></tp:nomenclature-citation-list></tp:nomenclature><tp:treatment-sec sec-type="type material" id="SECID0EQKCI"><title>Type material.</title><p>Kenya, <bold><italic>holotype</italic></bold>, ♂, Ngangao Forest, Taita Hills [<named-content xmlns:xlink="http://www.w3.org/1999/xlink" content-type="dwc:verbatimCoordinates" xlink:type="simple"><named-content content-type="geo-json" specific-use="{&#34;type&#34;:&#34;Point&#34;,&#34;coordinates&#34;:[38.341389,-3.360556]}" id="NCID0E3KCI" xlink:type="simple">3°21'38"S, 38°20'29"E</named-content></named-content>, 1800 m], M. De Meyer (<named-content xmlns:xlink="http://www.w3.org/1999/xlink" content-type="dwc:institutional_code" xlink:title="National Museum of Kenya" xlink:href="http://grbio.org/institution/national-museum-kenya" xlink:type="simple">NMKE</named-content>). <bold><italic>Paratypes</italic></bold>: 8 ♀ (1 ♀ as “allotype”), 7 ♂, same data as holotype; 8 ♀, 10 ♂, Chawia Forest, Taita Hills [<named-content xmlns:xlink="http://www.w3.org/1999/xlink" content-type="dwc:verbatimCoordinates" xlink:type="simple"><named-content content-type="geo-json" specific-use="{&#34;type&#34;:&#34;Point&#34;,&#34;coordinates&#34;:[38.340278,-3.482222]}" id="NCID0ELLCI" xlink:type="simple">3°28'56"S, 38°20'25"E</named-content></named-content>]; 5 ♀, 6 ♂, Yale Forest, Taita Hills [<named-content xmlns:xlink="http://www.w3.org/1999/xlink" content-type="dwc:verbatimCoordinates" xlink:type="simple"><named-content content-type="geo-json" specific-use="{&#34;type&#34;:&#34;Point&#34;,&#34;coordinates&#34;:[38.326667,-3.401944]}" id="NCID0ETLCI" xlink:type="simple">3°24'7"S, 38°19'36"E</named-content></named-content>]; 5 ♀, 2 ♂, Mbololo Forest, Taita Hills [<named-content xmlns:xlink="http://www.w3.org/1999/xlink" content-type="dwc:verbatimCoordinates" xlink:type="simple"><named-content content-type="geo-json" specific-use="{&#34;type&#34;:&#34;Point&#34;,&#34;coordinates&#34;:[38.450833,-3.326667]}" id="NCID0E2LCI" xlink:type="simple">3°19'36"S, 38°27'3"E</named-content></named-content>]. All paratypes collected by M. De Meyer at altitudes of 1400–1800 m, allotype <named-content xmlns:xlink="http://www.w3.org/1999/xlink" content-type="dwc:institutional_code" xlink:title="National Museum of Kenya" xlink:href="http://grbio.org/institution/national-museum-kenya" xlink:type="simple">NMKE</named-content>, 2 paratypes <named-content xmlns:xlink="http://www.w3.org/1999/xlink" content-type="dwc:institutional_code" xlink:title="Natural History Museum, London" xlink:href="http://grbio.org/institution/natural-history-museum-london" xlink:type="simple">NHMUK</named-content>, 2 paratypes <named-content xmlns:xlink="http://www.w3.org/1999/xlink" content-type="dwc:institutional_code" xlink:title="KwaZulu-Natal Museum" xlink:href="http://grbio.org/institution/kwazulu-natal-museum" xlink:type="simple">NMSA</named-content>, 46 paratypes <named-content xmlns:xlink="http://www.w3.org/1999/xlink" content-type="dwc:institutional_code" xlink:title="Musée Royal de l’Afrique Centrale" xlink:href="http://grbio.org/institution/mus%C3%A9e-royal-de-l%E2%80%99afrique-centrale" xlink:type="simple">MRAC</named-content>.</p></tp:treatment-sec><tp:treatment-sec sec-type="material" id="SECID0EQMCI"><title>Material studied.</title><p>Kenya: 2 ♀, Coastal Prov., Taita Hills, Mbololo Forest, malaise trap <named-content xmlns:xlink="http://www.w3.org/1999/xlink" content-type="dwc:verbatimCoordinates" xlink:type="simple"><named-content content-type="geo-json" specific-use="{&#34;type&#34;:&#34;Point&#34;,&#34;coordinates&#34;:[38.447500,-3.333333]}" id="NCID0EZMCI" xlink:type="simple">3°20.00'S, 38°26.85'E</named-content></named-content>, 1550 m, 29.iii–6.iv.1999, Taita biodiversity project (<abbrev xmlns:xlink="http://www.w3.org/1999/xlink" xlink:title="International Centre of Insect Physiology and Ecology" id="ABBRID0E5MCI" xlink:type="simple">ICIPE</abbrev>); 1 ♀, 1 ♂, Coastal Prov., Taita Hills, Fururu Forest, malaise trap, <named-content xmlns:xlink="http://www.w3.org/1999/xlink" content-type="dwc:verbatimCoordinates" xlink:type="simple"><named-content content-type="geo-json" specific-use="{&#34;type&#34;:&#34;Point&#34;,&#34;coordinates&#34;:[38.338333,-3.429667]}" id="NCID0EFNCI" xlink:type="simple">3°25.78'S, 38°20.30'E</named-content></named-content>, 1680 m, 23–29.i.1999, Taita biodiversity project, (<abbrev xmlns:xlink="http://www.w3.org/1999/xlink" xlink:title="International Centre of Insect Physiology and Ecology" id="ABBRID0EKNCI" xlink:type="simple">ICIPE</abbrev>); 1 ♀, Coastal Prov., Taita Hills, Chawia Forest, malaise trap next to small forest pond, <named-content xmlns:xlink="http://www.w3.org/1999/xlink" content-type="dwc:verbatimCoordinates" xlink:type="simple"><named-content content-type="geo-json" specific-use="{&#34;type&#34;:&#34;Point&#34;,&#34;coordinates&#34;:[38.341620,-3.479080]}" id="NCID0ERNCI" xlink:type="simple">3.47908°S, 38.34162°E</named-content></named-content>, 1614 m, 9–23.i.2012, R. Copeland (<abbrev xmlns:xlink="http://www.w3.org/1999/xlink" xlink:title="International Centre of Insect Physiology and Ecology" id="ABBRID0EWNCI" xlink:type="simple">ICIPE</abbrev>); 1 ♀, 4 ♂, Coastal Prov., Taita Hills, Vuria Forest, malaise trap, edge indigenous forest, <named-content xmlns:xlink="http://www.w3.org/1999/xlink" content-type="dwc:verbatimCoordinates" xlink:type="simple"><named-content content-type="geo-json" specific-use="{&#34;type&#34;:&#34;Point&#34;,&#34;coordinates&#34;:[38.291780,-3.414280]}" id="NCID0E4NCI" xlink:type="simple">3.41428°S, 38.29178°E</named-content></named-content>, 2162 m, 1 ♂ 12–6.vi.2011, 1 ♀ 11–25.i.2012, 1 ♂ 13–27.v.2012, 1 ♂ 25.vii–8.viii.2012, 1 ♂ 8–22.viii.2012, R. Copeland (<abbrev xmlns:xlink="http://www.w3.org/1999/xlink" xlink:title="International Centre of Insect Physiology and Ecology" id="ABBRID0ECOCI" xlink:type="simple">ICIPE</abbrev>); 5 ♀, 1 ♂, Coastal Prov., Taita Hills, Ngangao Forest, malaise trap, indigenous forest, <named-content xmlns:xlink="http://www.w3.org/1999/xlink" content-type="dwc:verbatimCoordinates" xlink:type="simple"><named-content content-type="geo-json" specific-use="{&#34;type&#34;:&#34;Point&#34;,&#34;coordinates&#34;:[38.341860,-3.361000]}" id="NCID0EJOCI" xlink:type="simple">3.36100°S, 38.34186°E</named-content></named-content>, 1848 m, 1 ♀ 30.x–13.xi.2011, 2 ♀ 24.i–7.ii-2012, 1 ♀ 8–22.ii.2012, 1 ♂ 19.iv–3.v.2012, 1 ♀ 27.v–10.vi.2012, R. Copeland (<abbrev xmlns:xlink="http://www.w3.org/1999/xlink" xlink:title="International Centre of Insect Physiology and Ecology" id="ABBRID0EOOCI" xlink:type="simple">ICIPE</abbrev>). In total 10 ♀ and 6 ♂ were studied.</p></tp:treatment-sec><tp:treatment-sec sec-type="diagnosis" id="SECID0ESOCI"><title>Diagnosis.</title><p><italic><tp:taxon-name><tp:taxon-name-part taxon-name-part-type="genus" reg="Centrioncus">Centrioncus</tp:taxon-name-part><tp:taxon-name-part taxon-name-part-type="species" reg="bytebieri">bytebieri</tp:taxon-name-part></tp:taxon-name></italic> can be recognised by the pruinose frons with glossy spots; glossy collar; pruinose blackish brown scutum; scutellum blackish brown with brown lateral sides; scutellar spines brown; pleura blackish brown with largely brown proepisternum and strikingly brown central area formed by anepisternum, anepimeron and greater ampulla (Figs <xref ref-type="fig" rid="F16">55</xref>, <xref ref-type="fig" rid="F16">57</xref>); scutellar spine/scutellum ratio: 0.95; apical seta/scutellar spine ratio: 1.14; pale brown, incrassate fore femur (<abbrev xmlns:xlink="http://www.w3.org/1999/xlink" xlink:title="(ratio) length/width" id="ABBRID0ELPCI" xlink:type="simple">l/w</abbrev> ratio: ~ 3.30) with ~ 33 tubercles, broad brown stripe on distal half; small, central brownish wing spot around crossvein r-m in distal tip of cell br and basal fifth of cell r4+5, somewhat extending into cell bm+dm (Figs <xref ref-type="fig" rid="F1">3</xref>, <xref ref-type="fig" rid="F16">55</xref>); tergites blackish brown, syntergite with small pale spots in posterolateral corners (Fig. <xref ref-type="fig" rid="F16">60</xref>), tergite 3 with pale posterior band; sternite 4 trapezoidal; sternite 5 rectangular; sternite 6 short and broad; female 7<sup>th</sup> spiracle in tergite; anterior sclerite of female sternite 7 rectangular, <abbrev xmlns:xlink="http://www.w3.org/1999/xlink" xlink:title="(ratio) width/length" id="ABBRID0E4PCI" xlink:type="simple">w/l</abbrev> ratio: ~ 2.6 (Figs <xref ref-type="fig" rid="F17">61</xref>, <xref ref-type="fig" rid="F17">62</xref>); posterior sclerite of female sternite 7 somewhat U-shaped, with posterolateral extensions almost extending to posterior corners of tergite 7, lateral sections outwardly curved (Figs <xref ref-type="fig" rid="F17">61</xref>, <xref ref-type="fig" rid="F17">62</xref>); female cercus rather broad with <abbrev xmlns:xlink="http://www.w3.org/1999/xlink" xlink:title="(ratio) length/width" id="ABBRID0ERQCI" xlink:type="simple">l/w</abbrev> ratio: 2.3; subanal plate short, broad, triangular with rounded apex (Fig. <xref ref-type="fig" rid="F17">63</xref>); spermathecae well-sclerotised, smooth, rounded with shallow apical dimple; common base of outer and median arm of surstylus long, slender; outer arm of surstylus basally constricted, apically &gt; 1.5× width at base, with 6–9 tubercles (Figs <xref ref-type="fig" rid="F18">68–70</xref>); median arm slender, longer than outer arm, with 3–6 spinous setae; inner arm of surstylus two-thirds length of median arm, with apophysis; subepandrial clasper (Figs <xref ref-type="fig" rid="F18">69</xref>, <xref ref-type="fig" rid="F18">70</xref>) trapezoidal, basally narrower, mesal apical corner rounded, lateral apical corner pointed; male cercus (Fig. <xref ref-type="fig" rid="F18">71</xref>) with broad lateral extension, slightly concave apically.</p><fig id="F16" position="float" orientation="portrait"><object-id xmlns:xlink="http://www.w3.org/1999/xlink" content-type="doi" xlink:type="simple">10.3897/zookeys.1144.95619.figures55-60</object-id><object-id xmlns:xlink="http://www.w3.org/1999/xlink" content-type="arpha" xlink:type="simple">B929DA4C-6F79-5555-8A81-E3A9B345F1B0</object-id><label>Figures 55–60.</label><caption><p><italic><tp:taxon-name><tp:taxon-name-part taxon-name-part-type="genus" reg="Centrioncus">Centrioncus</tp:taxon-name-part><tp:taxon-name-part taxon-name-part-type="species" reg="bytebieri">bytebieri</tp:taxon-name-part></tp:taxon-name></italic>, ♀ <bold>55, 57–60</bold> Ngangao Forest <bold>56</bold> Vuria Forest <bold>55</bold> habitus, lateral view <bold>56</bold> head, frontolateral view <bold>57</bold> thorax, lateral view <bold>58</bold> fore femora, ventral view <bold>59</bold> hind femur, inner view <bold>60</bold> abdomen, dorsal view. Scale bars: 0.5 mm.</p></caption><graphic xmlns:xlink="http://www.w3.org/1999/xlink" xlink:href="zookeys-1144-001_article-95619__-g016.jpg" position="float" orientation="portrait" xlink:type="simple" id="oo_803929.jpg"><uri content-type="original_file" xlink:type="simple">https://binary.pensoft.net/fig/803929</uri></graphic></fig></tp:treatment-sec><tp:treatment-sec sec-type="description" id="SECID0ERSCI"><title>Supplementary description.</title><p>Below, biometrical data are presented for the series now studied, and compared to the type series. Additional morphological data, as well as a few rectifications, are presented.</p><p><bold><italic>Measurements</italic>.</bold> For the type series of 26 ♀ and 26 ♂, <xref ref-type="bibr" rid="B8">De Meyer (2004)</xref> stated body length 5.59 mm (4.95–6.80) and wing length 4.83 mm (4.55–5.10). In Table <xref ref-type="table" rid="T3">3</xref>, measurements and other quantitative characters are presented for the series now studied. In this table, data are presented for females and males separately. The table shows that differences between females and males for quantitative characters are small. The body length and various other measurements are slightly larger in females. In Table <xref ref-type="table" rid="T6">6</xref>, the data for females and males are combined, so that large series can be compared with other <italic><tp:taxon-name><tp:taxon-name-part taxon-name-part-type="genus" reg="Centrioncus">Centrioncus</tp:taxon-name-part></tp:taxon-name></italic> species for which large numbers were available. The original measurements of the type series agree well with the means and ranges as presented in the tables: body length 5.55 mm ± 0.09 vs. 5.59 mm and wing length 5.04 mm ± 0.06 vs. 4.83 mm. The measurements confirm <italic><tp:taxon-name><tp:taxon-name-part taxon-name-part-type="genus" reg="Centrioncus">C.</tp:taxon-name-part><tp:taxon-name-part taxon-name-part-type="species" reg="bytebieri">bytebieri</tp:taxon-name-part></tp:taxon-name></italic> as one of the larger <italic><tp:taxon-name><tp:taxon-name-part taxon-name-part-type="genus" reg="Centrioncus">Centrioncus</tp:taxon-name-part></tp:taxon-name></italic>, together with possibly <italic><tp:taxon-name><tp:taxon-name-part taxon-name-part-type="genus" reg="Centrioncus">C.</tp:taxon-name-part><tp:taxon-name-part taxon-name-part-type="species" reg="angusticercus">angusticercus</tp:taxon-name-part></tp:taxon-name></italic> and <italic><tp:taxon-name><tp:taxon-name-part taxon-name-part-type="genus" reg="Centrioncus">C.</tp:taxon-name-part><tp:taxon-name-part taxon-name-part-type="species" reg="bururiensis">bururiensis</tp:taxon-name-part></tp:taxon-name></italic> sp. nov. (based on measurements presented in this paper (Tables <xref ref-type="table" rid="T6">6</xref>, <xref ref-type="table" rid="T7">7</xref>), and <xref ref-type="bibr" rid="B12">Feijen (1983)</xref>).</p><table-wrap id="T3" position="float" orientation="portrait"><label>Table 3.</label><caption><p>Quantitative characters for <italic><tp:taxon-name><tp:taxon-name-part taxon-name-part-type="genus" reg="Centrioncus">Centrioncus</tp:taxon-name-part><tp:taxon-name-part taxon-name-part-type="species" reg="bytebieri">bytebieri</tp:taxon-name-part></tp:taxon-name></italic>. Given are mean ± standard error, range and number of records for females and males. Measurements in mm.</p></caption><table id="TID0E1QDI" rules="all"><tbody><tr><th rowspan="2" colspan="1">Character</th><th rowspan="1" colspan="3">♀</th><th rowspan="1" colspan="3">♂</th></tr><tr><th rowspan="1" colspan="1">x̄ ± <abbrev xmlns:xlink="http://www.w3.org/1999/xlink" xlink:title="standard error" id="ABBRID0ELWCI" xlink:type="simple">SE</abbrev></th><th rowspan="1" colspan="1">range</th><th rowspan="1" colspan="1">
                    <italic>n</italic>
                  </th><th rowspan="1" colspan="1">x̄ ± <abbrev xmlns:xlink="http://www.w3.org/1999/xlink" xlink:title="standard error" id="ABBRID0E2WCI" xlink:type="simple">SE</abbrev></th><th rowspan="1" colspan="1">range</th><th rowspan="1" colspan="1">
                    <italic>n</italic>
                  </th></tr><tr><td rowspan="1" colspan="1">head width</td><td rowspan="1" colspan="1">1.18 ± 0.01</td><td rowspan="1" colspan="1">1.11–1.21</td><td rowspan="1" colspan="1">10</td><td rowspan="1" colspan="1">1.13 ± 0.02</td><td rowspan="1" colspan="1">1.06–1.22</td><td rowspan="1" colspan="1">6</td></tr><tr><td rowspan="1" colspan="1">body length</td><td rowspan="1" colspan="1">5.77 ± 0.05</td><td rowspan="1" colspan="1">5.61–6.16</td><td rowspan="1" colspan="1">10</td><td rowspan="1" colspan="1">5.16 ± 0.08</td><td rowspan="1" colspan="1">4.94–5.49</td><td rowspan="1" colspan="1">6</td></tr><tr><td rowspan="1" colspan="1">wing length</td><td rowspan="1" colspan="1">5.18 ± 0.04</td><td rowspan="1" colspan="1">5.00–5.34</td><td rowspan="1" colspan="1">10</td><td rowspan="1" colspan="1">4.82 ± 0.11</td><td rowspan="1" colspan="1">4.39–5.15</td><td rowspan="1" colspan="1">6</td></tr><tr><td rowspan="1" colspan="1"><abbrev xmlns:xlink="http://www.w3.org/1999/xlink" xlink:title="scutellar spine" id="ABBRID0EOZCI" xlink:type="simple">sc. sp</abbrev>. length</td><td rowspan="1" colspan="1">0.39 ± 0.01</td><td rowspan="1" colspan="1">0.34–0.43</td><td rowspan="1" colspan="1">10</td><td rowspan="1" colspan="1">0.31 ± 0.01</td><td rowspan="1" colspan="1">0.29–0.34</td><td rowspan="1" colspan="1">6</td></tr><tr><td rowspan="1" colspan="1">apical seta length</td><td rowspan="1" colspan="1">0.43 ± 0.01</td><td rowspan="1" colspan="1">0.39–0.46</td><td rowspan="1" colspan="1">9</td><td rowspan="1" colspan="1">0.37 ± 0.01</td><td rowspan="1" colspan="1">0.36–0.39</td><td rowspan="1" colspan="1">3</td></tr><tr><td rowspan="1" colspan="1">scutellum length</td><td rowspan="1" colspan="1">0.40 ± 0.00</td><td rowspan="1" colspan="1">0.37–0.42</td><td rowspan="1" colspan="1">10</td><td rowspan="1" colspan="1">0.34 ± 0.01</td><td rowspan="1" colspan="1">0.31–0.36</td><td rowspan="1" colspan="1">6</td></tr><tr><td rowspan="1" colspan="1">head w./body l.</td><td rowspan="1" colspan="1">0.204 ± 0.002</td><td rowspan="1" colspan="1">0.192–0.212</td><td rowspan="1" colspan="1">10</td><td rowspan="1" colspan="1">0.219 ± 0.001</td><td rowspan="1" colspan="1">0.215–0.222</td><td rowspan="1" colspan="1">6</td></tr><tr><td rowspan="1" colspan="1"><abbrev xmlns:xlink="http://www.w3.org/1999/xlink" xlink:title="scutellar spine" id="ABBRID0EL3CI" xlink:type="simple">sc. sp</abbrev>. l./body l.</td><td rowspan="1" colspan="1">0.067±0.001</td><td rowspan="1" colspan="1">0.060–0.075</td><td rowspan="1" colspan="1">10</td><td rowspan="1" colspan="1">0.059 ± 0.001</td><td rowspan="1" colspan="1">0.055–0.062</td><td rowspan="1" colspan="1">6</td></tr><tr><td rowspan="1" colspan="1"><abbrev xmlns:xlink="http://www.w3.org/1999/xlink" xlink:title="scutellar spine" id="ABBRID0EG4CI" xlink:type="simple">sc. sp</abbrev>. l./<abbrev xmlns:xlink="http://www.w3.org/1999/xlink" xlink:title="scutellum" id="ABBRID0EK4CI" xlink:type="simple">sc</abbrev>. length</td><td rowspan="1" colspan="1">0.97 ± 0.02</td><td rowspan="1" colspan="1">0.90–1.06</td><td rowspan="1" colspan="1">10</td><td rowspan="1" colspan="1">0.91 ± 0.01</td><td rowspan="1" colspan="1">0.86–0.93</td><td rowspan="1" colspan="1">6</td></tr><tr><td rowspan="1" colspan="1"><abbrev xmlns:xlink="http://www.w3.org/1999/xlink" xlink:title="(scutellar) apical seta" id="ABBRID0EF5CI" xlink:type="simple">ap. seta</abbrev> l./<abbrev xmlns:xlink="http://www.w3.org/1999/xlink" xlink:title="scutellar spine" id="ABBRID0EJ5CI" xlink:type="simple">sc. sp</abbrev>. l.</td><td rowspan="1" colspan="1">1.13 ± 0.02</td><td rowspan="1" colspan="1">1.03–1.19</td><td rowspan="1" colspan="1">9</td><td rowspan="1" colspan="1">1.20 ± 0.04</td><td rowspan="1" colspan="1">1.11–1.25</td><td rowspan="1" colspan="1">3</td></tr><tr><td rowspan="1" colspan="1">ratio <abbrev xmlns:xlink="http://www.w3.org/1999/xlink" xlink:title="(ratio) length/width" id="ABBRID0EE6CI" xlink:type="simple">l/w</abbrev><abbrev xmlns:xlink="http://www.w3.org/1999/xlink" xlink:title="fore femur" id="ABBRID0EI6CI" xlink:type="simple">F1</abbrev></td><td rowspan="1" colspan="1">3.25 ± 0.02</td><td rowspan="1" colspan="1">3.17–3.39</td><td rowspan="1" colspan="1">10</td><td rowspan="1" colspan="1">3.39 ± 0.02</td><td rowspan="1" colspan="1">3.31–3.43</td><td rowspan="1" colspan="1">6</td></tr><tr><td rowspan="1" colspan="1">n tubercles <abbrev xmlns:xlink="http://www.w3.org/1999/xlink" xlink:title="fore femur" id="ABBRID0ECADI" xlink:type="simple">F1</abbrev></td><td rowspan="1" colspan="1">31.9 ± 0.7</td><td rowspan="1" colspan="1">26–38</td><td rowspan="1" colspan="1">19</td><td rowspan="1" colspan="1">33.9 ± 1.1</td><td rowspan="1" colspan="1">27–38</td><td rowspan="1" colspan="1">12</td></tr><tr><td rowspan="1" colspan="1">n spinous setae <abbrev xmlns:xlink="http://www.w3.org/1999/xlink" xlink:title="fore femur" id="ABBRID0E3ADI" xlink:type="simple">F1</abbrev></td><td rowspan="1" colspan="1">7.2 ± 0.2</td><td rowspan="1" colspan="1">6–10</td><td rowspan="1" colspan="1">19</td><td rowspan="1" colspan="1">6.3 ± 0.2</td><td rowspan="1" colspan="1">5–70</td><td rowspan="1" colspan="1">12</td></tr><tr><td rowspan="1" colspan="1">n tubercles <abbrev xmlns:xlink="http://www.w3.org/1999/xlink" xlink:title="hind femur" id="ABBRID0EWBDI" xlink:type="simple">F3</abbrev></td><td rowspan="1" colspan="1">4.8 ± 0.3</td><td rowspan="1" colspan="1">3–7</td><td rowspan="1" colspan="1">20</td><td rowspan="1" colspan="1">5.1 ± 0.2</td><td rowspan="1" colspan="1">4–6</td><td rowspan="1" colspan="1">12</td></tr><tr><td rowspan="1" colspan="1"><abbrev xmlns:xlink="http://www.w3.org/1999/xlink" xlink:title="outer vertical seta" id="ABBRID0EQCDI" xlink:type="simple">OVS</abbrev> length</td><td rowspan="1" colspan="1">0.39 ± 0.01</td><td rowspan="1" colspan="1">0.36–0.43</td><td rowspan="1" colspan="1">10</td><td rowspan="1" colspan="1">0.36 ± 0.01</td><td rowspan="1" colspan="1">0.34–0.39</td><td rowspan="1" colspan="1">6</td></tr><tr><td rowspan="1" colspan="1"><abbrev xmlns:xlink="http://www.w3.org/1999/xlink" xlink:title="fronto-orbital seta" id="ABBRID0ELDDI" xlink:type="simple">FOS</abbrev> length</td><td rowspan="1" colspan="1">0.29 ± 0.01</td><td rowspan="1" colspan="1">0.27–0.31</td><td rowspan="1" colspan="1">10</td><td rowspan="1" colspan="1">0.28 ± 0.01</td><td rowspan="1" colspan="1">0.27–0.29</td><td rowspan="1" colspan="1">6</td></tr></tbody></table></table-wrap><p><bold><italic>Colour</italic>.</bold><xref ref-type="bibr" rid="B8">De Meyer (2004)</xref> gave a fine description of the colouration. Characteristic colouration of pleura in prime specimens should be stressed (Figs <xref ref-type="fig" rid="F16">55</xref>, <xref ref-type="fig" rid="F16">57</xref>). Yellowish-brown sections include proepisternum, proepimeron, anepimeron with greater ampulla, posterodorsal corner of katepisternum and anterior spot on meron.</p><p><bold><italic>Head</italic>.</bold> Frons (Fig. <xref ref-type="fig" rid="F16">56</xref>) thinly pruinose, laterally densely pruinose, with glossy spots (reduced in some specimens) laterally of ocellar tubercle; length of outer vertical seta 0.38 mm ± 0.01 (<italic>n</italic> = 16), length of fronto-orbital seta 0.28 mm ± 0.00 (<italic>n</italic> = 16) (see Tables <xref ref-type="table" rid="T6">6</xref>, <xref ref-type="table" rid="T7">7</xref>).</p><p><bold><italic>Thorax</italic>.</bold> Scutum densely pruinose, humeral calli and lateral sections behind intrascutal suture thinly pruinose, almost glossy; proepisternum with dorsal third blackish, ventral area brown; anepisternum, anepimeron and greater ampulla brown, leading to striking central brown area on pleura (Figs <xref ref-type="fig" rid="F16">55</xref>, <xref ref-type="fig" rid="F16">57</xref>); posterodorsal section of katepisternum brown, other pleura blackish; glossy sections on pleura include ventral edge of anepisternum and large central spot on katepisternum (Fig. <xref ref-type="fig" rid="F16">57</xref>); scutellar spine/scutellum ratio: 0.95 ± 0.01 (<italic>n</italic> = 16, Table <xref ref-type="table" rid="T6">6</xref>); scutellar spine/body length ratio: 0.064 ± 0.001 (<italic>n</italic> = 16); apical seta/scutellar spine ratio: 1.14 ± 0.02 (<italic>n</italic> = 12); scutellar length/scutellar width (at base) ratio: 0.66.</p><p><bold><italic>Wing</italic>.</bold> Central brownish spot around crossvein r-m in distal tip of cell br and basal fifth of cell r4+5, somewhat extending into cell bm+dm (Figs <xref ref-type="fig" rid="F1">3</xref>, <xref ref-type="fig" rid="F16">55</xref>); some infuscation around vein M4 proximal to crossvein dm-m; vein CuA+CuP from vein CuP onward extending under angle of 30° to wing margin in almost straight line (Fig. <xref ref-type="fig" rid="F1">3</xref>); cell cua triangular; vein M4 continuing distal of crossvein dm-m, gradually thinning, very slightly turned downwards towards wing margin.</p><p><bold><italic>Legs</italic>.</bold> Femur 1 on almost distal half of inner side with broad brown stripe which apically broadens (Fig. <xref ref-type="fig" rid="F16">55</xref>); femur 2 with brown stripes on distal third of inner and outer sides, femur 3 with brown stripes on distal quarter of inner and outer sides (Fig. <xref ref-type="fig" rid="F16">59</xref>); femur 1 (Figs <xref ref-type="fig" rid="F16">55</xref>, <xref ref-type="fig" rid="F16">58</xref>) incrassate, <abbrev xmlns:xlink="http://www.w3.org/1999/xlink" xlink:title="(ratio) length/width" id="ABBRID0ESHDI" xlink:type="simple">l/w</abbrev> ratio: 3.30 ± 0.02 (<italic>n</italic> = 16, Tables <xref ref-type="table" rid="T3">3</xref>, <xref ref-type="table" rid="T6">6</xref>), femur 1 much less incrassate than in other <italic><tp:taxon-name><tp:taxon-name-part taxon-name-part-type="genus" reg="Centrioncus">Centrioncus</tp:taxon-name-part></tp:taxon-name></italic> (see Tables <xref ref-type="table" rid="T6">6</xref>, <xref ref-type="table" rid="T7">7</xref>); two rows of spinous setae (Fig. <xref ref-type="fig" rid="F16">58</xref>) on distal two-thirds of femur 1 with 6.8 ± 0.2 setae (<italic>n</italic> = 31, Tables <xref ref-type="table" rid="T3">3</xref>, <xref ref-type="table" rid="T6">6</xref>), inner row with 3.7 ± 0.1 setae, outer row with 3.1 ± 0.0 setae; two rows of tubercles (Fig. <xref ref-type="fig" rid="F16">58</xref>) on distal three-quarters of femur 1 with 32.7 ± 0.6 tubercles (<italic>n</italic> = 31, Tables <xref ref-type="table" rid="T3">3</xref>, <xref ref-type="table" rid="T6">6</xref>), inner row with 15.2 ± 0.3 tubercles, outer row with 17.5 ± 0.4 tubercles; femur 3 ventrodistally with 4.9 ± 0.2 tubercles (<italic>n</italic> = 32) in single row (Fig. <xref ref-type="fig" rid="F16">59</xref>); setal formula: 3.1, 3.7, 17.5, 15.2, 4.9 agrees with formula of type series given by <xref ref-type="bibr" rid="B8">De Meyer (2004)</xref>: 3, 3–4, 18, 15, 4.</p><p><bold><italic>Preabdomen</italic>.</bold> Tergites blackish brown, thinly pruinose, posterior edges somewhat paler, more pruinose; tergite 2 with small pale spots in posterolateral corners (Figs <xref ref-type="fig" rid="F16">55</xref>, <xref ref-type="fig" rid="F16">60</xref>); tergite 3 with pale posterior band (Fig. <xref ref-type="fig" rid="F16">60</xref>); sternites pale brown; lateral edges of membranous ventral areas with dark lateral spots; sternite 1 rectangular but somewhat constricted mesally (Fig. <xref ref-type="fig" rid="F18">72</xref>); sternite 2 slightly tapering posteriorly, no intersternite present, only mesal anterior edge of sternite 2 slightly more sclerotised (Fig. <xref ref-type="fig" rid="F18">72</xref>); sternite 3 rectangular, sternite 4 trapezoidal, broadening posteriorly (Fig. <xref ref-type="fig" rid="F18">72</xref>); sternite 5 rectangular; sternite 6 short and broad, almost as broad as segment (Fig. <xref ref-type="fig" rid="F18">68</xref>); sternites 1 and 2 glossy, other sternites pruinose (Fig. <xref ref-type="fig" rid="F18">72</xref>); first spiracle in membrane.</p><p><bold><italic>Female postabdomen</italic>.</bold> Seventh spiracle at edge of tergite (Fig. <xref ref-type="fig" rid="F17">62</xref>); anterior sclerite of sternite 7 with <abbrev xmlns:xlink="http://www.w3.org/1999/xlink" xlink:title="(ratio) width/length" id="ABBRID0EMLDI" xlink:type="simple">w/l</abbrev> ratio: 2.6 (3.1 in <xref ref-type="bibr" rid="B8">De Meyer 2004</xref>; fig. 6; see also Table <xref ref-type="table" rid="T8">8</xref>), glossy on basal third but pruinose posteriorly (Figs <xref ref-type="fig" rid="F17">61</xref>, <xref ref-type="fig" rid="F17">62</xref>); posterior sclerite weakly U-shaped, with posterolateral extensions (Figs <xref ref-type="fig" rid="F17">61</xref>, <xref ref-type="fig" rid="F17">62</xref>), almost extending to posterior corners of tergite 7, lateral sections with characteristic outward curve, uniformly pruinose; tergite 8 consisting of two oblong plates, narrowly separated mesally, large central sections more sclerotised (Fig. <xref ref-type="fig" rid="F17">65</xref>); tergite 10 (Fig. <xref ref-type="fig" rid="F17">65</xref>) inverted mitre-shaped, extending posteriorly between cerci, clothed in microtrichia and with two pairs of setulae; cercus rather broad, <abbrev xmlns:xlink="http://www.w3.org/1999/xlink" xlink:title="(ratio) length/width" id="ABBRID0EQMDI" xlink:type="simple">l/w</abbrev> ratio: 2.3 (Fig. <xref ref-type="fig" rid="F17">65</xref>, Table <xref ref-type="table" rid="T8">8</xref>); subanal plate (Figs <xref ref-type="fig" rid="F17">63</xref>) short, broad, almost triangular with rounded apex, ventrally clothed in microtrichia, with ~ 26 setulae on apical half, shape of subanal plate unusual in the genus (compare Fig. <xref ref-type="fig" rid="F17">63</xref> vs. Figs <xref ref-type="fig" rid="F14">46</xref>, <xref ref-type="fig" rid="F21">84</xref>, <xref ref-type="fig" rid="F26">105</xref>, and <xref ref-type="bibr" rid="B12">Feijen (1983</xref>: figs 47–65); spermathecae well-sclerotised, smooth, rounded with shallow apical dimple (Fig. <xref ref-type="fig" rid="F17">64</xref>), junction of ducts of paired spermathecae V-shaped.</p><fig id="F17" position="float" orientation="portrait"><object-id xmlns:xlink="http://www.w3.org/1999/xlink" content-type="doi" xlink:type="simple">10.3897/zookeys.1144.95619.figures61-67</object-id><object-id xmlns:xlink="http://www.w3.org/1999/xlink" content-type="arpha" xlink:type="simple">1B60248F-7183-5776-9403-107F2DCF26B7</object-id><label>Figures 61–67.</label><caption><p><italic><tp:taxon-name><tp:taxon-name-part taxon-name-part-type="genus" reg="Centrioncus">Centrioncus</tp:taxon-name-part><tp:taxon-name-part taxon-name-part-type="species" reg="bytebieri">bytebieri</tp:taxon-name-part></tp:taxon-name></italic>, ♀ <bold>61</bold> Ngangao Forest <bold>62–67</bold> Vuria Forest <bold>61, 62</bold> sternite 7, ventral view <bold>63</bold> subanal plate ventral view <bold>64</bold> spermathecae <bold>65</bold> sternites 8, 10, cerci, ventral view <bold>66</bold> egg <bold>67</bold> egg, detail. Scale bars: 0.2 mm (<bold>61, 62, 66</bold>); 0.1 mm (<bold>63–65, 67</bold>).</p></caption><graphic xmlns:xlink="http://www.w3.org/1999/xlink" xlink:href="zookeys-1144-001_article-95619__-g017.jpg" position="float" orientation="portrait" xlink:type="simple" id="oo_803930.jpg"><uri content-type="original_file" xlink:type="simple">https://binary.pensoft.net/fig/803930</uri></graphic></fig><p><bold><italic>Male postabdomen</italic>.</bold> Epandrium, cerci and surstyli of additional specimens conform to drawings and description by <xref ref-type="bibr" rid="B8">De Meyer (2004)</xref> (Figs <xref ref-type="fig" rid="F18">68–70</xref>); microtrichia on outer side of surstylus shown in Fig. <xref ref-type="fig" rid="F18">70</xref>; common base of outer and median arm of surstylus long and slender; outer arm with 6–9 tubercles; median arm with six dark, spinous setae apically; inner arm of surstylus two-thirds length of median arm; subepandrial clasper (Figs <xref ref-type="fig" rid="F18">69</xref>, <xref ref-type="fig" rid="F18">70</xref>) trapezoidal, basally narrower, mesal apical corner rounded, lateral apical corner distinctly pointed, glabrous, with ~ 11 setulae on inner side; cercus (Fig. <xref ref-type="fig" rid="F18">71</xref>, Table <xref ref-type="table" rid="T8">8</xref>) with broad lateral extension distally, with “foot” slightly concave distally, length/greatest width ratio: 1.7 (Table <xref ref-type="table" rid="T8">8</xref>); ejaculatory apodeme + sac (Fig. <xref ref-type="fig" rid="F18">73</xref>, Table <xref ref-type="table" rid="T9">9</xref>) very large, 11.6% of body length, apodeme club-shaped, basally slender.</p><fig id="F18" position="float" orientation="portrait"><object-id xmlns:xlink="http://www.w3.org/1999/xlink" content-type="doi" xlink:type="simple">10.3897/zookeys.1144.95619.figures68-73</object-id><object-id xmlns:xlink="http://www.w3.org/1999/xlink" content-type="arpha" xlink:type="simple">6870E34A-59C9-59AC-A3FB-C1A8A37141BE</object-id><label>Figures 68–73.</label><caption><p><italic><tp:taxon-name><tp:taxon-name-part taxon-name-part-type="genus" reg="Centrioncus">Centrioncus</tp:taxon-name-part><tp:taxon-name-part taxon-name-part-type="species" reg="bytebieri">bytebieri</tp:taxon-name-part></tp:taxon-name></italic>, ♂, Vuria Forest <bold>68</bold> synsternite 7+8, epandrium, surstyli, lateral view <bold>69</bold> subepandrial clasper and surstylus, inner view <bold>70</bold> subepandrial clasper and surstylus, outer view <bold>71</bold> cercus, posterior view <bold>72</bold> sternites 1–5, ventral view <bold>73</bold> ejaculatory apodeme + sac. Scale bars: 0.2 mm (<bold>68, 72</bold>); 0.1 mm (<bold>69–71, 73</bold>).</p></caption><graphic xmlns:xlink="http://www.w3.org/1999/xlink" xlink:href="zookeys-1144-001_article-95619__-g018.jpg" position="float" orientation="portrait" xlink:type="simple" id="oo_803931.jpg"><uri content-type="original_file" xlink:type="simple">https://binary.pensoft.net/fig/803931</uri></graphic></fig><p><bold><italic>Egg.</italic></bold> Female from Ngangao carried nine developed and developing eggs in abdomen; eggs (Figs <xref ref-type="fig" rid="F17">66</xref>, <xref ref-type="fig" rid="F17">67</xref>) ≤ 1.04 mm in length; slightly elevated longitudinal ridges spanning from anterior pole to posterior pole with fine, nearly hexagonal microstructure between ridges (Fig. <xref ref-type="fig" rid="F17">67</xref>).</p></tp:treatment-sec><tp:treatment-sec sec-type="distribution" id="SECID0EOSDI"><title>Distribution and habitat.</title><p>The localities of the type series and the specimens now studied are indicated on the map for Eastern Africa (Fig. <xref ref-type="fig" rid="F8">29</xref>). The distribution appears to be limited to the Taita Hills, a Precambrian mountain range located in the Taita-Taveta County in south-eastern Kenya. These hills consist of three massifs: Dabida (Dawida), Sagalla and Kasigau. <italic><tp:taxon-name><tp:taxon-name-part taxon-name-part-type="genus" reg="Centrioncus">Centrioncus</tp:taxon-name-part><tp:taxon-name-part taxon-name-part-type="species" reg="bytebieri">bytebieri</tp:taxon-name-part></tp:taxon-name></italic> is only known from the Dabida Massif. No <italic><tp:taxon-name><tp:taxon-name-part taxon-name-part-type="genus" reg="Centrioncus">Centrioncus</tp:taxon-name-part></tp:taxon-name></italic> are known from Sagalla, while <italic><tp:taxon-name><tp:taxon-name-part taxon-name-part-type="genus" reg="Centrioncus">C.</tp:taxon-name-part><tp:taxon-name-part taxon-name-part-type="species" reg="copelandi">copelandi</tp:taxon-name-part></tp:taxon-name></italic> sp. nov. occurs in Kasigau. The type series was collected in the forest remnants of the Dabida complex in the Ngangao, Chawia and Yale Forests, as well as in the Mbololo Forest. The new specimens also came from Ngangao, Chawia and Mbololo Forests, while as new locations the Fururu and Vuria Forests can now be added. <xref ref-type="bibr" rid="B8">De Meyer (2004)</xref> found that his collecting sites were situated from 1400–1800 m, while the specimens now studied were collected from 1680–2162 m. De Meyer added that the species is common and “found on leaves of lower vegetation (shrubs, plants), usually in shaded places in the forests.” The gravid female was collected in the last week of January/first week of February, just before the start of the long rains in Kenya. The male collected in the last week of July/first week of August proved to be teneral, so emerging after the end of the long rains.</p></tp:treatment-sec><tp:treatment-sec sec-type="remarks" id="SECID0EZTDI"><title>Remarks.</title><p>The additional specimens were largely from the type locality. Male and female genitalia, but also external characters like colour pattern and large size, conform to the description by <xref ref-type="bibr" rid="B8">De Meyer (2004)</xref>. However, some differences and additions should be indicated. For the pleura, the brown anepimeron and greater ampulla also form part of the large central brown area. The wing has a central wing spot. De Meyer’s description of the posterior sclerite of female sternite 7 was fine but the drawing (fig. 6) shows a rather small sclerite. De Meyer gave a very brief description of the subanal plate. As this plate is very characteristic, it needed redescription. De Meyer described the female cercus as “not so narrow” but gave as <abbrev xmlns:xlink="http://www.w3.org/1999/xlink" xlink:title="(ratio) length/width" id="ABBRID0EDUDI" xlink:type="simple">l/w</abbrev> ratio: 4.2, which differs from the ratio 2.3 found here. Additional or more detailed illustrations have now been provided for various characters.</p></tp:treatment-sec><tp:treatment-sec><!--Section generated to contain objects referenced in tp:taxon-treatment.--><fig id="F1" position="float" orientation="portrait"><object-id xmlns:xlink="http://www.w3.org/1999/xlink" content-type="doi" xlink:type="simple">10.3897/zookeys.1144.95619.figures1-4</object-id><object-id xmlns:xlink="http://www.w3.org/1999/xlink" content-type="arpha" xlink:type="simple">AF5A18F7-553E-54E5-A4EE-75ECB46CA7FE</object-id><label>Figures 1–4.</label><caption><p><italic><tp:taxon-name><tp:taxon-name-part taxon-name-part-type="genus" reg="Centrioncus">Centrioncus</tp:taxon-name-part></tp:taxon-name></italic>, dorsal view of wings <bold>1</bold> ♂, <italic><tp:taxon-name><tp:taxon-name-part taxon-name-part-type="genus" reg="Centrioncus">C.</tp:taxon-name-part><tp:taxon-name-part taxon-name-part-type="species" reg="aberrans">aberrans</tp:taxon-name-part></tp:taxon-name></italic>, Timboroa Forest <bold>2</bold> ♀, paratype, <italic><tp:taxon-name><tp:taxon-name-part taxon-name-part-type="genus" reg="Centrioncus">C.</tp:taxon-name-part><tp:taxon-name-part taxon-name-part-type="species" reg="bururiensis">bururiensis</tp:taxon-name-part></tp:taxon-name></italic> sp. nov., Bururi Nat. Forest <bold>3</bold> ♂ <italic><tp:taxon-name><tp:taxon-name-part taxon-name-part-type="genus" reg="Centrioncus">C.</tp:taxon-name-part><tp:taxon-name-part taxon-name-part-type="species" reg="bytebieri">bytebieri</tp:taxon-name-part></tp:taxon-name></italic>, Ngangao Forest <bold>4</bold> ♀, paratype, <italic><tp:taxon-name><tp:taxon-name-part taxon-name-part-type="genus" reg="Centrioncus">C.</tp:taxon-name-part><tp:taxon-name-part taxon-name-part-type="species" reg="copelandi">copelandi</tp:taxon-name-part></tp:taxon-name></italic> sp. nov., Kasigau Mtn. Scale bars: 0.5 mm.</p></caption><graphic xmlns:xlink="http://www.w3.org/1999/xlink" xlink:href="zookeys-1144-001_article-95619__-g001.jpg" position="float" orientation="portrait" xlink:type="simple" id="oo_803914.jpg"><uri content-type="original_file" xlink:type="simple">https://binary.pensoft.net/fig/803914</uri></graphic></fig><fig id="F8" position="float" orientation="portrait"><object-id xmlns:xlink="http://www.w3.org/1999/xlink" content-type="doi" xlink:type="simple">10.3897/zookeys.1144.95619.figure29</object-id><object-id xmlns:xlink="http://www.w3.org/1999/xlink" content-type="arpha" xlink:type="simple">E3426CE4-55AA-5EF3-936B-1A0404B72928</object-id><label>Figure 29.</label><caption><p>Distribution map of the seven Eastern African <italic><tp:taxon-name><tp:taxon-name-part taxon-name-part-type="genus" reg="Centrioncus">Centrioncus</tp:taxon-name-part></tp:taxon-name></italic> species.</p></caption><graphic xmlns:xlink="http://www.w3.org/1999/xlink" xlink:href="zookeys-1144-001_article-95619__-g008.jpg" position="float" orientation="portrait" xlink:type="simple" id="oo_803921.jpg"><uri content-type="original_file" xlink:type="simple">https://binary.pensoft.net/fig/803921</uri></graphic></fig><table-wrap id="T6" position="float" orientation="portrait"><label>Table 6.</label><caption><p>Quantitative characters for <italic><tp:taxon-name><tp:taxon-name-part taxon-name-part-type="genus" reg="Centrioncus">Centrioncus</tp:taxon-name-part><tp:taxon-name-part taxon-name-part-type="species" reg="aberrans">aberrans</tp:taxon-name-part></tp:taxon-name></italic> and <italic><tp:taxon-name><tp:taxon-name-part taxon-name-part-type="genus" reg="Centrioncus">Centrioncus</tp:taxon-name-part><tp:taxon-name-part taxon-name-part-type="species" reg="bytebieri">bytebieri</tp:taxon-name-part></tp:taxon-name></italic> for both sexes combined. Measurements in mm.</p></caption><table id="TID0E1ZBK" rules="all"><tbody><tr><th rowspan="2" colspan="1">Character</th><th rowspan="1" colspan="3"><italic><tp:taxon-name><tp:taxon-name-part taxon-name-part-type="genus" reg="Centrioncus">C.</tp:taxon-name-part><tp:taxon-name-part taxon-name-part-type="species" reg="aberrans">aberrans</tp:taxon-name-part></tp:taxon-name></italic> ♀ &amp; ♂</th><th rowspan="1" colspan="3"><italic><tp:taxon-name><tp:taxon-name-part taxon-name-part-type="genus" reg="Centrioncus">C.</tp:taxon-name-part><tp:taxon-name-part taxon-name-part-type="species" reg="bytebieri">bytebieri</tp:taxon-name-part></tp:taxon-name></italic> ♀ &amp; ♂</th></tr><tr><th rowspan="1" colspan="1">x̄ ± <abbrev xmlns:xlink="http://www.w3.org/1999/xlink" xlink:title="standard error" id="ABBRID0EMVDK" xlink:type="simple">SE</abbrev></th><th rowspan="1" colspan="1">range</th><th rowspan="1" colspan="1">
                    <italic>n</italic>
                  </th><th rowspan="1" colspan="1">x̄ ± <abbrev xmlns:xlink="http://www.w3.org/1999/xlink" xlink:title="standard error" id="ABBRID0E3VDK" xlink:type="simple">SE</abbrev></th><th rowspan="1" colspan="1">range</th><th rowspan="1" colspan="1">
                    <italic>n</italic>
                  </th></tr><tr><td rowspan="1" colspan="1">head width</td><td rowspan="1" colspan="1">1.19 ± 0.01</td><td rowspan="1" colspan="1">1.11–1.25</td><td rowspan="1" colspan="1">23</td><td rowspan="1" colspan="1">1.16 ± 0.01</td><td rowspan="1" colspan="1">1.06–1.22</td><td rowspan="1" colspan="1">16</td></tr><tr><td rowspan="1" colspan="1">body length</td><td rowspan="1" colspan="1">5.16 ± 0.04</td><td rowspan="1" colspan="1">4.82–5.55</td><td rowspan="1" colspan="1">23</td><td rowspan="1" colspan="1">5.55 ± 0.09</td><td rowspan="1" colspan="1">4.94–6.16</td><td rowspan="1" colspan="1">16</td></tr><tr><td rowspan="1" colspan="1">wing length</td><td rowspan="1" colspan="1">4.72 ± 0.03</td><td rowspan="1" colspan="1">4.27–4.88</td><td rowspan="1" colspan="1">23</td><td rowspan="1" colspan="1">5.04 ± 0.06</td><td rowspan="1" colspan="1">4.39–5.34</td><td rowspan="1" colspan="1">16</td></tr><tr><td rowspan="1" colspan="1"><abbrev xmlns:xlink="http://www.w3.org/1999/xlink" xlink:title="scutellar spine" id="ABBRID0EPYDK" xlink:type="simple">sc. sp</abbrev>. length</td><td rowspan="1" colspan="1">0.29 ± 0.00</td><td rowspan="1" colspan="1">0.25–0.31</td><td rowspan="1" colspan="1">23</td><td rowspan="1" colspan="1">0.36 ± 0.01</td><td rowspan="1" colspan="1">0.29–0.43</td><td rowspan="1" colspan="1">16</td></tr><tr><td rowspan="1" colspan="1"><abbrev xmlns:xlink="http://www.w3.org/1999/xlink" xlink:title="(scutellar) apical seta" id="ABBRID0EKZDK" xlink:type="simple">ap. seta</abbrev> length</td><td rowspan="1" colspan="1">0.32 ± 0.00</td><td rowspan="1" colspan="1">0.29–0.34</td><td rowspan="1" colspan="1">10</td><td rowspan="1" colspan="1">0.42 ± 0.01</td><td rowspan="1" colspan="1">0.36–0.46</td><td rowspan="1" colspan="1">12</td></tr><tr><td rowspan="1" colspan="1">scutellum length</td><td rowspan="1" colspan="1">0.37 ± 0.00</td><td rowspan="1" colspan="1">0.34–0.39</td><td rowspan="1" colspan="1">18</td><td rowspan="1" colspan="1">0.38 ± 0.01</td><td rowspan="1" colspan="1">0.31–0.42</td><td rowspan="1" colspan="1">16</td></tr><tr><td rowspan="1" colspan="1">head w./body length</td><td rowspan="1" colspan="1">0.23 ± 0.00</td><td rowspan="1" colspan="1">0.22–0.25</td><td rowspan="1" colspan="1">23</td><td rowspan="1" colspan="1">0.21 ± 0.00</td><td rowspan="1" colspan="1">0.19–0.22</td><td rowspan="1" colspan="1">16</td></tr><tr><td rowspan="1" colspan="1"><abbrev xmlns:xlink="http://www.w3.org/1999/xlink" xlink:title="scutellar spine" id="ABBRID0ER2DK" xlink:type="simple">sc. sp</abbrev>. l./body length</td><td rowspan="1" colspan="1">0.056 ± 0.001</td><td rowspan="1" colspan="1">0.051–0.062</td><td rowspan="1" colspan="1">22</td><td rowspan="1" colspan="1">0.064 ± 0.001</td><td rowspan="1" colspan="1">0.055–0.075</td><td rowspan="1" colspan="1">16</td></tr><tr><td rowspan="1" colspan="1"><abbrev xmlns:xlink="http://www.w3.org/1999/xlink" xlink:title="scutellar spine" id="ABBRID0EM3DK" xlink:type="simple">sc. sp</abbrev>. l./<abbrev xmlns:xlink="http://www.w3.org/1999/xlink" xlink:title="scutellum" id="ABBRID0EQ3DK" xlink:type="simple">sc</abbrev>. length</td><td rowspan="1" colspan="1">0.78 ± 0.01</td><td rowspan="1" colspan="1">0.73–0.87</td><td rowspan="1" colspan="1">18</td><td rowspan="1" colspan="1">0.95 ± 0.01</td><td rowspan="1" colspan="1">0.86–1.06</td><td rowspan="1" colspan="1">16</td></tr><tr><td rowspan="1" colspan="1"><abbrev xmlns:xlink="http://www.w3.org/1999/xlink" xlink:title="(scutellar) apical seta" id="ABBRID0EL4DK" xlink:type="simple">ap. seta</abbrev> l./<abbrev xmlns:xlink="http://www.w3.org/1999/xlink" xlink:title="scutellar spine" id="ABBRID0EP4DK" xlink:type="simple">sc. sp</abbrev>. l.</td><td rowspan="1" colspan="1">1.13 ± 0.01</td><td rowspan="1" colspan="1">1.08–1.18</td><td rowspan="1" colspan="1">10</td><td rowspan="1" colspan="1">1.14 ± 0.02</td><td rowspan="1" colspan="1">1.03–1.25</td><td rowspan="1" colspan="1">12</td></tr><tr><td rowspan="1" colspan="1"><abbrev xmlns:xlink="http://www.w3.org/1999/xlink" xlink:title="fore femur" id="ABBRID0EK5DK" xlink:type="simple">F1</abbrev> – ratio <abbrev xmlns:xlink="http://www.w3.org/1999/xlink" xlink:title="(ratio) length/width" id="ABBRID0EO5DK" xlink:type="simple">l/w</abbrev></td><td rowspan="1" colspan="1">2.75 ± 0.01</td><td rowspan="1" colspan="1">2.68–2.84</td><td rowspan="1" colspan="1">22</td><td rowspan="1" colspan="1">3.30 ± 0.02</td><td rowspan="1" colspan="1">3.17–3.43</td><td rowspan="1" colspan="1">16</td></tr><tr><td rowspan="1" colspan="1"><abbrev xmlns:xlink="http://www.w3.org/1999/xlink" xlink:title="fore femur" id="ABBRID0EI6DK" xlink:type="simple">F1</abbrev> – n tubercles</td><td rowspan="1" colspan="1">35.4 ± 0.5</td><td rowspan="1" colspan="1">29–41</td><td rowspan="1" colspan="1">42</td><td rowspan="1" colspan="1">32.7 ± 0.6</td><td rowspan="1" colspan="1">26–38</td><td rowspan="1" colspan="1">31</td></tr><tr><td rowspan="1" colspan="1"><abbrev xmlns:xlink="http://www.w3.org/1999/xlink" xlink:title="fore femur" id="ABBRID0EDAEK" xlink:type="simple">F1</abbrev> – n spinous setae</td><td rowspan="1" colspan="1">9.0 ± 0.1</td><td rowspan="1" colspan="1">8–10</td><td rowspan="1" colspan="1">45</td><td rowspan="1" colspan="1">6.8 ± 0.2</td><td rowspan="1" colspan="1">5–10</td><td rowspan="1" colspan="1">31</td></tr><tr><td rowspan="1" colspan="1"><abbrev xmlns:xlink="http://www.w3.org/1999/xlink" xlink:title="hind femur" id="ABBRID0E5AEK" xlink:type="simple">F3</abbrev> – n tubercles</td><td rowspan="1" colspan="1">6.5 ± 0.2</td><td rowspan="1" colspan="1">4–11</td><td rowspan="1" colspan="1">46</td><td rowspan="1" colspan="1">4.9 ± 0.2</td><td rowspan="1" colspan="1">3–7</td><td rowspan="1" colspan="1">32</td></tr><tr><td rowspan="1" colspan="1"><abbrev xmlns:xlink="http://www.w3.org/1999/xlink" xlink:title="outer vertical seta" id="ABBRID0EZBEK" xlink:type="simple">OVS</abbrev> length</td><td rowspan="1" colspan="1">0.36 ± 0.00</td><td rowspan="1" colspan="1">0.29–0.39</td><td rowspan="1" colspan="1">17</td><td rowspan="1" colspan="1">0.38 ± 0.01</td><td rowspan="1" colspan="1">0.34–0.43</td><td rowspan="1" colspan="1">16</td></tr><tr><td rowspan="1" colspan="1"><abbrev xmlns:xlink="http://www.w3.org/1999/xlink" xlink:title="fronto-orbital seta" id="ABBRID0EUCEK" xlink:type="simple">FOS</abbrev> length</td><td rowspan="1" colspan="1">0.22 ± 0.01</td><td rowspan="1" colspan="1">0.18–0.25</td><td rowspan="1" colspan="1">16</td><td rowspan="1" colspan="1">0.28 ± 0.00</td><td rowspan="1" colspan="1">0.27–0.31</td><td rowspan="1" colspan="1">16</td></tr></tbody></table></table-wrap><table-wrap id="T8" position="float" orientation="portrait"><label>Table 8.</label><caption><p>Ratio width/length for the anterior sclerite of ♀ sternite 7, ratio length/width for ♀ cercus and ratio length/greatest width for ♂ cercus. Species are arranged according to three species-groups recognised.</p></caption><table id="TID0E6ADK" rules="all"><tbody><tr><th rowspan="1" colspan="1">
                    <italic>
                      <tp:taxon-name><tp:taxon-name-part taxon-name-part-type="genus" reg="Centrioncus">Centrioncus</tp:taxon-name-part></tp:taxon-name>
                    </italic>
                  </th><th rowspan="1" colspan="1">♀ anterior plate of sternite 7, ratio <abbrev xmlns:xlink="http://www.w3.org/1999/xlink" xlink:title="(ratio) width/length" id="ABBRID0EF3EK" xlink:type="simple">w/l</abbrev></th><th rowspan="1" colspan="1">♀ cercus, ratio <abbrev xmlns:xlink="http://www.w3.org/1999/xlink" xlink:title="(ratio) length/width" id="ABBRID0EM3EK" xlink:type="simple">l/w</abbrev></th><th rowspan="1" colspan="1">♂ cercus, ratio length/greatest width</th></tr><tr><td rowspan="1" colspan="1">
                    <italic>
                      <tp:taxon-name><tp:taxon-name-part taxon-name-part-type="genus" reg="Centrioncus"/><tp:taxon-name-part taxon-name-part-type="species" reg="angusticercus">angusticercus</tp:taxon-name-part></tp:taxon-name>
                    </italic>
                  </td><td rowspan="1" colspan="1">4.4</td><td rowspan="1" colspan="1">5.4</td><td rowspan="1" colspan="1">-</td></tr><tr><td rowspan="1" colspan="1">
                    <italic>
                      <tp:taxon-name><tp:taxon-name-part taxon-name-part-type="genus" reg="Centrioncus"/><tp:taxon-name-part taxon-name-part-type="species" reg="aberrans">aberrans</tp:taxon-name-part></tp:taxon-name>
                    </italic>
                  </td><td rowspan="1" colspan="1">5.4</td><td rowspan="1" colspan="1">5.1</td><td rowspan="1" colspan="1">2.6</td></tr><tr><td rowspan="1" colspan="1"><italic><tp:taxon-name><tp:taxon-name-part taxon-name-part-type="genus" reg="Centrioncus"/><tp:taxon-name-part taxon-name-part-type="species" reg="crassifemur">crassifemur</tp:taxon-name-part></tp:taxon-name></italic> sp. nov.</td><td rowspan="1" colspan="1">8.6</td><td rowspan="1" colspan="1">4.3</td><td rowspan="1" colspan="1">-</td></tr><tr><td rowspan="1" colspan="1"><italic><tp:taxon-name><tp:taxon-name-part taxon-name-part-type="genus" reg="Centrioncus"/><tp:taxon-name-part taxon-name-part-type="species" reg="bururiensis">bururiensis</tp:taxon-name-part></tp:taxon-name></italic> sp. nov.</td><td rowspan="1" colspan="1">2.6</td><td rowspan="1" colspan="1">4.5</td><td rowspan="1" colspan="1">2.4</td></tr><tr><td rowspan="1" colspan="1">
                    <italic>
                      <tp:taxon-name><tp:taxon-name-part taxon-name-part-type="genus" reg="Centrioncus"/><tp:taxon-name-part taxon-name-part-type="species" reg="decellei">decellei</tp:taxon-name-part></tp:taxon-name>
                    </italic>
                  </td><td rowspan="1" colspan="1">2.7</td><td rowspan="1" colspan="1">4.1</td><td rowspan="1" colspan="1">-</td></tr><tr><td rowspan="1" colspan="1"><italic><tp:taxon-name><tp:taxon-name-part taxon-name-part-type="genus" reg="Centrioncus"/><tp:taxon-name-part taxon-name-part-type="species" reg="copelandi">copelandi</tp:taxon-name-part></tp:taxon-name></italic> sp. nov.</td><td rowspan="1" colspan="1">2.9</td><td rowspan="1" colspan="1">4.4</td><td rowspan="1" colspan="1">1.5</td></tr><tr><td rowspan="1" colspan="1">
                    <italic>
                      <tp:taxon-name><tp:taxon-name-part taxon-name-part-type="genus" reg="Centrioncus"/><tp:taxon-name-part taxon-name-part-type="species" reg="prodiopsis">prodiopsis</tp:taxon-name-part></tp:taxon-name>
                    </italic>
                  </td><td rowspan="1" colspan="1">2.5</td><td rowspan="1" colspan="1">4.0</td><td rowspan="1" colspan="1">1.4</td></tr><tr><td rowspan="1" colspan="1">
                    <italic>
                      <tp:taxon-name><tp:taxon-name-part taxon-name-part-type="genus" reg="Centrioncus"/><tp:taxon-name-part taxon-name-part-type="species" reg="bytebieri">bytebieri</tp:taxon-name-part></tp:taxon-name>
                    </italic>
                  </td><td rowspan="1" colspan="1">2.6</td><td rowspan="1" colspan="1">2.3</td><td rowspan="1" colspan="1">1.7</td></tr><tr><td rowspan="1" colspan="1">
                    <italic>
                      <tp:taxon-name><tp:taxon-name-part taxon-name-part-type="genus" reg="Centrioncus"/><tp:taxon-name-part taxon-name-part-type="species" reg="decoronotus">decoronotus</tp:taxon-name-part></tp:taxon-name>
                    </italic>
                  </td><td rowspan="1" colspan="1">3.9</td><td rowspan="1" colspan="1">3.6</td><td rowspan="1" colspan="1">1.4</td></tr><tr><td rowspan="1" colspan="1">
                    <italic>
                      <tp:taxon-name><tp:taxon-name-part taxon-name-part-type="genus" reg="Centrioncus"/><tp:taxon-name-part taxon-name-part-type="species" reg="jacobae">jacobae</tp:taxon-name-part></tp:taxon-name>
                    </italic>
                  </td><td rowspan="1" colspan="1">2.6</td><td rowspan="1" colspan="1">3.2</td><td rowspan="1" colspan="1">1.4</td></tr></tbody></table></table-wrap><table-wrap id="T9" position="float" orientation="portrait"><label>Table 9.</label><caption><p>Length of ejaculatory apodeme + sac, length of body and ratio ejaculatory apodeme + sac/length of body for <italic><tp:taxon-name><tp:taxon-name-part taxon-name-part-type="genus" reg="Centrioncus">Centrioncus</tp:taxon-name-part></tp:taxon-name></italic> and <italic><tp:taxon-name><tp:taxon-name-part taxon-name-part-type="genus" reg="Teloglabrus">Teloglabrus</tp:taxon-name-part></tp:taxon-name></italic> species. Measurements in mm, ratio as %. For some species, values are given for more than one specimen, partly from different locations.</p></caption><table id="TID0ENJDK" rules="all"><tbody><tr><th rowspan="1" colspan="1">Genus</th><th rowspan="1" colspan="1">Species</th><th rowspan="1" colspan="1">Origin</th><th rowspan="1" colspan="1">Apodeme + sac</th><th rowspan="1" colspan="1">Length of body</th><th rowspan="1" colspan="1">Apodeme + sac/body</th></tr><tr><td rowspan="12" colspan="1">
                    <italic>
                      <tp:taxon-name><tp:taxon-name-part taxon-name-part-type="genus" reg="Centrioncus">Centrioncus</tp:taxon-name-part></tp:taxon-name>
                    </italic>
                  </td><td rowspan="1" colspan="1">
                    <italic>
                      <tp:taxon-name><tp:taxon-name-part taxon-name-part-type="genus" reg="Centrioncus"/><tp:taxon-name-part taxon-name-part-type="species" reg="aberrans">aberrans</tp:taxon-name-part></tp:taxon-name>
                    </italic>
                  </td><td rowspan="1" colspan="1">Kenya, Timboroa</td><td rowspan="1" colspan="1">0.60</td><td rowspan="1" colspan="1">5.37</td><td rowspan="1" colspan="1">11.2</td></tr><tr><td rowspan="1" colspan="1">
                    <italic>
                      <tp:taxon-name><tp:taxon-name-part taxon-name-part-type="genus" reg="Centrioncus"/><tp:taxon-name-part taxon-name-part-type="species" reg="aberrans">aberrans</tp:taxon-name-part></tp:taxon-name>
                    </italic>
                  </td><td rowspan="1" colspan="1">Kenya, Mt Elgon</td><td rowspan="1" colspan="1">0.52</td><td rowspan="1" colspan="1">5.12</td><td rowspan="1" colspan="1">10.1</td></tr><tr><td rowspan="1" colspan="1">
                    <italic>
                      <tp:taxon-name><tp:taxon-name-part taxon-name-part-type="genus" reg="Centrioncus"/><tp:taxon-name-part taxon-name-part-type="species" reg="aberrans">aberrans</tp:taxon-name-part></tp:taxon-name>
                    </italic>
                  </td><td rowspan="1" colspan="1">Kenya, Mt Elgon</td><td rowspan="1" colspan="1">0.52</td><td rowspan="1" colspan="1">5.12</td><td rowspan="1" colspan="1">10.1</td></tr><tr><td rowspan="1" colspan="1">
                    <italic>
                      <tp:taxon-name><tp:taxon-name-part taxon-name-part-type="genus" reg="Centrioncus"/><tp:taxon-name-part taxon-name-part-type="species" reg="aberrans">aberrans</tp:taxon-name-part></tp:taxon-name>
                    </italic>
                  </td><td rowspan="1" colspan="1">Rwanda, Lac Gando</td><td rowspan="1" colspan="1">0.48</td><td rowspan="1" colspan="1">5.10</td><td rowspan="1" colspan="1">9.3</td></tr><tr><td rowspan="1" colspan="1"><italic><tp:taxon-name><tp:taxon-name-part taxon-name-part-type="genus" reg="Centrioncus"/><tp:taxon-name-part taxon-name-part-type="species" reg="bururiensis">bururiensis</tp:taxon-name-part></tp:taxon-name></italic> sp. nov.</td><td rowspan="1" colspan="1">Burundi, Bururi For.</td><td rowspan="1" colspan="1">0.48</td><td rowspan="1" colspan="1">4.64</td><td rowspan="1" colspan="1">10.4</td></tr><tr><td rowspan="1" colspan="1">
                    <italic>
                      <tp:taxon-name><tp:taxon-name-part taxon-name-part-type="genus" reg="Centrioncus"/><tp:taxon-name-part taxon-name-part-type="species" reg="bytebieri">bytebieri</tp:taxon-name-part></tp:taxon-name>
                    </italic>
                  </td><td rowspan="1" colspan="1">Kenya, Vuria For.</td><td rowspan="1" colspan="1">0.61</td><td rowspan="1" colspan="1">5.00</td><td rowspan="1" colspan="1">12.2</td></tr><tr><td rowspan="1" colspan="1"><italic><tp:taxon-name><tp:taxon-name-part taxon-name-part-type="genus" reg="Centrioncus"/><tp:taxon-name-part taxon-name-part-type="species" reg="copelandi">copelandi</tp:taxon-name-part></tp:taxon-name></italic> sp. nov.</td><td rowspan="1" colspan="1">Kenya, Kasigau Mt</td><td rowspan="1" colspan="1">0.51</td><td rowspan="1" colspan="1">5.00</td><td rowspan="1" colspan="1">10.1</td></tr><tr><td rowspan="1" colspan="1">
                    <italic>
                      <tp:taxon-name><tp:taxon-name-part taxon-name-part-type="genus" reg="Centrioncus"/><tp:taxon-name-part taxon-name-part-type="species" reg="decoronotus">decoronotus</tp:taxon-name-part></tp:taxon-name>
                    </italic>
                  </td><td rowspan="1" colspan="1">Kenya, Chania Falls</td><td rowspan="1" colspan="1">0.85</td><td rowspan="1" colspan="1">5.20</td><td rowspan="1" colspan="1">16.3</td></tr><tr><td rowspan="1" colspan="1">
                    <italic>
                      <tp:taxon-name><tp:taxon-name-part taxon-name-part-type="genus" reg="Centrioncus"/><tp:taxon-name-part taxon-name-part-type="species" reg="decoronotus">decoronotus</tp:taxon-name-part></tp:taxon-name>
                    </italic>
                  </td><td rowspan="1" colspan="1">Kenya, Ol Doinyo Orok</td><td rowspan="1" colspan="1">0.84</td><td rowspan="1" colspan="1">5.10</td><td rowspan="1" colspan="1">16.5</td></tr><tr><td rowspan="1" colspan="1">
                    <italic>
                      <tp:taxon-name><tp:taxon-name-part taxon-name-part-type="genus" reg="Centrioncus"/><tp:taxon-name-part taxon-name-part-type="species" reg="jacobae">jacobae</tp:taxon-name-part></tp:taxon-name>
                    </italic>
                  </td><td rowspan="1" colspan="1">Malawi, Mt Soche</td><td rowspan="1" colspan="1">0.74</td><td rowspan="1" colspan="1">5.28</td><td rowspan="1" colspan="1">14.0</td></tr><tr><td rowspan="1" colspan="1">
                    <italic>
                      <tp:taxon-name><tp:taxon-name-part taxon-name-part-type="genus" reg="Centrioncus"/><tp:taxon-name-part taxon-name-part-type="species" reg="jacobae">jacobae</tp:taxon-name-part></tp:taxon-name>
                    </italic>
                  </td><td rowspan="1" colspan="1">Malawi, Mt Soche</td><td rowspan="1" colspan="1">0.56</td><td rowspan="1" colspan="1">5.28</td><td rowspan="1" colspan="1">10.7</td></tr><tr><td rowspan="1" colspan="1">
                    <italic>
                      <tp:taxon-name><tp:taxon-name-part taxon-name-part-type="genus" reg="Centrioncus"/><tp:taxon-name-part taxon-name-part-type="species" reg="prodiopsis">prodiopsis</tp:taxon-name-part></tp:taxon-name>
                    </italic>
                  </td><td rowspan="1" colspan="1">Tanzania, Kilimanjaro</td><td rowspan="1" colspan="1">0.60</td><td rowspan="1" colspan="1">5.00</td><td rowspan="1" colspan="1">12.0</td></tr><tr><td rowspan="16" colspan="1">
                    <italic>
                      <tp:taxon-name><tp:taxon-name-part taxon-name-part-type="genus" reg="Teloglabrus">Teloglabrus</tp:taxon-name-part></tp:taxon-name>
                    </italic>
                  </td><td rowspan="1" colspan="1">
                    <italic>
                      <tp:taxon-name><tp:taxon-name-part taxon-name-part-type="genus" reg="Teloglabrus"/><tp:taxon-name-part taxon-name-part-type="species" reg="australis">australis</tp:taxon-name-part></tp:taxon-name>
                    </italic>
                  </td><td rowspan="1" colspan="1">South Africa, G. of Eden</td><td rowspan="1" colspan="1">0.39</td><td rowspan="1" colspan="1">4.60</td><td rowspan="1" colspan="1">8.4</td></tr><tr><td rowspan="1" colspan="1">
                    <italic>
                      <tp:taxon-name><tp:taxon-name-part taxon-name-part-type="genus" reg="Teloglabrus"/><tp:taxon-name-part taxon-name-part-type="species" reg="curvipes">curvipes</tp:taxon-name-part></tp:taxon-name>
                    </italic>
                  </td><td rowspan="1" colspan="1">South Africa, Ingeli For.</td><td rowspan="1" colspan="1">0.33</td><td rowspan="1" colspan="1">5.00</td><td rowspan="1" colspan="1">6.5</td></tr><tr><td rowspan="1" colspan="1">
                    <italic>
                      <tp:taxon-name><tp:taxon-name-part taxon-name-part-type="genus" reg="Teloglabrus"/><tp:taxon-name-part taxon-name-part-type="species" reg="duplospinosus">duplospinosus</tp:taxon-name-part></tp:taxon-name>
                    </italic>
                  </td><td rowspan="1" colspan="1">South Africa, Lions Bush</td><td rowspan="1" colspan="1">0.33</td><td rowspan="1" colspan="1">4.90</td><td rowspan="1" colspan="1">6.6</td></tr><tr><td rowspan="1" colspan="1">
                    <italic>
                      <tp:taxon-name><tp:taxon-name-part taxon-name-part-type="genus" reg="Teloglabrus"/><tp:taxon-name-part taxon-name-part-type="species" reg="entabenensis">entabenensis</tp:taxon-name-part></tp:taxon-name>
                    </italic>
                  </td><td rowspan="1" colspan="1">South Africa, Entabeni For.</td><td rowspan="1" colspan="1">0.35</td><td rowspan="1" colspan="1">5.00</td><td rowspan="1" colspan="1">7.0</td></tr><tr><td rowspan="1" colspan="1">
                    <italic>
                      <tp:taxon-name><tp:taxon-name-part taxon-name-part-type="genus" reg="Teloglabrus"/><tp:taxon-name-part taxon-name-part-type="species" reg="lebombensis">lebombensis</tp:taxon-name-part></tp:taxon-name>
                    </italic>
                  </td><td rowspan="1" colspan="1">South Africa, Gwaleni For.</td><td rowspan="1" colspan="1">0.39</td><td rowspan="1" colspan="1">5.30</td><td rowspan="1" colspan="1">7.3</td></tr><tr><td rowspan="1" colspan="1">
                    <italic>
                      <tp:taxon-name><tp:taxon-name-part taxon-name-part-type="genus" reg="Teloglabrus"/><tp:taxon-name-part taxon-name-part-type="species" reg="londti">londti</tp:taxon-name-part></tp:taxon-name>
                    </italic>
                  </td><td rowspan="1" colspan="1">South Africa, Grahamstown</td><td rowspan="1" colspan="1">0.30</td><td rowspan="1" colspan="1">5.20</td><td rowspan="1" colspan="1">5.8</td></tr><tr><td rowspan="1" colspan="1">
                    <italic>
                      <tp:taxon-name><tp:taxon-name-part taxon-name-part-type="genus" reg="Teloglabrus"/><tp:taxon-name-part taxon-name-part-type="species" reg="milleri">milleri</tp:taxon-name-part></tp:taxon-name>
                    </italic>
                  </td><td rowspan="1" colspan="1">South Africa, Nkandla For.</td><td rowspan="1" colspan="1">0.33</td><td rowspan="1" colspan="1">5.00</td><td rowspan="1" colspan="1">6.5</td></tr><tr><td rowspan="1" colspan="1">
                    <italic>
                      <tp:taxon-name><tp:taxon-name-part taxon-name-part-type="genus" reg="Teloglabrus"/><tp:taxon-name-part taxon-name-part-type="species" reg="pelecyformis">pelecyformis</tp:taxon-name-part></tp:taxon-name>
                    </italic>
                  </td><td rowspan="1" colspan="1">South Africa, Town Bush</td><td rowspan="1" colspan="1">0.40</td><td rowspan="1" colspan="1">5.50</td><td rowspan="1" colspan="1">7.3</td></tr><tr><td rowspan="1" colspan="1">
                    <italic>
                      <tp:taxon-name><tp:taxon-name-part taxon-name-part-type="genus" reg="Teloglabrus"/><tp:taxon-name-part taxon-name-part-type="species" reg="prolongatus">prolongatus</tp:taxon-name-part></tp:taxon-name>
                    </italic>
                  </td><td rowspan="1" colspan="1">South Africa, Deepdale</td><td rowspan="1" colspan="1">0.31</td><td rowspan="1" colspan="1">4.70</td><td rowspan="1" colspan="1">6.6</td></tr><tr><td rowspan="1" colspan="1">
                    <italic>
                      <tp:taxon-name><tp:taxon-name-part taxon-name-part-type="genus" reg="Teloglabrus"/><tp:taxon-name-part taxon-name-part-type="species" reg="sabiensis">sabiensis</tp:taxon-name-part></tp:taxon-name>
                    </italic>
                  </td><td rowspan="1" colspan="1">South Africa, Frankfurt For.</td><td rowspan="1" colspan="1">0.36</td><td rowspan="1" colspan="1">5.00</td><td rowspan="1" colspan="1">7.3</td></tr><tr><td rowspan="1" colspan="1">
                    <italic>
                      <tp:taxon-name><tp:taxon-name-part taxon-name-part-type="genus" reg="Teloglabrus"/><tp:taxon-name-part taxon-name-part-type="species" reg="sanorum">sanorum</tp:taxon-name-part></tp:taxon-name>
                    </italic>
                  </td><td rowspan="1" colspan="1">South Africa, Drakensberg</td><td rowspan="1" colspan="1">0.31</td><td rowspan="1" colspan="1">4.92</td><td rowspan="1" colspan="1">6.4</td></tr><tr><td rowspan="1" colspan="1">
                    <italic>
                      <tp:taxon-name><tp:taxon-name-part taxon-name-part-type="genus" reg="Teloglabrus"/><tp:taxon-name-part taxon-name-part-type="species" reg="sanorum">sanorum</tp:taxon-name-part></tp:taxon-name>
                    </italic>
                  </td><td rowspan="1" colspan="1">South Africa, Drakensberg</td><td rowspan="1" colspan="1">0.30</td><td rowspan="1" colspan="1">4.92</td><td rowspan="1" colspan="1">6.1</td></tr><tr><td rowspan="1" colspan="1">
                    <italic>
                      <tp:taxon-name><tp:taxon-name-part taxon-name-part-type="genus" reg="Teloglabrus"/><tp:taxon-name-part taxon-name-part-type="species" reg="stuckenbergi">stuckenbergi</tp:taxon-name-part></tp:taxon-name>
                    </italic>
                  </td><td rowspan="1" colspan="1">South Africa, Mariepskop</td><td rowspan="1" colspan="1">0.36</td><td rowspan="1" colspan="1">6.50</td><td rowspan="1" colspan="1">5.6</td></tr><tr><td rowspan="1" colspan="1">
                    <italic>
                      <tp:taxon-name><tp:taxon-name-part taxon-name-part-type="genus" reg="Teloglabrus"/><tp:taxon-name-part taxon-name-part-type="species" reg="tsitsikamensis">tsitsikamensis</tp:taxon-name-part></tp:taxon-name>
                    </italic>
                  </td><td rowspan="1" colspan="1">South Africa, Tsitsikama</td><td rowspan="1" colspan="1">0.39</td><td rowspan="1" colspan="1">4.60</td><td rowspan="1" colspan="1">8.4</td></tr><tr><td rowspan="1" colspan="1">
                    <italic>
                      <tp:taxon-name><tp:taxon-name-part taxon-name-part-type="genus" reg="Teloglabrus"/><tp:taxon-name-part taxon-name-part-type="species" reg="trituberculatus">trituberculatus</tp:taxon-name-part></tp:taxon-name>
                    </italic>
                  </td><td rowspan="1" colspan="1">Mozambique, Gorongosa Mt</td><td rowspan="1" colspan="1">0.34</td><td rowspan="1" colspan="1">5.50</td><td rowspan="1" colspan="1">6.1</td></tr><tr><td rowspan="1" colspan="1">
                    <italic>
                      <tp:taxon-name><tp:taxon-name-part taxon-name-part-type="genus" reg="Teloglabrus"/><tp:taxon-name-part taxon-name-part-type="species" reg="vumbensis">vumbensis</tp:taxon-name-part></tp:taxon-name>
                    </italic>
                  </td><td rowspan="1" colspan="1">Zimbabwe, Vumba Mt</td><td rowspan="1" colspan="1">0.35</td><td rowspan="1" colspan="1">5.20</td><td rowspan="1" colspan="1">6.7</td></tr></tbody></table></table-wrap><table-wrap id="T7" position="float" orientation="portrait"><label>Table 7.</label><caption><p>Quantitative characters for <italic><tp:taxon-name><tp:taxon-name-part taxon-name-part-type="genus" reg="Centrioncus">Centrioncus</tp:taxon-name-part><tp:taxon-name-part taxon-name-part-type="species" reg="decoronotus">decoronotus</tp:taxon-name-part></tp:taxon-name></italic> and <italic><tp:taxon-name><tp:taxon-name-part taxon-name-part-type="genus" reg="Centrioncus">Centrioncus</tp:taxon-name-part><tp:taxon-name-part taxon-name-part-type="species" reg="jacobae">jacobae</tp:taxon-name-part></tp:taxon-name></italic> for both sexes combined. Measurements in mm.</p></caption><table id="TID0EPMCK" rules="all"><tbody><tr><th rowspan="2" colspan="1">Character</th><th rowspan="1" colspan="3"><italic><tp:taxon-name><tp:taxon-name-part taxon-name-part-type="genus" reg="Centrioncus">C.</tp:taxon-name-part><tp:taxon-name-part taxon-name-part-type="species" reg="decoronotus">decoronotus</tp:taxon-name-part></tp:taxon-name></italic> ♀ &amp; ♂</th><th rowspan="1" colspan="3"><italic><tp:taxon-name><tp:taxon-name-part taxon-name-part-type="genus" reg="Centrioncus">C.</tp:taxon-name-part><tp:taxon-name-part taxon-name-part-type="species" reg="jacobae">jacobae</tp:taxon-name-part></tp:taxon-name></italic> ♀ &amp; ♂</th></tr><tr><th rowspan="1" colspan="1">x̄ ± <abbrev xmlns:xlink="http://www.w3.org/1999/xlink" xlink:title="standard error" id="ABBRID0EUFEK" xlink:type="simple">SE</abbrev></th><th rowspan="1" colspan="1">range</th><th rowspan="1" colspan="1">
                    <italic>n</italic>
                  </th><th rowspan="1" colspan="1">x̄ ± <abbrev xmlns:xlink="http://www.w3.org/1999/xlink" xlink:title="standard error" id="ABBRID0EEGEK" xlink:type="simple">SE</abbrev></th><th rowspan="1" colspan="1">range</th><th rowspan="1" colspan="1">
                    <italic>n</italic>
                  </th></tr><tr><td rowspan="1" colspan="1">head width</td><td rowspan="1" colspan="1">1.14 ± 0.01</td><td rowspan="1" colspan="1">1.02–1.24</td><td rowspan="1" colspan="1">44</td><td rowspan="1" colspan="1">1.11 ± 0.01</td><td rowspan="1" colspan="1">1.04–1.21</td><td rowspan="1" colspan="1">20</td></tr><tr><td rowspan="1" colspan="1">body length</td><td rowspan="1" colspan="1">5.15 ± 0.04</td><td rowspan="1" colspan="1">4.64–5.61</td><td rowspan="1" colspan="1">44</td><td rowspan="1" colspan="1">4.97 ± 0.06</td><td rowspan="1" colspan="1">4.58–5.43</td><td rowspan="1" colspan="1">20</td></tr><tr><td rowspan="1" colspan="1">wing length</td><td rowspan="1" colspan="1">4.51 ± 0.03</td><td rowspan="1" colspan="1">4.09–5.00</td><td rowspan="1" colspan="1">39</td><td rowspan="1" colspan="1">4.28 ± 0.05</td><td rowspan="1" colspan="1">3.78–4.64</td><td rowspan="1" colspan="1">20</td></tr><tr><td rowspan="1" colspan="1"><abbrev xmlns:xlink="http://www.w3.org/1999/xlink" xlink:title="scutellar spine" id="ABBRID0EXIEK" xlink:type="simple">sc. sp</abbrev>. length</td><td rowspan="1" colspan="1">0.33 ± 0.00</td><td rowspan="1" colspan="1">0.29–0.37</td><td rowspan="1" colspan="1">44</td><td rowspan="1" colspan="1">0.27 ± 0.00</td><td rowspan="1" colspan="1">0.24–0.29</td><td rowspan="1" colspan="1">20</td></tr><tr><td rowspan="1" colspan="1"><abbrev xmlns:xlink="http://www.w3.org/1999/xlink" xlink:title="(scutellar) apical seta" id="ABBRID0ESJEK" xlink:type="simple">ap. seta</abbrev> length</td><td rowspan="1" colspan="1">0.30 ± 0.01</td><td rowspan="1" colspan="1">0.24–0.36</td><td rowspan="1" colspan="1">21</td><td rowspan="1" colspan="1">0.30 ± 0.00</td><td rowspan="1" colspan="1">0.27–0.34</td><td rowspan="1" colspan="1">17</td></tr><tr><td rowspan="1" colspan="1">scutellum length</td><td rowspan="1" colspan="1">0.36 ± 0.00</td><td rowspan="1" colspan="1">0.31–0.41</td><td rowspan="1" colspan="1">44</td><td rowspan="1" colspan="1">0.34 ± 0.01</td><td rowspan="1" colspan="1">0.31–0.39</td><td rowspan="1" colspan="1">19</td></tr><tr><td rowspan="1" colspan="1">head w./body length</td><td rowspan="1" colspan="1">0.22 ± 0.00</td><td rowspan="1" colspan="1">0.20–0.25</td><td rowspan="1" colspan="1">44</td><td rowspan="1" colspan="1">0.22 ± 0.00</td><td rowspan="1" colspan="1">0.21–0.24</td><td rowspan="1" colspan="1">20</td></tr><tr><td rowspan="1" colspan="1"><abbrev xmlns:xlink="http://www.w3.org/1999/xlink" xlink:title="scutellar spine" id="ABBRID0EZLEK" xlink:type="simple">sc. sp</abbrev>. l./body length</td><td rowspan="1" colspan="1">0.063 ± 0.001</td><td rowspan="1" colspan="1">0.056–0.072</td><td rowspan="1" colspan="1">44</td><td rowspan="1" colspan="1">0.054 ± 0.000</td><td rowspan="1" colspan="1">0.050–0.058</td><td rowspan="1" colspan="1">20</td></tr><tr><td rowspan="1" colspan="1"><abbrev xmlns:xlink="http://www.w3.org/1999/xlink" xlink:title="scutellar spine" id="ABBRID0EUMEK" xlink:type="simple">sc. sp</abbrev>. l./<abbrev xmlns:xlink="http://www.w3.org/1999/xlink" xlink:title="scutellum" id="ABBRID0EYMEK" xlink:type="simple">sc</abbrev>. length</td><td rowspan="1" colspan="1">0.90 ± 0.01</td><td rowspan="1" colspan="1">0.76–1.00</td><td rowspan="1" colspan="1">44</td><td rowspan="1" colspan="1">0.78 ± 0.01</td><td rowspan="1" colspan="1">0.73–0.85</td><td rowspan="1" colspan="1">19</td></tr><tr><td rowspan="1" colspan="1"><abbrev xmlns:xlink="http://www.w3.org/1999/xlink" xlink:title="(scutellar) apical seta" id="ABBRID0ETNEK" xlink:type="simple">ap. seta</abbrev> l./<abbrev xmlns:xlink="http://www.w3.org/1999/xlink" xlink:title="scutellar spine" id="ABBRID0EXNEK" xlink:type="simple">sc. sp</abbrev>. l.</td><td rowspan="1" colspan="1">0.91 ± 0.01</td><td rowspan="1" colspan="1">0.83–1.03</td><td rowspan="1" colspan="1">21</td><td rowspan="1" colspan="1">1.11 ± 0.02</td><td rowspan="1" colspan="1">1.00–1.20</td><td rowspan="1" colspan="1">17</td></tr><tr><td rowspan="1" colspan="1"><abbrev xmlns:xlink="http://www.w3.org/1999/xlink" xlink:title="fore femur" id="ABBRID0ESOEK" xlink:type="simple">F1</abbrev> – ratio <abbrev xmlns:xlink="http://www.w3.org/1999/xlink" xlink:title="(ratio) length/width" id="ABBRID0EWOEK" xlink:type="simple">l/w</abbrev></td><td rowspan="1" colspan="1">2.89 ± 0.01</td><td rowspan="1" colspan="1">2.75–3.05</td><td rowspan="1" colspan="1">43</td><td rowspan="1" colspan="1">2.78 ± 0.02</td><td rowspan="1" colspan="1">2.64–2.92</td><td rowspan="1" colspan="1">18</td></tr><tr><td rowspan="1" colspan="1"><abbrev xmlns:xlink="http://www.w3.org/1999/xlink" xlink:title="fore femur" id="ABBRID0EQPEK" xlink:type="simple">F1</abbrev> – n tubercles</td><td rowspan="1" colspan="1">34.5 ± 0.3</td><td rowspan="1" colspan="1">29–40</td><td rowspan="1" colspan="1">71</td><td rowspan="1" colspan="1">33.3 ± 0.3</td><td rowspan="1" colspan="1">30–37</td><td rowspan="1" colspan="1">36</td></tr><tr><td rowspan="1" colspan="1"><abbrev xmlns:xlink="http://www.w3.org/1999/xlink" xlink:title="fore femur" id="ABBRID0ELQEK" xlink:type="simple">F1</abbrev> – n spinous setae</td><td rowspan="1" colspan="1">8.4 ± 0.1</td><td rowspan="1" colspan="1">7–11</td><td rowspan="1" colspan="1">72</td><td rowspan="1" colspan="1">8.9 ± 0.1</td><td rowspan="1" colspan="1">7–10</td><td rowspan="1" colspan="1">39</td></tr><tr><td rowspan="1" colspan="1"><abbrev xmlns:xlink="http://www.w3.org/1999/xlink" xlink:title="hind femur" id="ABBRID0EGREK" xlink:type="simple">F3</abbrev> – n tubercles</td><td rowspan="1" colspan="1">4.9 ± 0.1</td><td rowspan="1" colspan="1">2–8</td><td rowspan="1" colspan="1">83</td><td rowspan="1" colspan="1">6.0 ± 0.2</td><td rowspan="1" colspan="1">4–10</td><td rowspan="1" colspan="1">37</td></tr><tr><td rowspan="1" colspan="1"><abbrev xmlns:xlink="http://www.w3.org/1999/xlink" xlink:title="outer vertical seta" id="ABBRID0EBSEK" xlink:type="simple">OVS</abbrev> length</td><td rowspan="1" colspan="1">0.34 ± 0.00</td><td rowspan="1" colspan="1">0.31–0.39</td><td rowspan="1" colspan="1">35</td><td rowspan="1" colspan="1">0.33 ± 0.01</td><td rowspan="1" colspan="1">0.29–0.39</td><td rowspan="1" colspan="1">19</td></tr><tr><td rowspan="1" colspan="1"><abbrev xmlns:xlink="http://www.w3.org/1999/xlink" xlink:title="fronto-orbital seta" id="ABBRID0E3SEK" xlink:type="simple">FOS</abbrev> length</td><td rowspan="1" colspan="1">0.22 ± 0.00</td><td rowspan="1" colspan="1">0.19–0.24</td><td rowspan="1" colspan="1">35</td><td rowspan="1" colspan="1">0.22 ± 0.01</td><td rowspan="1" colspan="1">0.16–0.29</td><td rowspan="1" colspan="1">18</td></tr></tbody></table></table-wrap><fig id="F14" position="float" orientation="portrait"><object-id xmlns:xlink="http://www.w3.org/1999/xlink" content-type="doi" xlink:type="simple">10.3897/zookeys.1144.95619.figures44-49</object-id><object-id xmlns:xlink="http://www.w3.org/1999/xlink" content-type="arpha" xlink:type="simple">536CAEBA-5A70-52AE-BCBA-79073895EFBC</object-id><label>Figures 44–49.</label><caption><p><italic><tp:taxon-name><tp:taxon-name-part taxon-name-part-type="genus" reg="Centrioncus">Centrioncus</tp:taxon-name-part><tp:taxon-name-part taxon-name-part-type="species" reg="bururiensis">bururiensis</tp:taxon-name-part></tp:taxon-name></italic> sp. nov., Bururi Nat. Forest <bold>44</bold> ♀, holotype <bold>45–49</bold>, ♀, paratype <bold>44</bold> tergite 7, 8, 10, cerci, dorsal view (setulae not shown) <bold>45</bold> tergite 8, 10, basal cerci, dorsal view <bold>46</bold> subanal plate, ventral view <bold>47</bold> egg <bold>48</bold> egg, detail <bold>49</bold> spermathecae. Scale bars: 0.2 mm (<bold>44, 47</bold>); 0.1 mm (<bold>45, 46, 48, 49</bold>).</p></caption><graphic xmlns:xlink="http://www.w3.org/1999/xlink" xlink:href="zookeys-1144-001_article-95619__-g014.jpg" position="float" orientation="portrait" xlink:type="simple" id="oo_803927.jpg"><uri content-type="original_file" xlink:type="simple">https://binary.pensoft.net/fig/803927</uri></graphic></fig><fig id="F21" position="float" orientation="portrait"><object-id xmlns:xlink="http://www.w3.org/1999/xlink" content-type="doi" xlink:type="simple">10.3897/zookeys.1144.95619.figures84-87</object-id><object-id xmlns:xlink="http://www.w3.org/1999/xlink" content-type="arpha" xlink:type="simple">8F89904E-3472-5AC5-97E5-1E99F35C9763</object-id><label>Figures 84–87.</label><caption><p><italic><tp:taxon-name><tp:taxon-name-part taxon-name-part-type="genus" reg="Centrioncus">Centrioncus</tp:taxon-name-part><tp:taxon-name-part taxon-name-part-type="species" reg="copelandi">copelandi</tp:taxon-name-part></tp:taxon-name></italic> sp. nov., ♀, paratype, Kasigau Mtn <bold>84</bold> subanal plate, ventral view <bold>85</bold> spermathecae <bold>86</bold> egg 87 egg, detail of external microstructure. Scale bars: 0.1 mm (<bold>84, 85, 87</bold>); 0.2 mm (<bold>86</bold>).</p></caption><graphic xmlns:xlink="http://www.w3.org/1999/xlink" xlink:href="zookeys-1144-001_article-95619__-g021.jpg" position="float" orientation="portrait" xlink:type="simple" id="oo_803934.jpg"><uri content-type="original_file" xlink:type="simple">https://binary.pensoft.net/fig/803934</uri></graphic></fig><fig id="F26" position="float" orientation="portrait"><object-id xmlns:xlink="http://www.w3.org/1999/xlink" content-type="doi" xlink:type="simple">10.3897/zookeys.1144.95619.figures101-105</object-id><object-id xmlns:xlink="http://www.w3.org/1999/xlink" content-type="arpha" xlink:type="simple">448EFAC0-6B50-5BD0-8D19-4793B165FEFD</object-id><label>Figures 101–105.</label><caption><p><italic><tp:taxon-name><tp:taxon-name-part taxon-name-part-type="genus" reg="Centrioncus">Centrioncus</tp:taxon-name-part><tp:taxon-name-part taxon-name-part-type="species" reg="crassifemur">crassifemur</tp:taxon-name-part></tp:taxon-name></italic> sp. nov., ♀, holotype, N’dalatando <bold>101</bold> sternites 1–5, ventral view <bold>102</bold> sternites 6–8, subanal plate, cerci, ventral view <bold>103</bold> tergites 8, 10, cerci, dorsal view <bold>104</bold> sternite 7, ventral view <bold>105</bold> subanal plate, ventral view. Scale bars: 0.5 mm (<bold>101, 102</bold>); 0.1 mm (<bold>103–105</bold>).</p></caption><graphic xmlns:xlink="http://www.w3.org/1999/xlink" xlink:href="zookeys-1144-001_article-95619__-g026.jpg" position="float" orientation="portrait" xlink:type="simple" id="oo_803939.jpg"><uri content-type="original_file" xlink:type="simple">https://binary.pensoft.net/fig/803939</uri></graphic></fig></tp:treatment-sec><ref-list><ref id="B29"><mixed-citation xmlns:xlink="http://www.w3.org/1999/xlink" xlink:type="simple"><person-group><name name-style="western"><surname>Karanja</surname><given-names>D</given-names></name><name name-style="western"><surname>Muriuki</surname><given-names>JM</given-names></name><name name-style="western"><surname>Ingrisch</surname><given-names>S</given-names></name><name name-style="western"><surname>Lange</surname><given-names>CN</given-names></name><name name-style="western"><surname>Muchai</surname><given-names>M</given-names></name><name name-style="western"><surname>Oyieke</surname><given-names>H</given-names></name><name name-style="western"><surname>Lampe</surname><given-names>K-H</given-names></name></person-group> (<year>2014</year>) Type specimens of the insect order <tp:taxon-name><tp:taxon-name-part taxon-name-part-type="order">Diptera</tp:taxon-name-part></tp:taxon-name> in the collection of the National Museums of Kenya, Nairobi. Bonn Zoological Bulletin (Supplementum 60): 48–56. <ext-link xlink:type="simple" ext-link-type="uri" xlink:href="https://www.zoologicalbulletin.de/BzB_Volumes/BzM_60/BzM_60.pdf">https://www.zoologicalbulletin.de/BzB_Volumes/BzM_60/BzM_60.pdf</ext-link></mixed-citation></ref><ref id="B8"><mixed-citation xmlns:xlink="http://www.w3.org/1999/xlink" xlink:type="simple"><person-group><name name-style="western"><surname>De Meyer</surname><given-names>M</given-names></name></person-group> (<year>2004</year>) <article-title>A new <italic><tp:taxon-name><tp:taxon-name-part taxon-name-part-type="genus">Centrioncus</tp:taxon-name-part></tp:taxon-name></italic> (<tp:taxon-name><tp:taxon-name-part taxon-name-part-type="order">Diptera</tp:taxon-name-part></tp:taxon-name>: <tp:taxon-name><tp:taxon-name-part taxon-name-part-type="family">Diopsidae</tp:taxon-name-part></tp:taxon-name>, <tp:taxon-name><tp:taxon-name-part taxon-name-part-type="subfamily">Centrioncinae</tp:taxon-name-part></tp:taxon-name>) species from the Taita Hills, Kenya.</article-title><source>Journal of Afrotropical Zoology</source><volume>1</volume>: <fpage>25</fpage>–<lpage>29</lpage>.</mixed-citation></ref><ref id="B12"><mixed-citation xmlns:xlink="http://www.w3.org/1999/xlink" xlink:type="simple"><person-group><name name-style="western"><surname>Feijen</surname><given-names>HR</given-names></name></person-group> (<year>1983</year>) <article-title>Systematics and phylogeny of <tp:taxon-name><tp:taxon-name-part taxon-name-part-type="family">Centrioncidae</tp:taxon-name-part></tp:taxon-name>, a new Afromontane family of <tp:taxon-name><tp:taxon-name-part taxon-name-part-type="order">Diptera</tp:taxon-name-part></tp:taxon-name> (<tp:taxon-name><tp:taxon-name-part taxon-name-part-type="infraorder">Schizophora</tp:taxon-name-part></tp:taxon-name>).</article-title><source>Zoologische Verhandelingen Leiden</source><volume>202</volume>: <fpage>1</fpage>–<lpage>137</lpage>. <ext-link xlink:type="simple" ext-link-type="uri" xlink:href="http://www.repository.naturalis.nl/document/149145">http://www.repository.naturalis.nl/document/149145</ext-link></mixed-citation></ref></ref-list></tp:taxon-treatment>
