# Supplementary material for: ﻿A revision of Centrioncus Speiser (Diptera, Diopsidae, Centrioncinae) with descriptions of new species from Angola, Burundi, and Kenya
Source: Zookeys. 2023 Feb 1;1144:1–93. doi: 10.3897/zookeys.1144.95619 (PMC10208442; doi:10.3897/zookeys.1144.95619)
Supplement: XML Treatment for Centrioncus copelandi [file zookeys.1144.95619-treatment8.xml]

<!DOCTYPE tp:taxon-treatment
  PUBLIC "-//TaxonX//DTD Taxonomic Treatment Publishing DTD v0 20100105//EN" "tax-treatment-NSO.dtd">
<tp:taxon-treatment xmlns:tp="http://www.plazi.org/taxpub"><tp:treatment-meta><kwd-group><label>Taxon classification</label><kwd>
              <named-content content-type="kingdom">Animalia</named-content>
            </kwd><kwd>
              <named-content content-type="order">Diptera</named-content>
            </kwd><kwd>
              <named-content content-type="family">Diopsidae</named-content>
            </kwd></kwd-group><mixed-citation publication-type="journal"><person-group><name><surname>Feijen</surname><given-names>Hans R.</given-names></name><name><surname>Feijen</surname><given-names>Cobi</given-names></name></person-group><article-title>﻿A revision of <italic><tp:taxon-name><tp:taxon-name-part taxon-name-part-type="genus" reg="Centrioncus">Centrioncus</tp:taxon-name-part></tp:taxon-name></italic> Speiser (<tp:taxon-name><tp:taxon-name-part taxon-name-part-type="order">Diptera</tp:taxon-name-part></tp:taxon-name>, <tp:taxon-name><tp:taxon-name-part taxon-name-part-type="family">Diopsidae</tp:taxon-name-part></tp:taxon-name>, <tp:taxon-name><tp:taxon-name-part taxon-name-part-type="subfamily">Centrioncinae</tp:taxon-name-part></tp:taxon-name>) with descriptions of new species from Angola, Burundi, and Kenya</article-title><source>Zookeys</source><day>01</day><month>02</month><year>2023</year><volume>1144</volume><fpage>1</fpage><lpage>93</lpage><pub-id pub-id-type="doi">10.3897/zookeys.1144.95619</pub-id></mixed-citation></tp:treatment-meta><tp:nomenclature><label>﻿</label><tp:taxon-name>
            <object-id xmlns:xlink="http://www.w3.org/1999/xlink" content-type="arpha" xlink:type="simple">50EF0FE7-44CA-5020-B028-348CD8E248ED</object-id>
            <tp:taxon-name-part taxon-name-part-type="genus" reg="Centrioncus">Centrioncus</tp:taxon-name-part>
            <tp:taxon-name-part taxon-name-part-type="species" reg="copelandi">copelandi</tp:taxon-name-part>
            <object-id xmlns:xlink="http://www.w3.org/1999/xlink" content-type="zoobank" xlink:type="simple">https://zoobank.org/BC6DFC78-D93E-4A68-B5FE-24EE081A4227</object-id>
          </tp:taxon-name><tp:taxon-status xmlns:xlink="http://www.w3.org/1999/xlink" xlink:type="simple">sp. nov.</tp:taxon-status><xref ref-type="fig" rid="F1">Figs 4</xref><xref ref-type="fig" rid="F8">, 29</xref><xref ref-type="fig" rid="F19">, 74–79</xref><xref ref-type="fig" rid="F20">, 80–83</xref><xref ref-type="fig" rid="F21">, 84–87</xref><xref ref-type="fig" rid="F22">, 88–91</xref><xref ref-type="fig" rid="F23">, 92</xref><xref ref-type="table" rid="T8">, Tables 8</xref><xref ref-type="table" rid="T9">, 9</xref></tp:nomenclature><tp:treatment-sec sec-type="type material" id="SECID0EUWDI"><title>Type material.</title><p>Kenya, <bold><italic>holotype</italic></bold>, ♂, Coastal Prov., Kasigau Mtn, <named-content xmlns:xlink="http://www.w3.org/1999/xlink" content-type="dwc:verbatimCoordinates" xlink:type="simple"><named-content content-type="geo-json" specific-use="{&#34;type&#34;:&#34;Point&#34;,&#34;coordinates&#34;:[38.648750,-3.827000]}" id="NCID0EAXDI" xlink:type="simple">3.82700°S, 38.64875°E</named-content></named-content>, 1065 m, 28.xii.2011–11.i.2012, R. Copeland (<named-content xmlns:xlink="http://www.w3.org/1999/xlink" content-type="dwc:institutional_code" xlink:title="National Museum of Kenya" xlink:href="http://grbio.org/institution/national-museum-kenya" xlink:type="simple">NMKE</named-content>). <bold><italic>Paratype</italic></bold>: 1 ♀, Coastal Prov., Kasigau Mtn, <named-content xmlns:xlink="http://www.w3.org/1999/xlink" content-type="dwc:verbatimCoordinates" xlink:type="simple"><named-content content-type="geo-json" specific-use="{&#34;type&#34;:&#34;Point&#34;,&#34;coordinates&#34;:[38.649820,-3.826670]}" id="NCID0EPXDI" xlink:type="simple">3.82667°S, 38.64982°E</named-content></named-content>, 1117 m, 30.vi–13.vii.2011, R. Copeland (<named-content xmlns:xlink="http://www.w3.org/1999/xlink" content-type="dwc:institutional_code" xlink:title="National Museum of Kenya" xlink:href="http://grbio.org/institution/national-museum-kenya" xlink:type="simple">NMKE</named-content>).</p></tp:treatment-sec><tp:treatment-sec sec-type="diagnosis" id="SECID0EYXDI"><title>Diagnosis.</title><p><italic><tp:taxon-name><tp:taxon-name-part taxon-name-part-type="genus" reg="Centrioncus">Centrioncus</tp:taxon-name-part><tp:taxon-name-part taxon-name-part-type="species" reg="copelandi">copelandi</tp:taxon-name-part></tp:taxon-name></italic> sp. nov. can be recognised by a mesally slightly depressed, pruinose frons with glossy spots; glossy collar; pruinose blackish brown scutum; dark brown scutellum with brown edges and spines; pleura blackish brown (Figs <xref ref-type="fig" rid="F19">74</xref>, <xref ref-type="fig" rid="F19">76</xref>); scutellar spine/scutellum ratio: 0.87–1.00; apical seta/scutellar spine ratio: 0.86–0.92; brown, strongly incrassate fore femur (<abbrev xmlns:xlink="http://www.w3.org/1999/xlink" xlink:title="(ratio) length/width" id="ABBRID0ERYDI" xlink:type="simple">l/w</abbrev> ratio: ~ 2.65) with ~ 31.7 tubercles, dark brown stripe dorsally on apical third of inner side; very large, distinct central wing spot in distal third of cell br, basal two-fifths of cell r4+5 and distal two-thirds of cell bm+dm (Fig. <xref ref-type="fig" rid="F1">4</xref>); tergites blackish brown; female 7<sup>th</sup> spiracle in tergite; sternite 4 rectangular; sternite 5 trapezoidal, invaginated anteriorly; sternites 4 and 5 with pair of strongly sclerotised spots; sternite 6 trapezoidal, 1.5× as broad as sternites 1–5; anterior sclerite of female sternite 7 with <abbrev xmlns:xlink="http://www.w3.org/1999/xlink" xlink:title="(ratio) width/length" id="ABBRID0E2YDI" xlink:type="simple">w/l</abbrev> ratio: ~ 3.1 (Fig. <xref ref-type="fig" rid="F20">81</xref>); posterior sclerite of female sternite 7 truncated U-shaped, straight anterior and lateral edges with angular anterolateral corners; female cercus elongate, <abbrev xmlns:xlink="http://www.w3.org/1999/xlink" xlink:title="(ratio) length/width" id="ABBRID0EDZDI" xlink:type="simple">l/w</abbrev> ratio: ~ 4.4; subanal plate pentagonal, apically tapering into short extension; spermathecae rounded, basally flat (Fig. <xref ref-type="fig" rid="F21">85</xref>), with small apical dimple; spermathecal ducts with constriction near spermathecae; outer and median arms of surstylus well separated, with short broad common base; outer arm constricted at base, apically broadening to 3× width of base, sides concave, with 16 apical tubercles (Fig. <xref ref-type="fig" rid="F22">88</xref>); median arm a slender rod, apically some long setulae but no spinous setae, slightly shorter than outer arm; inner arm twice as broad as median arm and slightly longer, apically with shape of cap opener; subepandrial clasper elongate, basal third constricted, apical corners angular, apically strongly convex; cercus (Fig. <xref ref-type="fig" rid="F22">89</xref>) with broad lateral extension on distal third, apically convex.</p><fig id="F19" position="float" orientation="portrait"><object-id xmlns:xlink="http://www.w3.org/1999/xlink" content-type="doi" xlink:type="simple">10.3897/zookeys.1144.95619.figures74-79</object-id><object-id xmlns:xlink="http://www.w3.org/1999/xlink" content-type="arpha" xlink:type="simple">0732903A-DBB7-5EE4-8995-3A4AD995470E</object-id><label>Figures 74–79.</label><caption><p><italic><tp:taxon-name><tp:taxon-name-part taxon-name-part-type="genus" reg="Centrioncus">Centrioncus</tp:taxon-name-part><tp:taxon-name-part taxon-name-part-type="species" reg="copelandi">copelandi</tp:taxon-name-part></tp:taxon-name></italic> sp. nov., Kasigau Mtn <bold>74</bold> ♂, holotype, lateral view (abdomen removed) <bold>75–79</bold> ♀, paratype <bold>75</bold> head, frontal view <bold>76</bold> head posterolateral view, thorax, lateral view <bold>77</bold> abdomen, dorsal view <bold>78</bold> fore femur, ventral view <bold>79</bold> hind femur, ventral view. Scale bars: 0.5 mm.</p></caption><graphic xmlns:xlink="http://www.w3.org/1999/xlink" xlink:href="zookeys-1144-001_article-95619__-g019.jpg" position="float" orientation="portrait" xlink:type="simple" id="oo_803932.jpg"><uri content-type="original_file" xlink:type="simple">https://binary.pensoft.net/fig/803932</uri></graphic></fig></tp:treatment-sec><tp:treatment-sec sec-type="description" id="SECID0EZ1DI"><title>Description.</title><p><bold><italic>Measurements</italic>.</bold> Body length ♀ 5.1 mm, ♂ 5.0 mm, width of head ♀ 1.08 mm, ♂ 1.13 mm, wing length ♀ 4.3 mm, ♂ 4.3 mm, length of scutellar spine ♀ 0.34 mm, ♂ 0.31 mm.</p><p><bold><italic>Head</italic>.</bold> Frons slightly depressed mesally, brown but mesally and anteriorly paler brown, black stripe posterior to <abbrev xmlns:xlink="http://www.w3.org/1999/xlink" xlink:title="fronto-orbital seta" id="ABBRID0EL2DI" xlink:type="simple">FOS</abbrev>; frons pruinose, anterolaterally more densely pruinose, black stripe behind <abbrev xmlns:xlink="http://www.w3.org/1999/xlink" xlink:title="fronto-orbital seta" id="ABBRID0EP2DI" xlink:type="simple">FOS</abbrev> glossy, small glossy spots lateral to ocellar tubercle (Fig. <xref ref-type="fig" rid="F19">75</xref>); occiput blackish brown, with lateroventral corners yellowish brown (Fig. <xref ref-type="fig" rid="F19">76</xref>), uniformly pruinose, more densely pruinose dorsomesally; face yellowish brown, pruinose, denser pruinosity along eye margins; antenna yellowish brown, funiculus with dark spot at base of arista; maxillary palpus dark; <abbrev xmlns:xlink="http://www.w3.org/1999/xlink" xlink:title="outer vertical seta" id="ABBRID0E22DI" xlink:type="simple">OVS</abbrev> 0.31 mm in ♀ and 0.29 in ♂, <abbrev xmlns:xlink="http://www.w3.org/1999/xlink" xlink:title="fronto-orbital seta" id="ABBRID0E62DI" xlink:type="simple">FOS</abbrev> 0.24 mm in ♀ and ♂.</p><p><bold><italic>Thorax</italic>.</bold> Collar glossy dark brown; scutum blackish brown, pruinose, posterior half of humeral callus glossy (Fig. <xref ref-type="fig" rid="F19">76</xref>); scutellum dark brown, pruinose, posterior and lateral edges and scutellar spines yellowish brown (Figs <xref ref-type="fig" rid="F19">74</xref>, <xref ref-type="fig" rid="F19">76</xref>); pleura dark brown, pleura mainly pruinose, glossy sections include anterior proepisternum, ventral edge of anepisternum, ventral half of katepisternum and ventral spot on anepimeron, densely pruinose spots on posterior section of anepimeron and dorsoposterior section of katepisternum (Figs <xref ref-type="fig" rid="F19">74</xref>, <xref ref-type="fig" rid="F19">76</xref>); posterior notopleural, supra-alar and infra-alar setae present, infra-alar seta twice as long as posterior notopleural and supra-alar setae, supra-alar seta on inconspicuous carina (Fig. <xref ref-type="fig" rid="F19">74</xref>); basiliform prosternum lanceolate and anteriorly sharply pointed and with line-like extension; scutal length/scutal width ratio: 1.1; scutellum projecting at angle of just &gt; 20° from body axis; scutellar spines almost aligned with dorsal plane of scutellum, diverging at angle of ~ 50°; scutellar spine/scutellum ratio: 1.00 in ♀ and 0.87 in ♂; scutellar spine/length of body ratio: 0.067 in ♀ and 0.063 in ♂; apical seta/scutellar spine ratio: 0.86 in ♀ and 0.92 in ♂; scutellar length/scutellar width (at base) ratio: ~ 0.70.</p><p><bold><italic>Wing</italic>.</bold> Almost transparent with very large, distinct, brownish central spot in distal third of cell br, basal two-fifths of cell r4+5, distal two-thirds of cell bm+dm and slightly extending into cells r2+3, m1 and m4 (Fig. <xref ref-type="fig" rid="F1">4</xref>); glabrous basal areas only include cells bc and c and small basal and subbasal spots in cell br; crossvein h distinct; cell <abbrev xmlns:xlink="http://www.w3.org/1999/xlink" xlink:title="scutellum" id="ABBRID0EN4DI" xlink:type="simple">sc</abbrev> closed; vein CuA+CuP from vein CuP onward extending under angle of 25° to wing margin in almost straight line (Fig. <xref ref-type="fig" rid="F1">4</xref>); cell cua triangular; vein M4 continuing distal of crossvein dm-m in almost straight line to wing margin; alula distinct; crossvein bm-m very vaguely indicated.</p><p><bold><italic>Legs</italic>.</bold> Coxa 1 and trochanter 1 whitish (Fig. <xref ref-type="fig" rid="F19">76</xref>), thinly pruinose; femur 1 glossy, yellowish brown with dark brown stripe on apical third of dorsal part of inner side (Figs <xref ref-type="fig" rid="F19">74</xref>, <xref ref-type="fig" rid="F19">78</xref>); tibia 1 dark brown, pruinose; metatarsus 1 yellowish brown, other tarsal segments whitish; mid and hind legs pale yellowish brown; apex of femur 2 brown; femur 3 dark brown on apical seventh (Fig. <xref ref-type="fig" rid="F19">74</xref>); tibia 3 with brown spots basally and apically (Fig. <xref ref-type="fig" rid="F19">74</xref>); femur 1 strongly incrassate in ♀ and ♂ (Figs <xref ref-type="fig" rid="F19">74</xref>, <xref ref-type="fig" rid="F19">78</xref>), <abbrev xmlns:xlink="http://www.w3.org/1999/xlink" xlink:title="(ratio) length/width" id="ABBRID0EY5DI" xlink:type="simple">l/w</abbrev> ratio: 2.62 in ♀ (<italic>n</italic> = 1) and 2.67 in ♂ (<italic>n</italic> = 1), inner row of spinous setae (Fig. <xref ref-type="fig" rid="F19">78</xref>) with 4–5 setae (<italic>n</italic> = 3), outer row with 4 setae (<italic>n</italic> = 3), inner row of tubercles with 15.3 tubercles (range 15–16, <italic>n</italic> = 3), outer row with 16.3 tubercles (range 15–17, <italic>n</italic> = 3); femur 3 (Fig. <xref ref-type="fig" rid="F19">79</xref>) with 5.0 tubercles (range 4–6, <italic>n</italic> = 3); setal formula 4.0, 4.7, 16.3, 15.3, 5.0; femora 2 and 3 without apical spurs.</p><p><bold><italic>Preabdomen</italic>.</bold> Tergites blackish brown (Fig. <xref ref-type="fig" rid="F19">77</xref>), very thinly pruinose, posterior edges of tergites 2 and 3 with more densely pruinose band; sternites dark brown; lateral edges of membranous ventral areas with dark brown spots; sternite 1 rectangular, constricted mesally (Fig. <xref ref-type="fig" rid="F20">80</xref>); intersternite 1–2 very dark, laterally acuminate, with thin lateral connections to main sternite 2; sternite 2 rectangular, posterior of intersternite with small membranous area; sternite 3 rectangular with two narrow, elongate, more sclerotised areas (Fig. <xref ref-type="fig" rid="F20">80</xref>); sternite 4 rectangular with convex lateral sides and two distinct, heavily sclerotised spots anteriorly; sternite 5 trapezoidal, anteriorly strongly constricted mesally, with two distinct, heavily sclerotised spots anteriorly (Fig. <xref ref-type="fig" rid="F20">80</xref>); sternite 6 trapezoidal, ~ 1.5× as broad as sternites 1–5; sternites 1–3 glossy, sternites 1 and 3 with a few microtrichia laterally; sternites 4–6 pruinose; 1<sup>st</sup> spiracle in membrane.</p><fig id="F20" position="float" orientation="portrait"><object-id xmlns:xlink="http://www.w3.org/1999/xlink" content-type="doi" xlink:type="simple">10.3897/zookeys.1144.95619.figures80-83</object-id><object-id xmlns:xlink="http://www.w3.org/1999/xlink" content-type="arpha" xlink:type="simple">CC82DA98-AE16-579A-BF5F-018521AADE5F</object-id><label>Figures 80–83.</label><caption><p><italic><tp:taxon-name><tp:taxon-name-part taxon-name-part-type="genus" reg="Centrioncus">Centrioncus</tp:taxon-name-part><tp:taxon-name-part taxon-name-part-type="species" reg="copelandi">copelandi</tp:taxon-name-part></tp:taxon-name></italic> sp. nov., ♀, paratype, Kasigau Mtn <bold>80</bold> sternites 1–6, ventral view <bold>81, 82</bold> sternite 7, ventral view <bold>83</bold> terga 8, 10 and cerci, dorsal view. Scale bars: 0.2 mm</p></caption><graphic xmlns:xlink="http://www.w3.org/1999/xlink" xlink:href="zookeys-1144-001_article-95619__-g020.jpg" position="float" orientation="portrait" xlink:type="simple" id="oo_803933.jpg"><uri content-type="original_file" xlink:type="simple">https://binary.pensoft.net/fig/803933</uri></graphic></fig><p><bold><italic>Female postabdomen</italic>.</bold> Tergite 7 brown, with mesal gap posteriorly, posterior gap extending to lateral sides, lateral edges curved under ventrally; suture in basal ring of segment 7 faint; 7<sup>th</sup> spiracle well into tergite (Fig. <xref ref-type="fig" rid="F20">82</xref>); anterior sclerite of sternite 7 rectangular, slightly tapering posteriorly (Figs <xref ref-type="fig" rid="F20">81</xref>, <xref ref-type="fig" rid="F20">82</xref>), <abbrev xmlns:xlink="http://www.w3.org/1999/xlink" xlink:title="(ratio) width/length" id="ABBRID0EECAK" xlink:type="simple">w/l</abbrev> ratio: ~ 3.1 (Table <xref ref-type="table" rid="T8">8</xref>), dark brown, glossy on basal third, pruinose posteriorly (Figs <xref ref-type="fig" rid="F20">81</xref>, <xref ref-type="fig" rid="F20">82</xref>), with ~ 30 setulae; posterior sclerite of sternite 7 truncated U-shaped, consisting of broad anterior section and two broad lateral extensions (Figs <xref ref-type="fig" rid="F20">81</xref>, <xref ref-type="fig" rid="F20">82</xref>), anterior edge straight and parallel to posterior edge of anterior sternite, lateral edges of extensions straight and diverging posteriorly, anterolateral corners angular, posterolateral apices rounded, clothed in microtrichia and with four setulae at posterior apices; tergite 8 consisting of two oblong plates, well separated mesally (Fig. <xref ref-type="fig" rid="F20">83</xref>); sternite 8 consisting of two oblong plates; tergite 10 (Fig. <xref ref-type="fig" rid="F20">83</xref>) onion-shaped, extending posteriorly between cerci, clothed in microtrichia, with one pair of strong setulae; cercus elongate, somewhat tapering posteriorly (Fig. <xref ref-type="fig" rid="F20">83</xref>, Table <xref ref-type="table" rid="T8">8</xref>), <abbrev xmlns:xlink="http://www.w3.org/1999/xlink" xlink:title="(ratio) length/width" id="ABBRID0EMDAK" xlink:type="simple">l/w</abbrev> ratio: ~ 4.4; subanal plate (Figs <xref ref-type="fig" rid="F20">83</xref>, <xref ref-type="fig" rid="F21">84</xref>) somewhat pentagonal, laterally rounded and apically tapering into short extension, clothed in microtrichia except anterior edge, with ~ 26 setulae; spermathecae heavily sclerotised, smooth, rounded, basally flattened (Fig. <xref ref-type="fig" rid="F21">85</xref>), with small apical dimple; junction of ducts of paired spermathecae V-shaped, spermathecal duct with distinct constrictions near junction with spermathecae (Fig. <xref ref-type="fig" rid="F21">85</xref>).</p><fig id="F21" position="float" orientation="portrait"><object-id xmlns:xlink="http://www.w3.org/1999/xlink" content-type="doi" xlink:type="simple">10.3897/zookeys.1144.95619.figures84-87</object-id><object-id xmlns:xlink="http://www.w3.org/1999/xlink" content-type="arpha" xlink:type="simple">8F89904E-3472-5AC5-97E5-1E99F35C9763</object-id><label>Figures 84–87.</label><caption><p><italic><tp:taxon-name><tp:taxon-name-part taxon-name-part-type="genus" reg="Centrioncus">Centrioncus</tp:taxon-name-part><tp:taxon-name-part taxon-name-part-type="species" reg="copelandi">copelandi</tp:taxon-name-part></tp:taxon-name></italic> sp. nov., ♀, paratype, Kasigau Mtn <bold>84</bold> subanal plate, ventral view <bold>85</bold> spermathecae <bold>86</bold> egg 87 egg, detail of external microstructure. Scale bars: 0.1 mm (<bold>84, 85, 87</bold>); 0.2 mm (<bold>86</bold>).</p></caption><graphic xmlns:xlink="http://www.w3.org/1999/xlink" xlink:href="zookeys-1144-001_article-95619__-g021.jpg" position="float" orientation="portrait" xlink:type="simple" id="oo_803934.jpg"><uri content-type="original_file" xlink:type="simple">https://binary.pensoft.net/fig/803934</uri></graphic></fig><p><bold><italic>Male postabdomen</italic>.</bold> Tergite 6, sternite 8 and epandrium uniformly blackish brown; epandrium broad and rounded (too damaged to measure <abbrev xmlns:xlink="http://www.w3.org/1999/xlink" xlink:title="(ratio) width/length" id="ABBRID0EJFAK" xlink:type="simple">w/l</abbrev> ratio), clothed in microtrichia; outer and median arms of surstylus well separated, with short broad common base (Fig. <xref ref-type="fig" rid="F22">88</xref>); outer arm deeply constricted at base with concave lateral sides, broadening apically to ~ 3× basal width, apically with row of 16 tubercles, basally with nine setulae (2 very long) on inner side and a few small setulae along apical edge, on outer side with a few small setulae and central patch of microtrichia; median arm (Fig. <xref ref-type="fig" rid="F22">88</xref>) slender, parallel-sided, rod-shaped, almost as long as outer arm, apically with four small setulae and two long setulae, no spinous setae present; inner arm twice as broad as median arm and slightly longer, apical quarter abruptly narrowed, cap opener-shaped, apically with seven setulae; subepandrial clasper (Fig. <xref ref-type="fig" rid="F22">90</xref>) somewhat elongate, basal third constricted, apical corners angular, apically strongly convex, glabrous, with four long setulae on inner side; cercus (Fig. <xref ref-type="fig" rid="F22">89</xref>, Table <xref ref-type="table" rid="T8">8</xref>) slender, with broad lateral extension on distal third, apically convex, clothed in microtrichia and short setulae, 7 longer setulae along apical edge, length/greatest width ratio: 1.5 (Table <xref ref-type="table" rid="T8">8</xref>); ejaculatory apodeme + sac (Fig. <xref ref-type="fig" rid="F22">91</xref>, Table <xref ref-type="table" rid="T9">9</xref>) very large, 10.1% of body length, ejaculatory apodeme slender, apically broadening.</p><fig id="F22" position="float" orientation="portrait"><object-id xmlns:xlink="http://www.w3.org/1999/xlink" content-type="doi" xlink:type="simple">10.3897/zookeys.1144.95619.figures88-91</object-id><object-id xmlns:xlink="http://www.w3.org/1999/xlink" content-type="arpha" xlink:type="simple">D093D9F0-D58C-506A-9324-8F942D7B61D2</object-id><label>Figures 88–91.</label><caption><p><italic><tp:taxon-name><tp:taxon-name-part taxon-name-part-type="genus" reg="Centrioncus">Centrioncus</tp:taxon-name-part><tp:taxon-name-part taxon-name-part-type="species" reg="copelandi">copelandi</tp:taxon-name-part></tp:taxon-name></italic> sp. nov., ♂, holotype, Kasigau Mtn <bold>88</bold> surstylus, inner view <bold>89</bold> cercus, posterior view <bold>90</bold> subepandrial clasper, posterior view <bold>91</bold> ejaculatory apodeme + sac. Scale bars: 0.1 mm.</p></caption><graphic xmlns:xlink="http://www.w3.org/1999/xlink" xlink:href="zookeys-1144-001_article-95619__-g022.jpg" position="float" orientation="portrait" xlink:type="simple" id="oo_803935.jpg"><uri content-type="original_file" xlink:type="simple">https://binary.pensoft.net/fig/803935</uri></graphic></fig><p><bold><italic>Egg.</italic></bold> Female with two damaged full-grown eggs and some pieces of undeveloped eggs in abdomen. Eggs (Fig. <xref ref-type="fig" rid="F21">86</xref>) measured 1.01 mm in length with elevated longitudinal ridges spanning from anterior pole to posterior pole with fine, roughly hexagonal microstructures between ridges (Fig. <xref ref-type="fig" rid="F21">87</xref>).</p></tp:treatment-sec><tp:treatment-sec sec-type="distribution" id="SECID0E3HAK"><title>Distribution and habitat.</title><p>The localities of the type series are indicated on the map for Eastern Africa (Fig. <xref ref-type="fig" rid="F8">29</xref>). The collecting sites varied from 1056 to 1117 m in altitude. The habitat of the Kasigau site at 1117 m is shown in Fig. <xref ref-type="fig" rid="F23">92</xref>. The distribution appears to be limited to the Kasigau Massif of the Taita Hills (see also under <italic><tp:taxon-name><tp:taxon-name-part taxon-name-part-type="genus" reg="Centrioncus">C.</tp:taxon-name-part><tp:taxon-name-part taxon-name-part-type="species" reg="bytebieri">bytebieri</tp:taxon-name-part></tp:taxon-name></italic>). <italic><tp:taxon-name><tp:taxon-name-part taxon-name-part-type="genus" reg="Centrioncus">Centrioncus</tp:taxon-name-part><tp:taxon-name-part taxon-name-part-type="species" reg="bytebieri">bytebieri</tp:taxon-name-part></tp:taxon-name></italic> is only known from the Dabida Massif of the Taita hills. The gravid female was collected in early July, in the middle of the dry season which is unusual for <italic><tp:taxon-name><tp:taxon-name-part taxon-name-part-type="genus" reg="Centrioncus">Centrioncus</tp:taxon-name-part></tp:taxon-name></italic> flies.</p><fig id="F23" position="float" orientation="portrait"><object-id xmlns:xlink="http://www.w3.org/1999/xlink" content-type="doi" xlink:type="simple">10.3897/zookeys.1144.95619.figure92</object-id><object-id xmlns:xlink="http://www.w3.org/1999/xlink" content-type="arpha" xlink:type="simple">2C429354-5E26-5EE2-AB66-205F73AD2BCC</object-id><label>Figure 92.</label><caption><p><italic><tp:taxon-name><tp:taxon-name-part taxon-name-part-type="genus" reg="Centrioncus">Centrioncus</tp:taxon-name-part><tp:taxon-name-part taxon-name-part-type="species" reg="copelandi">copelandi</tp:taxon-name-part></tp:taxon-name></italic> sp. nov., Kenya, Kasigau Mtn, collection site at 1117 m. Photograph by Robert Copeland.</p></caption><graphic xmlns:xlink="http://www.w3.org/1999/xlink" xlink:href="zookeys-1144-001_article-95619__-g023.jpg" position="float" orientation="portrait" xlink:type="simple" id="oo_803936.jpg"><uri content-type="original_file" xlink:type="simple">https://binary.pensoft.net/fig/803936</uri></graphic></fig></tp:treatment-sec><tp:treatment-sec sec-type="etymology" id="SECID0E6JAK"><title>Etymology.</title><p>The specific epithet of <italic><tp:taxon-name><tp:taxon-name-part taxon-name-part-type="genus" reg="Centrioncus">C.</tp:taxon-name-part><tp:taxon-name-part taxon-name-part-type="species" reg="copelandi">copelandi</tp:taxon-name-part></tp:taxon-name></italic> sp. nov. refers to the name of its collector Dr Robert S. Copeland (<abbrev xmlns:xlink="http://www.w3.org/1999/xlink" xlink:title="International Centre of Insect Physiology and Ecology" id="ABBRID0EQKAK" xlink:type="simple">ICIPE</abbrev>), who contributed a significant number of <italic><tp:taxon-name><tp:taxon-name-part taxon-name-part-type="genus" reg="Centrioncus">Centrioncus</tp:taxon-name-part></tp:taxon-name></italic> specimens to this study.</p></tp:treatment-sec><tp:treatment-sec sec-type="remarks" id="SECID0E2KAK"><title>Remarks.</title><p>From the shape of the outer arm of the surstylus (apically much wider than at base, with large number of 16 or 17 tubercles), absence of spinous setae on the median arm of the surstylus, the very large central wing spot and anteriorly strongly constricted sternite 5, it can be postulated that the closest known relative of <italic><tp:taxon-name><tp:taxon-name-part taxon-name-part-type="genus" reg="Centrioncus">C.</tp:taxon-name-part><tp:taxon-name-part taxon-name-part-type="species" reg="copelandi">copelandi</tp:taxon-name-part></tp:taxon-name></italic> sp. nov. is <italic><tp:taxon-name><tp:taxon-name-part taxon-name-part-type="genus" reg="Centrioncus">C.</tp:taxon-name-part><tp:taxon-name-part taxon-name-part-type="species" reg="prodiopsis">prodiopsis</tp:taxon-name-part></tp:taxon-name></italic>. From a geographical point of view that also makes some sense (Fig. <xref ref-type="fig" rid="F8">29</xref>), although <italic><tp:taxon-name><tp:taxon-name-part taxon-name-part-type="genus" reg="Centrioncus">C.</tp:taxon-name-part><tp:taxon-name-part taxon-name-part-type="species" reg="bytebieri">bytebieri</tp:taxon-name-part></tp:taxon-name></italic> occurs closer to <italic><tp:taxon-name><tp:taxon-name-part taxon-name-part-type="genus" reg="Centrioncus">C.</tp:taxon-name-part><tp:taxon-name-part taxon-name-part-type="species" reg="copelandi">copelandi</tp:taxon-name-part></tp:taxon-name></italic> sp. nov.</p></tp:treatment-sec><tp:treatment-sec><!--Section generated to contain objects referenced in tp:taxon-treatment.--><fig id="F1" position="float" orientation="portrait"><object-id xmlns:xlink="http://www.w3.org/1999/xlink" content-type="doi" xlink:type="simple">10.3897/zookeys.1144.95619.figures1-4</object-id><object-id xmlns:xlink="http://www.w3.org/1999/xlink" content-type="arpha" xlink:type="simple">AF5A18F7-553E-54E5-A4EE-75ECB46CA7FE</object-id><label>Figures 1–4.</label><caption><p><italic><tp:taxon-name><tp:taxon-name-part taxon-name-part-type="genus" reg="Centrioncus">Centrioncus</tp:taxon-name-part></tp:taxon-name></italic>, dorsal view of wings <bold>1</bold> ♂, <italic><tp:taxon-name><tp:taxon-name-part taxon-name-part-type="genus" reg="Centrioncus">C.</tp:taxon-name-part><tp:taxon-name-part taxon-name-part-type="species" reg="aberrans">aberrans</tp:taxon-name-part></tp:taxon-name></italic>, Timboroa Forest <bold>2</bold> ♀, paratype, <italic><tp:taxon-name><tp:taxon-name-part taxon-name-part-type="genus" reg="Centrioncus">C.</tp:taxon-name-part><tp:taxon-name-part taxon-name-part-type="species" reg="bururiensis">bururiensis</tp:taxon-name-part></tp:taxon-name></italic> sp. nov., Bururi Nat. Forest <bold>3</bold> ♂ <italic><tp:taxon-name><tp:taxon-name-part taxon-name-part-type="genus" reg="Centrioncus">C.</tp:taxon-name-part><tp:taxon-name-part taxon-name-part-type="species" reg="bytebieri">bytebieri</tp:taxon-name-part></tp:taxon-name></italic>, Ngangao Forest <bold>4</bold> ♀, paratype, <italic><tp:taxon-name><tp:taxon-name-part taxon-name-part-type="genus" reg="Centrioncus">C.</tp:taxon-name-part><tp:taxon-name-part taxon-name-part-type="species" reg="copelandi">copelandi</tp:taxon-name-part></tp:taxon-name></italic> sp. nov., Kasigau Mtn. Scale bars: 0.5 mm.</p></caption><graphic xmlns:xlink="http://www.w3.org/1999/xlink" xlink:href="zookeys-1144-001_article-95619__-g001.jpg" position="float" orientation="portrait" xlink:type="simple" id="oo_803914.jpg"><uri content-type="original_file" xlink:type="simple">https://binary.pensoft.net/fig/803914</uri></graphic></fig><fig id="F8" position="float" orientation="portrait"><object-id xmlns:xlink="http://www.w3.org/1999/xlink" content-type="doi" xlink:type="simple">10.3897/zookeys.1144.95619.figure29</object-id><object-id xmlns:xlink="http://www.w3.org/1999/xlink" content-type="arpha" xlink:type="simple">E3426CE4-55AA-5EF3-936B-1A0404B72928</object-id><label>Figure 29.</label><caption><p>Distribution map of the seven Eastern African <italic><tp:taxon-name><tp:taxon-name-part taxon-name-part-type="genus" reg="Centrioncus">Centrioncus</tp:taxon-name-part></tp:taxon-name></italic> species.</p></caption><graphic xmlns:xlink="http://www.w3.org/1999/xlink" xlink:href="zookeys-1144-001_article-95619__-g008.jpg" position="float" orientation="portrait" xlink:type="simple" id="oo_803921.jpg"><uri content-type="original_file" xlink:type="simple">https://binary.pensoft.net/fig/803921</uri></graphic></fig><table-wrap id="T8" position="float" orientation="portrait"><label>Table 8.</label><caption><p>Ratio width/length for the anterior sclerite of ♀ sternite 7, ratio length/width for ♀ cercus and ratio length/greatest width for ♂ cercus. Species are arranged according to three species-groups recognised.</p></caption><table id="TID0E6ADK" rules="all"><tbody><tr><th rowspan="1" colspan="1">
                    <italic>
                      <tp:taxon-name><tp:taxon-name-part taxon-name-part-type="genus" reg="Centrioncus">Centrioncus</tp:taxon-name-part></tp:taxon-name>
                    </italic>
                  </th><th rowspan="1" colspan="1">♀ anterior plate of sternite 7, ratio <abbrev xmlns:xlink="http://www.w3.org/1999/xlink" xlink:title="(ratio) width/length" id="ABBRID0EF3EK" xlink:type="simple">w/l</abbrev></th><th rowspan="1" colspan="1">♀ cercus, ratio <abbrev xmlns:xlink="http://www.w3.org/1999/xlink" xlink:title="(ratio) length/width" id="ABBRID0EM3EK" xlink:type="simple">l/w</abbrev></th><th rowspan="1" colspan="1">♂ cercus, ratio length/greatest width</th></tr><tr><td rowspan="1" colspan="1">
                    <italic>
                      <tp:taxon-name><tp:taxon-name-part taxon-name-part-type="genus" reg="Centrioncus"/><tp:taxon-name-part taxon-name-part-type="species" reg="angusticercus">angusticercus</tp:taxon-name-part></tp:taxon-name>
                    </italic>
                  </td><td rowspan="1" colspan="1">4.4</td><td rowspan="1" colspan="1">5.4</td><td rowspan="1" colspan="1">-</td></tr><tr><td rowspan="1" colspan="1">
                    <italic>
                      <tp:taxon-name><tp:taxon-name-part taxon-name-part-type="genus" reg="Centrioncus"/><tp:taxon-name-part taxon-name-part-type="species" reg="aberrans">aberrans</tp:taxon-name-part></tp:taxon-name>
                    </italic>
                  </td><td rowspan="1" colspan="1">5.4</td><td rowspan="1" colspan="1">5.1</td><td rowspan="1" colspan="1">2.6</td></tr><tr><td rowspan="1" colspan="1"><italic><tp:taxon-name><tp:taxon-name-part taxon-name-part-type="genus" reg="Centrioncus"/><tp:taxon-name-part taxon-name-part-type="species" reg="crassifemur">crassifemur</tp:taxon-name-part></tp:taxon-name></italic> sp. nov.</td><td rowspan="1" colspan="1">8.6</td><td rowspan="1" colspan="1">4.3</td><td rowspan="1" colspan="1">-</td></tr><tr><td rowspan="1" colspan="1"><italic><tp:taxon-name><tp:taxon-name-part taxon-name-part-type="genus" reg="Centrioncus"/><tp:taxon-name-part taxon-name-part-type="species" reg="bururiensis">bururiensis</tp:taxon-name-part></tp:taxon-name></italic> sp. nov.</td><td rowspan="1" colspan="1">2.6</td><td rowspan="1" colspan="1">4.5</td><td rowspan="1" colspan="1">2.4</td></tr><tr><td rowspan="1" colspan="1">
                    <italic>
                      <tp:taxon-name><tp:taxon-name-part taxon-name-part-type="genus" reg="Centrioncus"/><tp:taxon-name-part taxon-name-part-type="species" reg="decellei">decellei</tp:taxon-name-part></tp:taxon-name>
                    </italic>
                  </td><td rowspan="1" colspan="1">2.7</td><td rowspan="1" colspan="1">4.1</td><td rowspan="1" colspan="1">-</td></tr><tr><td rowspan="1" colspan="1"><italic><tp:taxon-name><tp:taxon-name-part taxon-name-part-type="genus" reg="Centrioncus"/><tp:taxon-name-part taxon-name-part-type="species" reg="copelandi">copelandi</tp:taxon-name-part></tp:taxon-name></italic> sp. nov.</td><td rowspan="1" colspan="1">2.9</td><td rowspan="1" colspan="1">4.4</td><td rowspan="1" colspan="1">1.5</td></tr><tr><td rowspan="1" colspan="1">
                    <italic>
                      <tp:taxon-name><tp:taxon-name-part taxon-name-part-type="genus" reg="Centrioncus"/><tp:taxon-name-part taxon-name-part-type="species" reg="prodiopsis">prodiopsis</tp:taxon-name-part></tp:taxon-name>
                    </italic>
                  </td><td rowspan="1" colspan="1">2.5</td><td rowspan="1" colspan="1">4.0</td><td rowspan="1" colspan="1">1.4</td></tr><tr><td rowspan="1" colspan="1">
                    <italic>
                      <tp:taxon-name><tp:taxon-name-part taxon-name-part-type="genus" reg="Centrioncus"/><tp:taxon-name-part taxon-name-part-type="species" reg="bytebieri">bytebieri</tp:taxon-name-part></tp:taxon-name>
                    </italic>
                  </td><td rowspan="1" colspan="1">2.6</td><td rowspan="1" colspan="1">2.3</td><td rowspan="1" colspan="1">1.7</td></tr><tr><td rowspan="1" colspan="1">
                    <italic>
                      <tp:taxon-name><tp:taxon-name-part taxon-name-part-type="genus" reg="Centrioncus"/><tp:taxon-name-part taxon-name-part-type="species" reg="decoronotus">decoronotus</tp:taxon-name-part></tp:taxon-name>
                    </italic>
                  </td><td rowspan="1" colspan="1">3.9</td><td rowspan="1" colspan="1">3.6</td><td rowspan="1" colspan="1">1.4</td></tr><tr><td rowspan="1" colspan="1">
                    <italic>
                      <tp:taxon-name><tp:taxon-name-part taxon-name-part-type="genus" reg="Centrioncus"/><tp:taxon-name-part taxon-name-part-type="species" reg="jacobae">jacobae</tp:taxon-name-part></tp:taxon-name>
                    </italic>
                  </td><td rowspan="1" colspan="1">2.6</td><td rowspan="1" colspan="1">3.2</td><td rowspan="1" colspan="1">1.4</td></tr></tbody></table></table-wrap><table-wrap id="T9" position="float" orientation="portrait"><label>Table 9.</label><caption><p>Length of ejaculatory apodeme + sac, length of body and ratio ejaculatory apodeme + sac/length of body for <italic><tp:taxon-name><tp:taxon-name-part taxon-name-part-type="genus" reg="Centrioncus">Centrioncus</tp:taxon-name-part></tp:taxon-name></italic> and <italic><tp:taxon-name><tp:taxon-name-part taxon-name-part-type="genus" reg="Teloglabrus">Teloglabrus</tp:taxon-name-part></tp:taxon-name></italic> species. Measurements in mm, ratio as %. For some species, values are given for more than one specimen, partly from different locations.</p></caption><table id="TID0ENJDK" rules="all"><tbody><tr><th rowspan="1" colspan="1">Genus</th><th rowspan="1" colspan="1">Species</th><th rowspan="1" colspan="1">Origin</th><th rowspan="1" colspan="1">Apodeme + sac</th><th rowspan="1" colspan="1">Length of body</th><th rowspan="1" colspan="1">Apodeme + sac/body</th></tr><tr><td rowspan="12" colspan="1">
                    <italic>
                      <tp:taxon-name><tp:taxon-name-part taxon-name-part-type="genus" reg="Centrioncus">Centrioncus</tp:taxon-name-part></tp:taxon-name>
                    </italic>
                  </td><td rowspan="1" colspan="1">
                    <italic>
                      <tp:taxon-name><tp:taxon-name-part taxon-name-part-type="genus" reg="Centrioncus"/><tp:taxon-name-part taxon-name-part-type="species" reg="aberrans">aberrans</tp:taxon-name-part></tp:taxon-name>
                    </italic>
                  </td><td rowspan="1" colspan="1">Kenya, Timboroa</td><td rowspan="1" colspan="1">0.60</td><td rowspan="1" colspan="1">5.37</td><td rowspan="1" colspan="1">11.2</td></tr><tr><td rowspan="1" colspan="1">
                    <italic>
                      <tp:taxon-name><tp:taxon-name-part taxon-name-part-type="genus" reg="Centrioncus"/><tp:taxon-name-part taxon-name-part-type="species" reg="aberrans">aberrans</tp:taxon-name-part></tp:taxon-name>
                    </italic>
                  </td><td rowspan="1" colspan="1">Kenya, Mt Elgon</td><td rowspan="1" colspan="1">0.52</td><td rowspan="1" colspan="1">5.12</td><td rowspan="1" colspan="1">10.1</td></tr><tr><td rowspan="1" colspan="1">
                    <italic>
                      <tp:taxon-name><tp:taxon-name-part taxon-name-part-type="genus" reg="Centrioncus"/><tp:taxon-name-part taxon-name-part-type="species" reg="aberrans">aberrans</tp:taxon-name-part></tp:taxon-name>
                    </italic>
                  </td><td rowspan="1" colspan="1">Kenya, Mt Elgon</td><td rowspan="1" colspan="1">0.52</td><td rowspan="1" colspan="1">5.12</td><td rowspan="1" colspan="1">10.1</td></tr><tr><td rowspan="1" colspan="1">
                    <italic>
                      <tp:taxon-name><tp:taxon-name-part taxon-name-part-type="genus" reg="Centrioncus"/><tp:taxon-name-part taxon-name-part-type="species" reg="aberrans">aberrans</tp:taxon-name-part></tp:taxon-name>
                    </italic>
                  </td><td rowspan="1" colspan="1">Rwanda, Lac Gando</td><td rowspan="1" colspan="1">0.48</td><td rowspan="1" colspan="1">5.10</td><td rowspan="1" colspan="1">9.3</td></tr><tr><td rowspan="1" colspan="1"><italic><tp:taxon-name><tp:taxon-name-part taxon-name-part-type="genus" reg="Centrioncus"/><tp:taxon-name-part taxon-name-part-type="species" reg="bururiensis">bururiensis</tp:taxon-name-part></tp:taxon-name></italic> sp. nov.</td><td rowspan="1" colspan="1">Burundi, Bururi For.</td><td rowspan="1" colspan="1">0.48</td><td rowspan="1" colspan="1">4.64</td><td rowspan="1" colspan="1">10.4</td></tr><tr><td rowspan="1" colspan="1">
                    <italic>
                      <tp:taxon-name><tp:taxon-name-part taxon-name-part-type="genus" reg="Centrioncus"/><tp:taxon-name-part taxon-name-part-type="species" reg="bytebieri">bytebieri</tp:taxon-name-part></tp:taxon-name>
                    </italic>
                  </td><td rowspan="1" colspan="1">Kenya, Vuria For.</td><td rowspan="1" colspan="1">0.61</td><td rowspan="1" colspan="1">5.00</td><td rowspan="1" colspan="1">12.2</td></tr><tr><td rowspan="1" colspan="1"><italic><tp:taxon-name><tp:taxon-name-part taxon-name-part-type="genus" reg="Centrioncus"/><tp:taxon-name-part taxon-name-part-type="species" reg="copelandi">copelandi</tp:taxon-name-part></tp:taxon-name></italic> sp. nov.</td><td rowspan="1" colspan="1">Kenya, Kasigau Mt</td><td rowspan="1" colspan="1">0.51</td><td rowspan="1" colspan="1">5.00</td><td rowspan="1" colspan="1">10.1</td></tr><tr><td rowspan="1" colspan="1">
                    <italic>
                      <tp:taxon-name><tp:taxon-name-part taxon-name-part-type="genus" reg="Centrioncus"/><tp:taxon-name-part taxon-name-part-type="species" reg="decoronotus">decoronotus</tp:taxon-name-part></tp:taxon-name>
                    </italic>
                  </td><td rowspan="1" colspan="1">Kenya, Chania Falls</td><td rowspan="1" colspan="1">0.85</td><td rowspan="1" colspan="1">5.20</td><td rowspan="1" colspan="1">16.3</td></tr><tr><td rowspan="1" colspan="1">
                    <italic>
                      <tp:taxon-name><tp:taxon-name-part taxon-name-part-type="genus" reg="Centrioncus"/><tp:taxon-name-part taxon-name-part-type="species" reg="decoronotus">decoronotus</tp:taxon-name-part></tp:taxon-name>
                    </italic>
                  </td><td rowspan="1" colspan="1">Kenya, Ol Doinyo Orok</td><td rowspan="1" colspan="1">0.84</td><td rowspan="1" colspan="1">5.10</td><td rowspan="1" colspan="1">16.5</td></tr><tr><td rowspan="1" colspan="1">
                    <italic>
                      <tp:taxon-name><tp:taxon-name-part taxon-name-part-type="genus" reg="Centrioncus"/><tp:taxon-name-part taxon-name-part-type="species" reg="jacobae">jacobae</tp:taxon-name-part></tp:taxon-name>
                    </italic>
                  </td><td rowspan="1" colspan="1">Malawi, Mt Soche</td><td rowspan="1" colspan="1">0.74</td><td rowspan="1" colspan="1">5.28</td><td rowspan="1" colspan="1">14.0</td></tr><tr><td rowspan="1" colspan="1">
                    <italic>
                      <tp:taxon-name><tp:taxon-name-part taxon-name-part-type="genus" reg="Centrioncus"/><tp:taxon-name-part taxon-name-part-type="species" reg="jacobae">jacobae</tp:taxon-name-part></tp:taxon-name>
                    </italic>
                  </td><td rowspan="1" colspan="1">Malawi, Mt Soche</td><td rowspan="1" colspan="1">0.56</td><td rowspan="1" colspan="1">5.28</td><td rowspan="1" colspan="1">10.7</td></tr><tr><td rowspan="1" colspan="1">
                    <italic>
                      <tp:taxon-name><tp:taxon-name-part taxon-name-part-type="genus" reg="Centrioncus"/><tp:taxon-name-part taxon-name-part-type="species" reg="prodiopsis">prodiopsis</tp:taxon-name-part></tp:taxon-name>
                    </italic>
                  </td><td rowspan="1" colspan="1">Tanzania, Kilimanjaro</td><td rowspan="1" colspan="1">0.60</td><td rowspan="1" colspan="1">5.00</td><td rowspan="1" colspan="1">12.0</td></tr><tr><td rowspan="16" colspan="1">
                    <italic>
                      <tp:taxon-name><tp:taxon-name-part taxon-name-part-type="genus" reg="Teloglabrus">Teloglabrus</tp:taxon-name-part></tp:taxon-name>
                    </italic>
                  </td><td rowspan="1" colspan="1">
                    <italic>
                      <tp:taxon-name><tp:taxon-name-part taxon-name-part-type="genus" reg="Teloglabrus"/><tp:taxon-name-part taxon-name-part-type="species" reg="australis">australis</tp:taxon-name-part></tp:taxon-name>
                    </italic>
                  </td><td rowspan="1" colspan="1">South Africa, G. of Eden</td><td rowspan="1" colspan="1">0.39</td><td rowspan="1" colspan="1">4.60</td><td rowspan="1" colspan="1">8.4</td></tr><tr><td rowspan="1" colspan="1">
                    <italic>
                      <tp:taxon-name><tp:taxon-name-part taxon-name-part-type="genus" reg="Teloglabrus"/><tp:taxon-name-part taxon-name-part-type="species" reg="curvipes">curvipes</tp:taxon-name-part></tp:taxon-name>
                    </italic>
                  </td><td rowspan="1" colspan="1">South Africa, Ingeli For.</td><td rowspan="1" colspan="1">0.33</td><td rowspan="1" colspan="1">5.00</td><td rowspan="1" colspan="1">6.5</td></tr><tr><td rowspan="1" colspan="1">
                    <italic>
                      <tp:taxon-name><tp:taxon-name-part taxon-name-part-type="genus" reg="Teloglabrus"/><tp:taxon-name-part taxon-name-part-type="species" reg="duplospinosus">duplospinosus</tp:taxon-name-part></tp:taxon-name>
                    </italic>
                  </td><td rowspan="1" colspan="1">South Africa, Lions Bush</td><td rowspan="1" colspan="1">0.33</td><td rowspan="1" colspan="1">4.90</td><td rowspan="1" colspan="1">6.6</td></tr><tr><td rowspan="1" colspan="1">
                    <italic>
                      <tp:taxon-name><tp:taxon-name-part taxon-name-part-type="genus" reg="Teloglabrus"/><tp:taxon-name-part taxon-name-part-type="species" reg="entabenensis">entabenensis</tp:taxon-name-part></tp:taxon-name>
                    </italic>
                  </td><td rowspan="1" colspan="1">South Africa, Entabeni For.</td><td rowspan="1" colspan="1">0.35</td><td rowspan="1" colspan="1">5.00</td><td rowspan="1" colspan="1">7.0</td></tr><tr><td rowspan="1" colspan="1">
                    <italic>
                      <tp:taxon-name><tp:taxon-name-part taxon-name-part-type="genus" reg="Teloglabrus"/><tp:taxon-name-part taxon-name-part-type="species" reg="lebombensis">lebombensis</tp:taxon-name-part></tp:taxon-name>
                    </italic>
                  </td><td rowspan="1" colspan="1">South Africa, Gwaleni For.</td><td rowspan="1" colspan="1">0.39</td><td rowspan="1" colspan="1">5.30</td><td rowspan="1" colspan="1">7.3</td></tr><tr><td rowspan="1" colspan="1">
                    <italic>
                      <tp:taxon-name><tp:taxon-name-part taxon-name-part-type="genus" reg="Teloglabrus"/><tp:taxon-name-part taxon-name-part-type="species" reg="londti">londti</tp:taxon-name-part></tp:taxon-name>
                    </italic>
                  </td><td rowspan="1" colspan="1">South Africa, Grahamstown</td><td rowspan="1" colspan="1">0.30</td><td rowspan="1" colspan="1">5.20</td><td rowspan="1" colspan="1">5.8</td></tr><tr><td rowspan="1" colspan="1">
                    <italic>
                      <tp:taxon-name><tp:taxon-name-part taxon-name-part-type="genus" reg="Teloglabrus"/><tp:taxon-name-part taxon-name-part-type="species" reg="milleri">milleri</tp:taxon-name-part></tp:taxon-name>
                    </italic>
                  </td><td rowspan="1" colspan="1">South Africa, Nkandla For.</td><td rowspan="1" colspan="1">0.33</td><td rowspan="1" colspan="1">5.00</td><td rowspan="1" colspan="1">6.5</td></tr><tr><td rowspan="1" colspan="1">
                    <italic>
                      <tp:taxon-name><tp:taxon-name-part taxon-name-part-type="genus" reg="Teloglabrus"/><tp:taxon-name-part taxon-name-part-type="species" reg="pelecyformis">pelecyformis</tp:taxon-name-part></tp:taxon-name>
                    </italic>
                  </td><td rowspan="1" colspan="1">South Africa, Town Bush</td><td rowspan="1" colspan="1">0.40</td><td rowspan="1" colspan="1">5.50</td><td rowspan="1" colspan="1">7.3</td></tr><tr><td rowspan="1" colspan="1">
                    <italic>
                      <tp:taxon-name><tp:taxon-name-part taxon-name-part-type="genus" reg="Teloglabrus"/><tp:taxon-name-part taxon-name-part-type="species" reg="prolongatus">prolongatus</tp:taxon-name-part></tp:taxon-name>
                    </italic>
                  </td><td rowspan="1" colspan="1">South Africa, Deepdale</td><td rowspan="1" colspan="1">0.31</td><td rowspan="1" colspan="1">4.70</td><td rowspan="1" colspan="1">6.6</td></tr><tr><td rowspan="1" colspan="1">
                    <italic>
                      <tp:taxon-name><tp:taxon-name-part taxon-name-part-type="genus" reg="Teloglabrus"/><tp:taxon-name-part taxon-name-part-type="species" reg="sabiensis">sabiensis</tp:taxon-name-part></tp:taxon-name>
                    </italic>
                  </td><td rowspan="1" colspan="1">South Africa, Frankfurt For.</td><td rowspan="1" colspan="1">0.36</td><td rowspan="1" colspan="1">5.00</td><td rowspan="1" colspan="1">7.3</td></tr><tr><td rowspan="1" colspan="1">
                    <italic>
                      <tp:taxon-name><tp:taxon-name-part taxon-name-part-type="genus" reg="Teloglabrus"/><tp:taxon-name-part taxon-name-part-type="species" reg="sanorum">sanorum</tp:taxon-name-part></tp:taxon-name>
                    </italic>
                  </td><td rowspan="1" colspan="1">South Africa, Drakensberg</td><td rowspan="1" colspan="1">0.31</td><td rowspan="1" colspan="1">4.92</td><td rowspan="1" colspan="1">6.4</td></tr><tr><td rowspan="1" colspan="1">
                    <italic>
                      <tp:taxon-name><tp:taxon-name-part taxon-name-part-type="genus" reg="Teloglabrus"/><tp:taxon-name-part taxon-name-part-type="species" reg="sanorum">sanorum</tp:taxon-name-part></tp:taxon-name>
                    </italic>
                  </td><td rowspan="1" colspan="1">South Africa, Drakensberg</td><td rowspan="1" colspan="1">0.30</td><td rowspan="1" colspan="1">4.92</td><td rowspan="1" colspan="1">6.1</td></tr><tr><td rowspan="1" colspan="1">
                    <italic>
                      <tp:taxon-name><tp:taxon-name-part taxon-name-part-type="genus" reg="Teloglabrus"/><tp:taxon-name-part taxon-name-part-type="species" reg="stuckenbergi">stuckenbergi</tp:taxon-name-part></tp:taxon-name>
                    </italic>
                  </td><td rowspan="1" colspan="1">South Africa, Mariepskop</td><td rowspan="1" colspan="1">0.36</td><td rowspan="1" colspan="1">6.50</td><td rowspan="1" colspan="1">5.6</td></tr><tr><td rowspan="1" colspan="1">
                    <italic>
                      <tp:taxon-name><tp:taxon-name-part taxon-name-part-type="genus" reg="Teloglabrus"/><tp:taxon-name-part taxon-name-part-type="species" reg="tsitsikamensis">tsitsikamensis</tp:taxon-name-part></tp:taxon-name>
                    </italic>
                  </td><td rowspan="1" colspan="1">South Africa, Tsitsikama</td><td rowspan="1" colspan="1">0.39</td><td rowspan="1" colspan="1">4.60</td><td rowspan="1" colspan="1">8.4</td></tr><tr><td rowspan="1" colspan="1">
                    <italic>
                      <tp:taxon-name><tp:taxon-name-part taxon-name-part-type="genus" reg="Teloglabrus"/><tp:taxon-name-part taxon-name-part-type="species" reg="trituberculatus">trituberculatus</tp:taxon-name-part></tp:taxon-name>
                    </italic>
                  </td><td rowspan="1" colspan="1">Mozambique, Gorongosa Mt</td><td rowspan="1" colspan="1">0.34</td><td rowspan="1" colspan="1">5.50</td><td rowspan="1" colspan="1">6.1</td></tr><tr><td rowspan="1" colspan="1">
                    <italic>
                      <tp:taxon-name><tp:taxon-name-part taxon-name-part-type="genus" reg="Teloglabrus"/><tp:taxon-name-part taxon-name-part-type="species" reg="vumbensis">vumbensis</tp:taxon-name-part></tp:taxon-name>
                    </italic>
                  </td><td rowspan="1" colspan="1">Zimbabwe, Vumba Mt</td><td rowspan="1" colspan="1">0.35</td><td rowspan="1" colspan="1">5.20</td><td rowspan="1" colspan="1">6.7</td></tr></tbody></table></table-wrap></tp:treatment-sec></tp:taxon-treatment>
