# Supplementary material for: ﻿A revision of Centrioncus Speiser (Diptera, Diopsidae, Centrioncinae) with descriptions of new species from Angola, Burundi, and Kenya
Source: Zookeys. 2023 Feb 1;1144:1–93. doi: 10.3897/zookeys.1144.95619 (PMC10208442; doi:10.3897/zookeys.1144.95619)
Supplement: XML Treatment for Centrioncus crassifemur [file zookeys.1144.95619-treatment9.xml]

<!DOCTYPE tp:taxon-treatment
  PUBLIC "-//TaxonX//DTD Taxonomic Treatment Publishing DTD v0 20100105//EN" "tax-treatment-NSO.dtd">
<tp:taxon-treatment xmlns:tp="http://www.plazi.org/taxpub"><tp:treatment-meta><kwd-group><label>Taxon classification</label><kwd>
              <named-content content-type="kingdom">Animalia</named-content>
            </kwd><kwd>
              <named-content content-type="order">Diptera</named-content>
            </kwd><kwd>
              <named-content content-type="family">Diopsidae</named-content>
            </kwd></kwd-group><mixed-citation publication-type="journal"><person-group><name><surname>Feijen</surname><given-names>Hans R.</given-names></name><name><surname>Feijen</surname><given-names>Cobi</given-names></name></person-group><article-title>﻿A revision of <italic><tp:taxon-name><tp:taxon-name-part taxon-name-part-type="genus" reg="Centrioncus">Centrioncus</tp:taxon-name-part></tp:taxon-name></italic> Speiser (<tp:taxon-name><tp:taxon-name-part taxon-name-part-type="order">Diptera</tp:taxon-name-part></tp:taxon-name>, <tp:taxon-name><tp:taxon-name-part taxon-name-part-type="family">Diopsidae</tp:taxon-name-part></tp:taxon-name>, <tp:taxon-name><tp:taxon-name-part taxon-name-part-type="subfamily">Centrioncinae</tp:taxon-name-part></tp:taxon-name>) with descriptions of new species from Angola, Burundi, and Kenya</article-title><source>Zookeys</source><day>01</day><month>02</month><year>2023</year><volume>1144</volume><fpage>1</fpage><lpage>93</lpage><pub-id pub-id-type="doi">10.3897/zookeys.1144.95619</pub-id></mixed-citation></tp:treatment-meta><tp:nomenclature><label>﻿</label><tp:taxon-name>
            <object-id xmlns:xlink="http://www.w3.org/1999/xlink" content-type="arpha" xlink:type="simple">65C3CDB4-A6A2-5E56-990C-4FE87300FE33</object-id>
            <tp:taxon-name-part taxon-name-part-type="genus" reg="Centrioncus">Centrioncus</tp:taxon-name-part>
            <tp:taxon-name-part taxon-name-part-type="species" reg="crassifemur">crassifemur</tp:taxon-name-part>
            <object-id xmlns:xlink="http://www.w3.org/1999/xlink" content-type="zoobank" xlink:type="simple">https://zoobank.org/C2531274-139D-4B06-8662-F44C89C8D602</object-id>
          </tp:taxon-name><tp:taxon-status xmlns:xlink="http://www.w3.org/1999/xlink" xlink:type="simple">sp. nov.</tp:taxon-status><xref ref-type="fig" rid="F2">Figs 5</xref><xref ref-type="fig" rid="F24">, 93–96</xref><xref ref-type="fig" rid="F25">, 97–100</xref><xref ref-type="fig" rid="F26">, 101–105</xref><xref ref-type="fig" rid="F27">, 106–109</xref><xref ref-type="table" rid="T8">, Table 8</xref></tp:nomenclature><tp:treatment-sec sec-type="type material" id="SECID0ESOAK"><title>Type material.</title><p>Angola, <bold><italic>holotype</italic></bold>, ♀, Salazar I.I.A.A. N’dalatando (Salazar) [most probably Instituto de Investigação Agronomica de Angola at Quilombo, 5 km to north of N’dalatando, <named-content xmlns:xlink="http://www.w3.org/1999/xlink" content-type="dwc:verbatimCoordinates" xlink:type="simple"><named-content content-type="geo-json" specific-use="{&#34;type&#34;:&#34;Point&#34;,&#34;coordinates&#34;:[14.749722,-8.883611]}" id="NCID0E5OAK" xlink:type="simple">8°53'1"S, 14°44'59"E</named-content></named-content>, 600– &gt; 1000 m], 9–15.iii.1972, Southern African Exp. B.M. 1972, no collector given [probably leg. P.M. Hammond] (<named-content xmlns:xlink="http://www.w3.org/1999/xlink" content-type="dwc:institutional_code" xlink:title="Natural History Museum, London" xlink:href="http://grbio.org/institution/natural-history-museum-london" xlink:type="simple">NHMUK</named-content>).</p></tp:treatment-sec><tp:treatment-sec sec-type="diagnosis" id="SECID0EHPAK"><title>Diagnosis.</title><p><italic><tp:taxon-name><tp:taxon-name-part taxon-name-part-type="genus" reg="Centrioncus">Centrioncus</tp:taxon-name-part><tp:taxon-name-part taxon-name-part-type="species" reg="crassifemur">crassifemur</tp:taxon-name-part></tp:taxon-name></italic> sp. nov. can be recognised by the mesally slightly depressed, pruinose frons; mainly pruinose collar; pruinose blackish brown scutum with brownish humeral calli; dark brown, pruinose scutellum with pale scutellar spines; pleura blackish brown with anterodorsal corner of anepisternum brown (Fig. <xref ref-type="fig" rid="F24">93</xref>); scutellar spine/scutellum ratio: 0.81; apical seta/scutellar spine ratio: 0.81; fore femur (Figs <xref ref-type="fig" rid="F24">93</xref>, <xref ref-type="fig" rid="F25">98</xref>) strongly incrassate (<abbrev xmlns:xlink="http://www.w3.org/1999/xlink" xlink:title="(ratio) length/width" id="ABBRID0EEQAK" xlink:type="simple">l/w</abbrev> ratio: 2.36) with ~ 41.5 tubercles, pale brown, on distal third dark brown on both sides; distinct central brownish wing spot around crossvein r-m in distal tip of cell br and basal fifth of cell r4+5, somewhat extending into cell bm+dm (Fig. <xref ref-type="fig" rid="F2">5</xref>); tergites dark brown, posterolateral corners of tergites 2–4 paler brown; female 7<sup>th</sup> spiracle just in tergite; sternite 4 rectangular; sternite 5 square; sternite 6 trapezoidal, 1.5× as wide as sternites 1–5; anterior sclerite of female sternite 7 broad, very short (<abbrev xmlns:xlink="http://www.w3.org/1999/xlink" xlink:title="(ratio) width/length" id="ABBRID0EOQAK" xlink:type="simple">w/l</abbrev> ratio: ~ 8.6); posterior sclerite of female sternite 7 large, membranous, trapezoidal plate, two tiny more sclerotised sections in anterolateral corners (Figs <xref ref-type="fig" rid="F26">102</xref>, <xref ref-type="fig" rid="F26">104</xref>); female cercus elongate, <abbrev xmlns:xlink="http://www.w3.org/1999/xlink" xlink:title="(ratio) length/width" id="ABBRID0E1QAK" xlink:type="simple">l/w</abbrev> ratio: 4.3; subanal plate (Fig. <xref ref-type="fig" rid="F26">105</xref>) laterally rounded, pentagonal, apically pointed; spermathecae round in cross section, flattened with large apical dimple and central pinnacle (Figs <xref ref-type="fig" rid="F27">106</xref>, <xref ref-type="fig" rid="F27">107</xref>).</p><fig id="F24" position="float" orientation="portrait"><object-id xmlns:xlink="http://www.w3.org/1999/xlink" content-type="doi" xlink:type="simple">10.3897/zookeys.1144.95619.figures93-96</object-id><object-id xmlns:xlink="http://www.w3.org/1999/xlink" content-type="arpha" xlink:type="simple">E08263E4-61D4-5B86-B8D2-47F3E76A5942</object-id><label>Figures 93–96.</label><caption><p><italic><tp:taxon-name><tp:taxon-name-part taxon-name-part-type="genus" reg="Centrioncus">Centrioncus</tp:taxon-name-part><tp:taxon-name-part taxon-name-part-type="species" reg="crassifemur">crassifemur</tp:taxon-name-part></tp:taxon-name></italic> sp. nov., ♀, holotype, N’dalatando <bold>93</bold> habitus, lateral view <bold>94</bold> basiliform prosternum, ventral view <bold>95</bold> head, frontal view <bold>96</bold> head, thorax, dorsal view. Scale bars: 0.5 mm (<bold>93, 95, 96</bold>); 0.2 mm (<bold>94</bold>).</p></caption><graphic xmlns:xlink="http://www.w3.org/1999/xlink" xlink:href="zookeys-1144-001_article-95619__-g024.jpg" position="float" orientation="portrait" xlink:type="simple" id="oo_803937.jpg"><uri content-type="original_file" xlink:type="simple">https://binary.pensoft.net/fig/803937</uri></graphic></fig></tp:treatment-sec><tp:treatment-sec sec-type="description" id="SECID0EOSAK"><title>Description.</title><p><bold><italic>Measurements</italic>.</bold> Body length ♀ 5.1 mm, width of head ♀ 1.23 mm, wing length ♀ 4.5 mm, length of scutellar spine ♀ 0.31 mm.</p><p><bold><italic>Head</italic>.</bold> Frons slightly depressed mesally, dark brown, with lateral margins pale brown, mainly pruinose except glossy areas lateral to ocellar tubercle (Figs <xref ref-type="fig" rid="F24">95</xref>, <xref ref-type="fig" rid="F24">96</xref>); occiput glossy brown with some pruinescence posteriorly to ocellar tubercle and densely pruinose margins near eyes; face yellowish brown, thinly pruinose, with denser pruinosity along eye margins (Fig. <xref ref-type="fig" rid="F24">95</xref>); antenna yellowish brown, dorsal section of funiculus and basal segments of arista darker (Figs <xref ref-type="fig" rid="F24">95</xref>, <xref ref-type="fig" rid="F24">96</xref>); maxillary palpus dark; outer vertical seta 0.30 mm, fronto-orbital seta 0.18 mm.</p><p><bold><italic>Thorax</italic>.</bold> Collar dark brown, mainly pruinose, mesally and anteriorly glossy (Fig. <xref ref-type="fig" rid="F24">96</xref>); scutum blackish brown and pruinose, humeral callus brown and more glossy (Figs <xref ref-type="fig" rid="F24">93</xref>, <xref ref-type="fig" rid="F24">96</xref>); scutellum dark brown, pruinose; scutellar spines pale, but narrowly brownish basally (Figs <xref ref-type="fig" rid="F24">93</xref>, <xref ref-type="fig" rid="F24">96</xref>); pleura dark brown with only anterodorsal corner of anepisternum paler brown; pleura mainly thinly pruinose, densely pruinose areas around and below anterior spiracle, anterior and posterior sections of anepisternum, and dorsal anterior and posterior sections of katepisternum, glossy sections include ventral edge of anepisternum and ventral half of katepisternum (Fig. <xref ref-type="fig" rid="F24">93</xref>); posterior notopleural seta, supra-alar and infra-alar setae present, supra-alar seta ca. two-thirds length of other two setae; basiliform prosternum lanceolate and sharply pointed anteriorly (Fig. <xref ref-type="fig" rid="F24">94</xref>); scutal length/scutal width ratio: 1.22 (Fig. <xref ref-type="fig" rid="F24">96</xref>); scutellum projecting at angle of ~ 20° from body axis; scutellar spines almost aligned with dorsal plane of scutellum (Fig. <xref ref-type="fig" rid="F24">93</xref>), diverging at angle of just &gt; 30°; scutellar spine/scutellum ratio: 0.81; scutellar spine/length of body ratio: 0.06; apical seta/scutellar spine ratio: 0.81; scutellar length/scutellar width (at base) ratio: 0.74.</p><p><bold><italic>Wing</italic>.</bold> Almost transparent but slightly tinged; distinct central brownish spot around crossvein r-m in distal tip of cell br and basal fifth of cell r4+5, somewhat extending into cell bm+dm (Fig. <xref ref-type="fig" rid="F2">5</xref>); some infuscation around vein M4 proximal to crossvein dm-m; glabrous basal areas only include cells bc and c and basal third of cell br; crossvein h distinct; cell <abbrev xmlns:xlink="http://www.w3.org/1999/xlink" xlink:title="scutellum" id="ABBRID0EKVAK" xlink:type="simple">sc</abbrev> closed; vein CuA+CuP from vein CuP onward extending under angle of 25° to wing margin in almost straight line; vein M4 continuing distal of crossvein dm-m in almost straight line towards wing margin; cell cua subtriangular; alula distinct; crossvein bm-m vaguely indicated.</p><p><bold><italic>Legs</italic>.</bold> Fore coxa and trochanter yellowish white, thinly pruinose; fore femur glossy, pale brown with darker brown apex (Figs <xref ref-type="fig" rid="F24">93</xref>, <xref ref-type="fig" rid="F25">97–99</xref>); fore tibia glossy brown with paler, more pruinose base; fore metatarsus yellowish brown, other tarsal segments whitish (Fig. <xref ref-type="fig" rid="F24">93</xref>); mid and hind legs pale yellowish brown, apical quarter of hind femur brown (Fig. <xref ref-type="fig" rid="F25">100</xref>); fore femur strongly incrassate in ♀ (Figs <xref ref-type="fig" rid="F25">97–99</xref>), <abbrev xmlns:xlink="http://www.w3.org/1999/xlink" xlink:title="(ratio) length/width" id="ABBRID0EJWAK" xlink:type="simple">l/w</abbrev> ratio: 2.36 (<italic>n</italic> = 1), fore femur subbasally connected to trochanter (Fig. <xref ref-type="fig" rid="F25">98</xref>) on inner side [assumed adaptation to very incrassate femora], inner row of spinous setae (Fig. <xref ref-type="fig" rid="F25">98</xref>) with five setae, outer row with four setae, inner row of tubercles with 20–21 tubercles, outer row with 21 tubercles; hind femora with six and nine (Fig. <xref ref-type="fig" rid="F25">100</xref>) tubercles; setal formula 4.0, 5.0, 21.0, 20.5, 7.5; no apical spurs on mid and hind femora.</p><fig id="F25" position="float" orientation="portrait"><object-id xmlns:xlink="http://www.w3.org/1999/xlink" content-type="doi" xlink:type="simple">10.3897/zookeys.1144.95619.figures97-100</object-id><object-id xmlns:xlink="http://www.w3.org/1999/xlink" content-type="arpha" xlink:type="simple">231BD736-F7E4-50F6-9729-218F644D0EF7</object-id><label>Figures 97–100.</label><caption><p><italic><tp:taxon-name><tp:taxon-name-part taxon-name-part-type="genus" reg="Centrioncus">Centrioncus</tp:taxon-name-part><tp:taxon-name-part taxon-name-part-type="species" reg="crassifemur">crassifemur</tp:taxon-name-part></tp:taxon-name></italic> sp. nov., ♀, holotype, N’dalatando <bold>97</bold> fore femur, outer view <bold>98</bold> fore femora, ventral view <bold>99</bold> fore femur, inner view <bold>100</bold> hind femur, inner view. Scale bars: 0.2 mm.</p></caption><graphic xmlns:xlink="http://www.w3.org/1999/xlink" xlink:href="zookeys-1144-001_article-95619__-g025.jpg" position="float" orientation="portrait" xlink:type="simple" id="oo_803938.jpg"><uri content-type="original_file" xlink:type="simple">https://binary.pensoft.net/fig/803938</uri></graphic></fig><p><bold><italic>Preabdomen</italic>.</bold> Dark brown, thinly pruinose, posterolateral corners of tergites 2–4 paler brown, posterior half of tergite 7 pale brown (Fig. <xref ref-type="fig" rid="F24">93</xref>); sternites 1–6 brown, sternites 1 and 2 glossy, sternites 3–6 pruinose; sternite 1 slightly trapezoidal (Fig. <xref ref-type="fig" rid="F26">101</xref>); sternite 2 anteriorly with very slender, more sclerotised section mesally with two minute setulae laterally; sternites 2–4 all rectangular, slender, more or less equal in width; sternite 5 square; sternite 6 (Fig. <xref ref-type="fig" rid="F26">102</xref>) trapezoidal, ~ 1.5× as wide as sternites 1–5; 1<sup>st</sup> spiracle in membrane.</p><fig id="F26" position="float" orientation="portrait"><object-id xmlns:xlink="http://www.w3.org/1999/xlink" content-type="doi" xlink:type="simple">10.3897/zookeys.1144.95619.figures101-105</object-id><object-id xmlns:xlink="http://www.w3.org/1999/xlink" content-type="arpha" xlink:type="simple">448EFAC0-6B50-5BD0-8D19-4793B165FEFD</object-id><label>Figures 101–105.</label><caption><p><italic><tp:taxon-name><tp:taxon-name-part taxon-name-part-type="genus" reg="Centrioncus">Centrioncus</tp:taxon-name-part><tp:taxon-name-part taxon-name-part-type="species" reg="crassifemur">crassifemur</tp:taxon-name-part></tp:taxon-name></italic> sp. nov., ♀, holotype, N’dalatando <bold>101</bold> sternites 1–5, ventral view <bold>102</bold> sternites 6–8, subanal plate, cerci, ventral view <bold>103</bold> tergites 8, 10, cerci, dorsal view <bold>104</bold> sternite 7, ventral view <bold>105</bold> subanal plate, ventral view. Scale bars: 0.5 mm (<bold>101, 102</bold>); 0.1 mm (<bold>103–105</bold>).</p></caption><graphic xmlns:xlink="http://www.w3.org/1999/xlink" xlink:href="zookeys-1144-001_article-95619__-g026.jpg" position="float" orientation="portrait" xlink:type="simple" id="oo_803939.jpg"><uri content-type="original_file" xlink:type="simple">https://binary.pensoft.net/fig/803939</uri></graphic></fig><p><bold><italic>Female postabdomen</italic>.</bold> Tergite 7 (Fig. <xref ref-type="fig" rid="F26">104</xref>) with large mesal gap posteriorly, lateral edges only marginally curved under ventrally; suture in basal ring of segment 7 hardly visible; 7<sup>th</sup> spiracle at edge of tergite (Fig. <xref ref-type="fig" rid="F26">104</xref>); anterior sclerite of sternite 7 rectangular, broad and very short, <abbrev xmlns:xlink="http://www.w3.org/1999/xlink" xlink:title="(ratio) width/length" id="ABBRID0EM1AK" xlink:type="simple">w/l</abbrev> ratio: ~ 8.6, covered with microtrichia and some setulae on posterior half (Fig. <xref ref-type="fig" rid="F26">104</xref>, Table <xref ref-type="table" rid="T8">8</xref>); posterior sclerite of sternite 7 trapezoidal plate, weakly sclerotised with two very small more sclerotised sections in anterolateral corners (Fig. <xref ref-type="fig" rid="F26">104</xref>), covered with microtrichia and with ~ 10 setulae posteriorly; tergite 8 consisting of two oblong plates, narrowly separated mesally, central sections more sclerotised (Fig. <xref ref-type="fig" rid="F26">103</xref>); sternite 8 consisting of two oblong plates, expanding posteriorly, and posteriorly linked mesally (Fig. <xref ref-type="fig" rid="F26">102</xref>); tergite 10 (Fig. <xref ref-type="fig" rid="F26">103</xref>) somewhat onion-shaped, extending posteriorly between cerci, laterally bare, otherwise clothed in microtrichia and with two pairs of setulae; cercus elongate, <abbrev xmlns:xlink="http://www.w3.org/1999/xlink" xlink:title="(ratio) length/width" id="ABBRID0EI2AK" xlink:type="simple">l/w</abbrev> ratio: 4.3 (Table <xref ref-type="table" rid="T8">8</xref>); subanal plate (Figs <xref ref-type="fig" rid="F26">102</xref>, <xref ref-type="fig" rid="F26">105</xref>) laterally rounded, apically pointed, subpentagonal, ventrally covered with microtrichia and &gt; 20 setulae on apical half; spermathecae heavily sclerotised, smooth, round in cross section, flattened with large apical dimple and peculiar central pinnacle (Figs <xref ref-type="fig" rid="F27">106</xref>, <xref ref-type="fig" rid="F27">107</xref>); junction of ducts of paired spermathecae V-shaped (Figs <xref ref-type="fig" rid="F27">106</xref>, <xref ref-type="fig" rid="F27">107</xref>).</p><fig id="F27" position="float" orientation="portrait"><object-id xmlns:xlink="http://www.w3.org/1999/xlink" content-type="doi" xlink:type="simple">10.3897/zookeys.1144.95619.figures106-109</object-id><object-id xmlns:xlink="http://www.w3.org/1999/xlink" content-type="arpha" xlink:type="simple">B1B597FB-81E8-5C5E-8CC6-2621A21F0DC1</object-id><label>Figures 106–109.</label><caption><p><italic><tp:taxon-name><tp:taxon-name-part taxon-name-part-type="genus" reg="Centrioncus">Centrioncus</tp:taxon-name-part><tp:taxon-name-part taxon-name-part-type="species" reg="crassifemur">crassifemur</tp:taxon-name-part></tp:taxon-name></italic> sp. nov., ♀, holotype, N’dalatando <bold>106, 107</bold> spermathecae <bold>108</bold> egg (transmitted light) <bold>109</bold> egg, detail (reflected light). Scale bars: 0.1 mm.</p></caption><graphic xmlns:xlink="http://www.w3.org/1999/xlink" xlink:href="zookeys-1144-001_article-95619__-g027.jpg" position="float" orientation="portrait" xlink:type="simple" id="oo_803940.jpg"><uri content-type="original_file" xlink:type="simple">https://binary.pensoft.net/fig/803940</uri></graphic></fig><p><bold><italic>Egg.</italic></bold> Holotype with six almost fully developed eggs in abdomen. Eggs (Figs <xref ref-type="fig" rid="F27">108</xref>, <xref ref-type="fig" rid="F27">109</xref>) measured 0.9 mm in length, with longitudinal ridges spanning from anterior pole to posterior pole with fine, nearly hexagonal, microstructures on and in between ridges. With different illumination settings, either ridges become more distinct (Fig. <xref ref-type="fig" rid="F27">109</xref>) or hexagonal microstructures (Fig. <xref ref-type="fig" rid="F27">108</xref>).</p></tp:treatment-sec><tp:treatment-sec sec-type="distribution" id="SECID0E44AK"><title>Distribution and habitat.</title><p>The single known specimen is from north-western Angola. The holotype was most likely collected in rain forest around the experimental station of the Instituto de Investigação Agronomica de Angola at Quilombo. The altitude of the collecting locality must then have been between 600 and slightly &gt; 1000 m. The gravid holotype was collected in early March, which falls in the second half of the rainy season in Angola.</p></tp:treatment-sec><tp:treatment-sec sec-type="etymology" id="SECID0EC5AK"><title>Etymology.</title><p>The specific epithet of <italic><tp:taxon-name><tp:taxon-name-part taxon-name-part-type="genus" reg="Centrioncus">C.</tp:taxon-name-part><tp:taxon-name-part taxon-name-part-type="species" reg="crassifemur">crassifemur</tp:taxon-name-part></tp:taxon-name></italic> sp. nov. refers to the remarkably incrassate fore femora.</p></tp:treatment-sec><tp:treatment-sec sec-type="remarks" id="SECID0ET5AK"><title>Remarks.</title><p>The more sclerotised anterior margin of sternite 2 forms an integral part of sternite 2 (Fig. <xref ref-type="fig" rid="F26">101</xref>) and is not, like in other <italic><tp:taxon-name><tp:taxon-name-part taxon-name-part-type="genus" reg="Centrioncus">Centrioncus</tp:taxon-name-part></tp:taxon-name></italic>, with thin lateral connections tied to the main region of sternite 2. Given the shape of the posterior sclerites of female sternite 7, the closest known relative of <italic><tp:taxon-name><tp:taxon-name-part taxon-name-part-type="genus" reg="Centrioncus">C.</tp:taxon-name-part><tp:taxon-name-part taxon-name-part-type="species" reg="crassifemur">crassifemur</tp:taxon-name-part></tp:taxon-name></italic> sp. nov. could be <italic><tp:taxon-name><tp:taxon-name-part taxon-name-part-type="genus" reg="Centrioncus">C.</tp:taxon-name-part><tp:taxon-name-part taxon-name-part-type="species" reg="aberrans">aberrans</tp:taxon-name-part></tp:taxon-name></italic>. However, it is possible that the shape of sternite 7 simply represents a symplesiomorphic condition. <italic><tp:taxon-name><tp:taxon-name-part taxon-name-part-type="genus" reg="Centrioncus">Centrioncus</tp:taxon-name-part><tp:taxon-name-part taxon-name-part-type="species" reg="aberrans">aberrans</tp:taxon-name-part></tp:taxon-name></italic> and <italic><tp:taxon-name><tp:taxon-name-part taxon-name-part-type="genus" reg="Centrioncus">C.</tp:taxon-name-part><tp:taxon-name-part taxon-name-part-type="species" reg="bururiensis">bururiensis</tp:taxon-name-part></tp:taxon-name></italic> sp. nov. are geographically speaking its closest known relatives.</p></tp:treatment-sec><tp:treatment-sec><!--Section generated to contain objects referenced in tp:taxon-treatment.--><fig id="F2" position="float" orientation="portrait"><object-id xmlns:xlink="http://www.w3.org/1999/xlink" content-type="doi" xlink:type="simple">10.3897/zookeys.1144.95619.figures5-8</object-id><object-id xmlns:xlink="http://www.w3.org/1999/xlink" content-type="arpha" xlink:type="simple">498E604A-A1EF-5C92-BE7C-BD6EAAF6FDCA</object-id><label>Figures 5–8.</label><caption><p><italic><tp:taxon-name><tp:taxon-name-part taxon-name-part-type="genus" reg="Centrioncus">Centrioncus</tp:taxon-name-part></tp:taxon-name></italic>, dorsal view of wings <bold>5</bold> ♀, holotype, <italic><tp:taxon-name><tp:taxon-name-part taxon-name-part-type="genus" reg="Centrioncus">C.</tp:taxon-name-part><tp:taxon-name-part taxon-name-part-type="species" reg="crassifemur">crassifemur</tp:taxon-name-part></tp:taxon-name></italic> sp. nov., N’dalatando <bold>6</bold> ♂, <italic><tp:taxon-name><tp:taxon-name-part taxon-name-part-type="genus" reg="Centrioncus">C.</tp:taxon-name-part><tp:taxon-name-part taxon-name-part-type="species" reg="decoronotus">decoronotus</tp:taxon-name-part></tp:taxon-name></italic> Njuki-Ini Forest <bold>7</bold> ♂, <italic><tp:taxon-name><tp:taxon-name-part taxon-name-part-type="genus" reg="Centrioncus">C.</tp:taxon-name-part><tp:taxon-name-part taxon-name-part-type="species" reg="jacobae">jacobae</tp:taxon-name-part></tp:taxon-name></italic> Mount Soche <bold>8</bold> ♀, <italic><tp:taxon-name><tp:taxon-name-part taxon-name-part-type="genus" reg="Centrioncus">C.</tp:taxon-name-part><tp:taxon-name-part taxon-name-part-type="species" reg="prodiopsis">prodiopsis</tp:taxon-name-part></tp:taxon-name></italic>, Oloitokitok. Scale bars: 0.5 mm.</p></caption><graphic xmlns:xlink="http://www.w3.org/1999/xlink" xlink:href="zookeys-1144-001_article-95619__-g002.jpg" position="float" orientation="portrait" xlink:type="simple" id="oo_803915.jpg"><uri content-type="original_file" xlink:type="simple">https://binary.pensoft.net/fig/803915</uri></graphic></fig><table-wrap id="T8" position="float" orientation="portrait"><label>Table 8.</label><caption><p>Ratio width/length for the anterior sclerite of ♀ sternite 7, ratio length/width for ♀ cercus and ratio length/greatest width for ♂ cercus. Species are arranged according to three species-groups recognised.</p></caption><table id="TID0E6ADK" rules="all"><tbody><tr><th rowspan="1" colspan="1">
                    <italic>
                      <tp:taxon-name><tp:taxon-name-part taxon-name-part-type="genus" reg="Centrioncus">Centrioncus</tp:taxon-name-part></tp:taxon-name>
                    </italic>
                  </th><th rowspan="1" colspan="1">♀ anterior plate of sternite 7, ratio <abbrev xmlns:xlink="http://www.w3.org/1999/xlink" xlink:title="(ratio) width/length" id="ABBRID0EF3EK" xlink:type="simple">w/l</abbrev></th><th rowspan="1" colspan="1">♀ cercus, ratio <abbrev xmlns:xlink="http://www.w3.org/1999/xlink" xlink:title="(ratio) length/width" id="ABBRID0EM3EK" xlink:type="simple">l/w</abbrev></th><th rowspan="1" colspan="1">♂ cercus, ratio length/greatest width</th></tr><tr><td rowspan="1" colspan="1">
                    <italic>
                      <tp:taxon-name><tp:taxon-name-part taxon-name-part-type="genus" reg="Centrioncus"/><tp:taxon-name-part taxon-name-part-type="species" reg="angusticercus">angusticercus</tp:taxon-name-part></tp:taxon-name>
                    </italic>
                  </td><td rowspan="1" colspan="1">4.4</td><td rowspan="1" colspan="1">5.4</td><td rowspan="1" colspan="1">-</td></tr><tr><td rowspan="1" colspan="1">
                    <italic>
                      <tp:taxon-name><tp:taxon-name-part taxon-name-part-type="genus" reg="Centrioncus"/><tp:taxon-name-part taxon-name-part-type="species" reg="aberrans">aberrans</tp:taxon-name-part></tp:taxon-name>
                    </italic>
                  </td><td rowspan="1" colspan="1">5.4</td><td rowspan="1" colspan="1">5.1</td><td rowspan="1" colspan="1">2.6</td></tr><tr><td rowspan="1" colspan="1"><italic><tp:taxon-name><tp:taxon-name-part taxon-name-part-type="genus" reg="Centrioncus"/><tp:taxon-name-part taxon-name-part-type="species" reg="crassifemur">crassifemur</tp:taxon-name-part></tp:taxon-name></italic> sp. nov.</td><td rowspan="1" colspan="1">8.6</td><td rowspan="1" colspan="1">4.3</td><td rowspan="1" colspan="1">-</td></tr><tr><td rowspan="1" colspan="1"><italic><tp:taxon-name><tp:taxon-name-part taxon-name-part-type="genus" reg="Centrioncus"/><tp:taxon-name-part taxon-name-part-type="species" reg="bururiensis">bururiensis</tp:taxon-name-part></tp:taxon-name></italic> sp. nov.</td><td rowspan="1" colspan="1">2.6</td><td rowspan="1" colspan="1">4.5</td><td rowspan="1" colspan="1">2.4</td></tr><tr><td rowspan="1" colspan="1">
                    <italic>
                      <tp:taxon-name><tp:taxon-name-part taxon-name-part-type="genus" reg="Centrioncus"/><tp:taxon-name-part taxon-name-part-type="species" reg="decellei">decellei</tp:taxon-name-part></tp:taxon-name>
                    </italic>
                  </td><td rowspan="1" colspan="1">2.7</td><td rowspan="1" colspan="1">4.1</td><td rowspan="1" colspan="1">-</td></tr><tr><td rowspan="1" colspan="1"><italic><tp:taxon-name><tp:taxon-name-part taxon-name-part-type="genus" reg="Centrioncus"/><tp:taxon-name-part taxon-name-part-type="species" reg="copelandi">copelandi</tp:taxon-name-part></tp:taxon-name></italic> sp. nov.</td><td rowspan="1" colspan="1">2.9</td><td rowspan="1" colspan="1">4.4</td><td rowspan="1" colspan="1">1.5</td></tr><tr><td rowspan="1" colspan="1">
                    <italic>
                      <tp:taxon-name><tp:taxon-name-part taxon-name-part-type="genus" reg="Centrioncus"/><tp:taxon-name-part taxon-name-part-type="species" reg="prodiopsis">prodiopsis</tp:taxon-name-part></tp:taxon-name>
                    </italic>
                  </td><td rowspan="1" colspan="1">2.5</td><td rowspan="1" colspan="1">4.0</td><td rowspan="1" colspan="1">1.4</td></tr><tr><td rowspan="1" colspan="1">
                    <italic>
                      <tp:taxon-name><tp:taxon-name-part taxon-name-part-type="genus" reg="Centrioncus"/><tp:taxon-name-part taxon-name-part-type="species" reg="bytebieri">bytebieri</tp:taxon-name-part></tp:taxon-name>
                    </italic>
                  </td><td rowspan="1" colspan="1">2.6</td><td rowspan="1" colspan="1">2.3</td><td rowspan="1" colspan="1">1.7</td></tr><tr><td rowspan="1" colspan="1">
                    <italic>
                      <tp:taxon-name><tp:taxon-name-part taxon-name-part-type="genus" reg="Centrioncus"/><tp:taxon-name-part taxon-name-part-type="species" reg="decoronotus">decoronotus</tp:taxon-name-part></tp:taxon-name>
                    </italic>
                  </td><td rowspan="1" colspan="1">3.9</td><td rowspan="1" colspan="1">3.6</td><td rowspan="1" colspan="1">1.4</td></tr><tr><td rowspan="1" colspan="1">
                    <italic>
                      <tp:taxon-name><tp:taxon-name-part taxon-name-part-type="genus" reg="Centrioncus"/><tp:taxon-name-part taxon-name-part-type="species" reg="jacobae">jacobae</tp:taxon-name-part></tp:taxon-name>
                    </italic>
                  </td><td rowspan="1" colspan="1">2.6</td><td rowspan="1" colspan="1">3.2</td><td rowspan="1" colspan="1">1.4</td></tr></tbody></table></table-wrap></tp:treatment-sec></tp:taxon-treatment>
