# Supplementary material for: ﻿A revision of Centrioncus Speiser (Diptera, Diopsidae, Centrioncinae) with descriptions of new species from Angola, Burundi, and Kenya
Source: Zookeys. 2023 Feb 1;1144:1–93. doi: 10.3897/zookeys.1144.95619 (PMC10208442; doi:10.3897/zookeys.1144.95619)
Supplement: XML Treatment for Centrioncus decellei [file zookeys.1144.95619-treatment10.xml]

<!DOCTYPE tp:taxon-treatment
  PUBLIC "-//TaxonX//DTD Taxonomic Treatment Publishing DTD v0 20100105//EN" "tax-treatment-NSO.dtd">
<tp:taxon-treatment xmlns:tp="http://www.plazi.org/taxpub"><tp:treatment-meta><kwd-group><label>Taxon classification</label><kwd>
              <named-content content-type="kingdom">Animalia</named-content>
            </kwd><kwd>
              <named-content content-type="order">Diptera</named-content>
            </kwd><kwd>
              <named-content content-type="family">Diopsidae</named-content>
            </kwd></kwd-group><mixed-citation publication-type="journal"><person-group><name><surname>Feijen</surname><given-names>Hans R.</given-names></name><name><surname>Feijen</surname><given-names>Cobi</given-names></name></person-group><article-title>﻿A revision of <italic><tp:taxon-name><tp:taxon-name-part taxon-name-part-type="genus" reg="Centrioncus">Centrioncus</tp:taxon-name-part></tp:taxon-name></italic> Speiser (<tp:taxon-name><tp:taxon-name-part taxon-name-part-type="order">Diptera</tp:taxon-name-part></tp:taxon-name>, <tp:taxon-name><tp:taxon-name-part taxon-name-part-type="family">Diopsidae</tp:taxon-name-part></tp:taxon-name>, <tp:taxon-name><tp:taxon-name-part taxon-name-part-type="subfamily">Centrioncinae</tp:taxon-name-part></tp:taxon-name>) with descriptions of new species from Angola, Burundi, and Kenya</article-title><source>Zookeys</source><day>01</day><month>02</month><year>2023</year><volume>1144</volume><fpage>1</fpage><lpage>93</lpage><pub-id pub-id-type="doi">10.3897/zookeys.1144.95619</pub-id></mixed-citation></tp:treatment-meta><tp:nomenclature><label>﻿</label><tp:taxon-name>
            <object-id xmlns:xlink="http://www.w3.org/1999/xlink" content-type="arpha" xlink:type="simple">F9B5D85A-8243-5D5C-A4D1-59144E3A9F01</object-id>
            <tp:taxon-name-part taxon-name-part-type="genus" reg="Centrioncus">Centrioncus</tp:taxon-name-part>
            <tp:taxon-name-part taxon-name-part-type="species" reg="decellei">decellei</tp:taxon-name-part>
          </tp:taxon-name><tp:taxon-authority>Feijen</tp:taxon-authority><xref ref-type="fig" rid="F28">Figs 110</xref><xref ref-type="fig" rid="F28">, 111</xref><xref ref-type="table" rid="T8">, Table 8</xref><tp:nomenclature-citation-list><tp:nomenclature-citation><tp:taxon-name>
                <tp:taxon-name-part taxon-name-part-type="genus" reg="Centrioncus">Centrioncus</tp:taxon-name-part>
                <tp:taxon-name-part taxon-name-part-type="species" reg="decellei">decellei</tp:taxon-name-part>
              </tp:taxon-name><comment>Feijen, 1983: 73.</comment></tp:nomenclature-citation></tp:nomenclature-citation-list></tp:nomenclature><tp:treatment-sec sec-type="type material" id="SECID0EOCBK"><title>Type material.</title><p>Ivory Coast, <bold><italic>holotype</italic></bold> ♀, Amanikro, 50 km nw of Abengourou [<named-content xmlns:xlink="http://www.w3.org/1999/xlink" content-type="dwc:verbatimCoordinates" xlink:type="simple"><named-content content-type="geo-json" specific-use="{&#34;type&#34;:&#34;Point&#34;,&#34;coordinates&#34;:[-3.866667,7.016667]}" id="NCID0E1CBK" xlink:type="simple">7°1'0"N, 3°52'0"W</named-content></named-content>, 52 km NW of Abengourou, 194 m], ix. 1961, J. Decelle (<named-content xmlns:xlink="http://www.w3.org/1999/xlink" content-type="dwc:institutional_code" xlink:title="Musée Royal de l’Afrique Centrale" xlink:href="http://grbio.org/institution/mus%C3%A9e-royal-de-l%E2%80%99afrique-centrale" xlink:type="simple">MRAC</named-content>) (not examined, but notes and pencil drawings for <xref ref-type="bibr" rid="B12">Feijen (1983)</xref> were used).</p></tp:treatment-sec><tp:treatment-sec sec-type="diagnosis" id="SECID0EHDBK"><title>Diagnosis</title><p><bold>(after <xref ref-type="bibr" rid="B12">Feijen 1983</xref>).</bold><italic><tp:taxon-name><tp:taxon-name-part taxon-name-part-type="genus" reg="Centrioncus">Centrioncus</tp:taxon-name-part><tp:taxon-name-part taxon-name-part-type="species" reg="decellei">decellei</tp:taxon-name-part></tp:taxon-name></italic> can be recognised by the flat, uniformly pruinose frons; pruinose blackish brown scutum, brownish humeral calli, chestnut-brown lateral edges; scutellum blackish brown with brown edges and lateral sides, scutellar spines yellowish; blackish brown pleura, brown anterior part of anepisternum and posterior part of anepimeron, katepisternum with brown spot anteriorly; scutellum projecting at angle of 45° from body axis; pale brown fore femur on distal half of inner side with dark brown, stripe-like spot, with ~ 38 tubercles; small, elongate, very vague, brownish central spot around crossvein r-m (Fig. <xref ref-type="fig" rid="F28">110</xref>), in tip of cell br, mainly in posterior part of basal quarter of cell r4+5, slightly extending into cell bm+dm; vein M4 distally of crossvein dm-m curving downward towards wing margin; tergites blackish brown, apical edges paler; female 7<sup>th</sup> spiracle in tergite (Fig. <xref ref-type="fig" rid="F28">111</xref>); female tergite 7 with small mesal gap at posterior edge; female tergite 10 with 3 pairs of setulae; trapezoidal anterior sclerite of female sternite 7 narrow (<abbrev xmlns:xlink="http://www.w3.org/1999/xlink" xlink:title="(ratio) width/length" id="ABBRID0EJEBK" xlink:type="simple">w/l</abbrev> ratio: ~ 2.7); posterior sclerite of female sternite 7 rounded U-shaped, relatively short lateral arms with tri-lobed posterior apices (Fig. <xref ref-type="fig" rid="F28">111</xref>); female cercus elongate, <abbrev xmlns:xlink="http://www.w3.org/1999/xlink" xlink:title="(ratio) length/width" id="ABBRID0EREBK" xlink:type="simple">l/w</abbrev> ratio: 4.1; subanal plate triangular, with convex lateral sides; spermathecae wrinkled, with a dimple and some tiny tubercles.</p><fig id="F28" position="float" orientation="portrait"><object-id xmlns:xlink="http://www.w3.org/1999/xlink" content-type="doi" xlink:type="simple">10.3897/zookeys.1144.95619.figures110-111</object-id><object-id xmlns:xlink="http://www.w3.org/1999/xlink" content-type="arpha" xlink:type="simple">E9D6A727-5BF5-565D-8454-A88F702E81D6</object-id><label>Figures 110, 111.</label><caption><p><italic><tp:taxon-name><tp:taxon-name-part taxon-name-part-type="genus" reg="Centrioncus">Centrioncus</tp:taxon-name-part><tp:taxon-name-part taxon-name-part-type="species" reg="decellei">decellei</tp:taxon-name-part></tp:taxon-name></italic>, ♀, holotype, Amanikro, Ivory Coast <bold>110</bold> wing, dorsal view <bold>111</bold> sternite 7, ventral view. Scale bars: 0.5 mm (<bold>110</bold>); 0.1 mm (<bold>111</bold>). Both drawings were processed, based on original pencil drawings from <xref ref-type="bibr" rid="B12">Feijen (1983</xref>: figs 12, 26).</p></caption><graphic xmlns:xlink="http://www.w3.org/1999/xlink" xlink:href="zookeys-1144-001_article-95619__-g028.jpg" position="float" orientation="portrait" xlink:type="simple" id="oo_803941.jpg"><uri content-type="original_file" xlink:type="simple">https://binary.pensoft.net/fig/803941</uri></graphic></fig></tp:treatment-sec><tp:treatment-sec sec-type="description" id="SECID0EZFBK"><title>Supplementary description.</title><p><bold><italic>Wing</italic>.</bold> Small, elongate, very vague, brownish central spot around crossvein r-m (Fig. <xref ref-type="fig" rid="F28">110</xref>), in tip of cell br, mainly in posterior part of basal quarter of cell r4+5 to three-quarters distance to crossvein dm-m, slightly extending into cell bm+dm; vein CuA+CuP from vein CuP onward extending under angle of 25° to wing margin in straight line; vein M4, especially distal of crossvein dm-m, curving downward to wing margin (Fig. <xref ref-type="fig" rid="F28">110</xref>).</p><p><bold><italic>Female postabdomen</italic>.</bold> Anterior sclerite of sternite 7 trapezoidal with <abbrev xmlns:xlink="http://www.w3.org/1999/xlink" xlink:title="(ratio) width/length" id="ABBRID0ETGBK" xlink:type="simple">w/l</abbrev> ratio: ~ 2.7 (Fig. <xref ref-type="fig" rid="F28">111</xref>, Table <xref ref-type="table" rid="T8">8</xref>); posterior sclerite of sternite 7 rounded U-shaped, with relatively short lateral arms, with 3–4-lobed posterior apices (Fig. <xref ref-type="fig" rid="F28">111</xref>); female cercus elongate with <abbrev xmlns:xlink="http://www.w3.org/1999/xlink" xlink:title="(ratio) length/width" id="ABBRID0EDHBK" xlink:type="simple">l/w</abbrev> ratio: 4.1 (Table <xref ref-type="table" rid="T8">8</xref>); subanal plate triangular with convex lateral sides.</p></tp:treatment-sec><tp:treatment-sec sec-type="distribution" id="SECID0ELHBK"><title>Distribution and habitat.</title><p>There are several Amanikro locations in Ivory Coast, three of which are north-west of Abengourou. However, given the label distance of 50 km from Abengourou, the correct collecting location must be Amanikro at <named-content xmlns:xlink="http://www.w3.org/1999/xlink" content-type="dwc:verbatimCoordinates" xlink:type="simple"><named-content content-type="geo-json" specific-use="{&#34;type&#34;:&#34;Point&#34;,&#34;coordinates&#34;:[-3.866667,7.016667]}" id="NCID0EUHBK" xlink:type="simple">7°1'0"N, 3°52'0"W</named-content></named-content>, 52 km NW of Abengourou, 194 m. The holotype was collected in lowland forest. This species is the only <italic><tp:taxon-name><tp:taxon-name-part taxon-name-part-type="genus" reg="Centrioncus">Centrioncus</tp:taxon-name-part></tp:taxon-name></italic> known to occur at a low altitude, while the single specimen is also the only <italic><tp:taxon-name><tp:taxon-name-part taxon-name-part-type="genus" reg="Centrioncus">Centrioncus</tp:taxon-name-part></tp:taxon-name></italic> known from West Africa.</p></tp:treatment-sec><tp:treatment-sec><!--Section generated to contain objects referenced in tp:taxon-treatment.--><table-wrap id="T8" position="float" orientation="portrait"><label>Table 8.</label><caption><p>Ratio width/length for the anterior sclerite of ♀ sternite 7, ratio length/width for ♀ cercus and ratio length/greatest width for ♂ cercus. Species are arranged according to three species-groups recognised.</p></caption><table id="TID0E6ADK" rules="all"><tbody><tr><th rowspan="1" colspan="1">
                    <italic>
                      <tp:taxon-name><tp:taxon-name-part taxon-name-part-type="genus" reg="Centrioncus">Centrioncus</tp:taxon-name-part></tp:taxon-name>
                    </italic>
                  </th><th rowspan="1" colspan="1">♀ anterior plate of sternite 7, ratio <abbrev xmlns:xlink="http://www.w3.org/1999/xlink" xlink:title="(ratio) width/length" id="ABBRID0EF3EK" xlink:type="simple">w/l</abbrev></th><th rowspan="1" colspan="1">♀ cercus, ratio <abbrev xmlns:xlink="http://www.w3.org/1999/xlink" xlink:title="(ratio) length/width" id="ABBRID0EM3EK" xlink:type="simple">l/w</abbrev></th><th rowspan="1" colspan="1">♂ cercus, ratio length/greatest width</th></tr><tr><td rowspan="1" colspan="1">
                    <italic>
                      <tp:taxon-name><tp:taxon-name-part taxon-name-part-type="genus" reg="Centrioncus"/><tp:taxon-name-part taxon-name-part-type="species" reg="angusticercus">angusticercus</tp:taxon-name-part></tp:taxon-name>
                    </italic>
                  </td><td rowspan="1" colspan="1">4.4</td><td rowspan="1" colspan="1">5.4</td><td rowspan="1" colspan="1">-</td></tr><tr><td rowspan="1" colspan="1">
                    <italic>
                      <tp:taxon-name><tp:taxon-name-part taxon-name-part-type="genus" reg="Centrioncus"/><tp:taxon-name-part taxon-name-part-type="species" reg="aberrans">aberrans</tp:taxon-name-part></tp:taxon-name>
                    </italic>
                  </td><td rowspan="1" colspan="1">5.4</td><td rowspan="1" colspan="1">5.1</td><td rowspan="1" colspan="1">2.6</td></tr><tr><td rowspan="1" colspan="1"><italic><tp:taxon-name><tp:taxon-name-part taxon-name-part-type="genus" reg="Centrioncus"/><tp:taxon-name-part taxon-name-part-type="species" reg="crassifemur">crassifemur</tp:taxon-name-part></tp:taxon-name></italic> sp. nov.</td><td rowspan="1" colspan="1">8.6</td><td rowspan="1" colspan="1">4.3</td><td rowspan="1" colspan="1">-</td></tr><tr><td rowspan="1" colspan="1"><italic><tp:taxon-name><tp:taxon-name-part taxon-name-part-type="genus" reg="Centrioncus"/><tp:taxon-name-part taxon-name-part-type="species" reg="bururiensis">bururiensis</tp:taxon-name-part></tp:taxon-name></italic> sp. nov.</td><td rowspan="1" colspan="1">2.6</td><td rowspan="1" colspan="1">4.5</td><td rowspan="1" colspan="1">2.4</td></tr><tr><td rowspan="1" colspan="1">
                    <italic>
                      <tp:taxon-name><tp:taxon-name-part taxon-name-part-type="genus" reg="Centrioncus"/><tp:taxon-name-part taxon-name-part-type="species" reg="decellei">decellei</tp:taxon-name-part></tp:taxon-name>
                    </italic>
                  </td><td rowspan="1" colspan="1">2.7</td><td rowspan="1" colspan="1">4.1</td><td rowspan="1" colspan="1">-</td></tr><tr><td rowspan="1" colspan="1"><italic><tp:taxon-name><tp:taxon-name-part taxon-name-part-type="genus" reg="Centrioncus"/><tp:taxon-name-part taxon-name-part-type="species" reg="copelandi">copelandi</tp:taxon-name-part></tp:taxon-name></italic> sp. nov.</td><td rowspan="1" colspan="1">2.9</td><td rowspan="1" colspan="1">4.4</td><td rowspan="1" colspan="1">1.5</td></tr><tr><td rowspan="1" colspan="1">
                    <italic>
                      <tp:taxon-name><tp:taxon-name-part taxon-name-part-type="genus" reg="Centrioncus"/><tp:taxon-name-part taxon-name-part-type="species" reg="prodiopsis">prodiopsis</tp:taxon-name-part></tp:taxon-name>
                    </italic>
                  </td><td rowspan="1" colspan="1">2.5</td><td rowspan="1" colspan="1">4.0</td><td rowspan="1" colspan="1">1.4</td></tr><tr><td rowspan="1" colspan="1">
                    <italic>
                      <tp:taxon-name><tp:taxon-name-part taxon-name-part-type="genus" reg="Centrioncus"/><tp:taxon-name-part taxon-name-part-type="species" reg="bytebieri">bytebieri</tp:taxon-name-part></tp:taxon-name>
                    </italic>
                  </td><td rowspan="1" colspan="1">2.6</td><td rowspan="1" colspan="1">2.3</td><td rowspan="1" colspan="1">1.7</td></tr><tr><td rowspan="1" colspan="1">
                    <italic>
                      <tp:taxon-name><tp:taxon-name-part taxon-name-part-type="genus" reg="Centrioncus"/><tp:taxon-name-part taxon-name-part-type="species" reg="decoronotus">decoronotus</tp:taxon-name-part></tp:taxon-name>
                    </italic>
                  </td><td rowspan="1" colspan="1">3.9</td><td rowspan="1" colspan="1">3.6</td><td rowspan="1" colspan="1">1.4</td></tr><tr><td rowspan="1" colspan="1">
                    <italic>
                      <tp:taxon-name><tp:taxon-name-part taxon-name-part-type="genus" reg="Centrioncus"/><tp:taxon-name-part taxon-name-part-type="species" reg="jacobae">jacobae</tp:taxon-name-part></tp:taxon-name>
                    </italic>
                  </td><td rowspan="1" colspan="1">2.6</td><td rowspan="1" colspan="1">3.2</td><td rowspan="1" colspan="1">1.4</td></tr></tbody></table></table-wrap></tp:treatment-sec><ref-list><ref id="B12"><mixed-citation xmlns:xlink="http://www.w3.org/1999/xlink" xlink:type="simple"><person-group><name name-style="western"><surname>Feijen</surname><given-names>HR</given-names></name></person-group> (<year>1983</year>) <article-title>Systematics and phylogeny of <tp:taxon-name><tp:taxon-name-part taxon-name-part-type="family">Centrioncidae</tp:taxon-name-part></tp:taxon-name>, a new Afromontane family of <tp:taxon-name><tp:taxon-name-part taxon-name-part-type="order">Diptera</tp:taxon-name-part></tp:taxon-name> (<tp:taxon-name><tp:taxon-name-part taxon-name-part-type="infraorder">Schizophora</tp:taxon-name-part></tp:taxon-name>).</article-title><source>Zoologische Verhandelingen Leiden</source><volume>202</volume>: <fpage>1</fpage>–<lpage>137</lpage>. <ext-link xlink:type="simple" ext-link-type="uri" xlink:href="http://www.repository.naturalis.nl/document/149145">http://www.repository.naturalis.nl/document/149145</ext-link></mixed-citation></ref></ref-list></tp:taxon-treatment>
