# Supplementary material for: ﻿A revision of Centrioncus Speiser (Diptera, Diopsidae, Centrioncinae) with descriptions of new species from Angola, Burundi, and Kenya
Source: Zookeys. 2023 Feb 1;1144:1–93. doi: 10.3897/zookeys.1144.95619 (PMC10208442; doi:10.3897/zookeys.1144.95619)
Supplement: XML Treatment for Centrioncus decoronotus [file zookeys.1144.95619-treatment11.xml]

<!DOCTYPE tp:taxon-treatment
  PUBLIC "-//TaxonX//DTD Taxonomic Treatment Publishing DTD v0 20100105//EN" "tax-treatment-NSO.dtd">
<tp:taxon-treatment xmlns:tp="http://www.plazi.org/taxpub"><tp:treatment-meta><kwd-group><label>Taxon classification</label><kwd>
              <named-content content-type="kingdom">Animalia</named-content>
            </kwd><kwd>
              <named-content content-type="order">Diptera</named-content>
            </kwd><kwd>
              <named-content content-type="family">Diopsidae</named-content>
            </kwd></kwd-group><mixed-citation publication-type="journal"><person-group><name><surname>Feijen</surname><given-names>Hans R.</given-names></name><name><surname>Feijen</surname><given-names>Cobi</given-names></name></person-group><article-title>﻿A revision of <italic><tp:taxon-name><tp:taxon-name-part taxon-name-part-type="genus" reg="Centrioncus">Centrioncus</tp:taxon-name-part></tp:taxon-name></italic> Speiser (<tp:taxon-name><tp:taxon-name-part taxon-name-part-type="order">Diptera</tp:taxon-name-part></tp:taxon-name>, <tp:taxon-name><tp:taxon-name-part taxon-name-part-type="family">Diopsidae</tp:taxon-name-part></tp:taxon-name>, <tp:taxon-name><tp:taxon-name-part taxon-name-part-type="subfamily">Centrioncinae</tp:taxon-name-part></tp:taxon-name>) with descriptions of new species from Angola, Burundi, and Kenya</article-title><source>Zookeys</source><day>01</day><month>02</month><year>2023</year><volume>1144</volume><fpage>1</fpage><lpage>93</lpage><pub-id pub-id-type="doi">10.3897/zookeys.1144.95619</pub-id></mixed-citation></tp:treatment-meta><tp:nomenclature><label>﻿</label><tp:taxon-name>
            <object-id xmlns:xlink="http://www.w3.org/1999/xlink" content-type="arpha" xlink:type="simple">EB138283-FD5F-5201-99FD-83475C08EE8D</object-id>
            <tp:taxon-name-part taxon-name-part-type="genus" reg="Centrioncus">Centrioncus</tp:taxon-name-part>
            <tp:taxon-name-part taxon-name-part-type="species" reg="decoronotus">decoronotus</tp:taxon-name-part>
          </tp:taxon-name><tp:taxon-authority>Feijen</tp:taxon-authority><xref ref-type="fig" rid="F2">Figs 6</xref><xref ref-type="fig" rid="F8">, 29</xref><xref ref-type="fig" rid="F29">, 112–116</xref><xref ref-type="fig" rid="F30">, 117</xref><xref ref-type="fig" rid="F31">, 118–121</xref><xref ref-type="fig" rid="F32">, 122–125</xref><xref ref-type="fig" rid="F40">, 153</xref><xref ref-type="table" rid="T4">Tables 4</xref><xref ref-type="table" rid="T7">, 7</xref><xref ref-type="table" rid="T8">, 8</xref><xref ref-type="table" rid="T9">, 9</xref><tp:nomenclature-citation-list><tp:nomenclature-citation><tp:taxon-name>
                <tp:taxon-name-part taxon-name-part-type="genus" reg="Centrioncus">Centrioncus</tp:taxon-name-part>
                <tp:taxon-name-part taxon-name-part-type="species" reg="decoronotus">decoronotus</tp:taxon-name-part>
              </tp:taxon-name><comment>Feijen, 1983: 76; <xref ref-type="bibr" rid="B40">McAlpine 1997</xref>: 175, <xref ref-type="bibr" rid="B41">2011</xref>: 150; <xref ref-type="bibr" rid="B8">De Meyer 2004</xref>: 28; <xref ref-type="bibr" rid="B39">Marshall et al. 2009</xref>: 6; <xref ref-type="bibr" rid="B35">Lonsdale 2020</xref>: 6, figs 153–159, 405, 423, 425; <xref ref-type="bibr" rid="B20">Feijen and Feijen 2021</xref>, figs 2, 29.</comment></tp:nomenclature-citation><tp:nomenclature-citation><tp:taxon-name>
                <tp:taxon-name-part taxon-name-part-type="genus" reg="Centrioncus">Centrioncus</tp:taxon-name-part>
                <tp:taxon-name-part taxon-name-part-type="species" reg="prodiopsis">prodiopsis</tp:taxon-name-part>
              </tp:taxon-name><comment>: <xref ref-type="bibr" rid="B53">Steyskal 1970</xref>: 326 (in part, male description and figs 3, 4).</comment></tp:nomenclature-citation></tp:nomenclature-citation-list></tp:nomenclature><tp:treatment-sec sec-type="type material" id="SECID0EPMBK"><title>Type material.</title><p>Kenya, <bold><italic>holotype</italic></bold> ♂, Naivasha [<named-content xmlns:xlink="http://www.w3.org/1999/xlink" content-type="dwc:verbatimCoordinates" xlink:type="simple"><named-content content-type="geo-json" specific-use="{&#34;type&#34;:&#34;Point&#34;,&#34;coordinates&#34;:[36.379722,-0.694444]}" id="NCID0E2MBK" xlink:type="simple">0°41'40"S, 36°22'47"E</named-content></named-content>], vii.1937, H.J.A. Turner (<named-content xmlns:xlink="http://www.w3.org/1999/xlink" content-type="dwc:institutional_code" xlink:title="Natural History Museum, London" xlink:href="http://grbio.org/institution/natural-history-museum-london" xlink:type="simple">NHMUK</named-content>). <bold><italic>Paratypes</italic></bold>: 1 ♀, 1 ♂, same data as holotype; 1 ♀, 1 ♂, Thomson’s Falls [now Nyahururu Falls, <named-content xmlns:xlink="http://www.w3.org/1999/xlink" content-type="dwc:verbatimCoordinates" xlink:type="simple"><named-content content-type="geo-json" specific-use="{&#34;type&#34;:&#34;Point&#34;,&#34;coordinates&#34;:[36.370289,0.044161]}" id="NCID0EKNBK" xlink:type="simple">0°2'38.98"N, 36°22'13.04"E</named-content></named-content>], x.1934, F.W. Edwards (<named-content xmlns:xlink="http://www.w3.org/1999/xlink" content-type="dwc:institutional_code" xlink:title="Natural History Museum, London" xlink:href="http://grbio.org/institution/natural-history-museum-london" xlink:type="simple">NHMUK</named-content>); 1 ♂, Chania Falls, Aberdare range [<named-content xmlns:xlink="http://www.w3.org/1999/xlink" content-type="dwc:verbatimCoordinates" xlink:type="simple"><named-content content-type="geo-json" specific-use="{&#34;type&#34;:&#34;Point&#34;,&#34;coordinates&#34;:[36.717022,-0.454639]}" id="NCID0EWNBK" xlink:type="simple">0°27'16.70"S, 36°43'1.28"E</named-content></named-content>], x.1934, F.W. Edwards (<named-content xmlns:xlink="http://www.w3.org/1999/xlink" content-type="dwc:institutional_code" xlink:title="Natural History Museum, London" xlink:href="http://grbio.org/institution/natural-history-museum-london" xlink:type="simple">NHMUK</named-content>); 1 ♀, Ngong [1°21'22"S, 36°40'8"E], ix.1940, G. van Someren (<named-content xmlns:xlink="http://www.w3.org/1999/xlink" content-type="dwc:institutional_code" xlink:title="Natural History Museum, London" xlink:href="http://grbio.org/institution/natural-history-museum-london" xlink:type="simple">NHMUK</named-content>).</p></tp:treatment-sec><tp:treatment-sec sec-type="material" id="SECID0EDOBK"><title>Material studied.</title><p>Kenya: 27 ♀, 25 ♂, Naro Moru River, [<named-content xmlns:xlink="http://www.w3.org/1999/xlink" content-type="dwc:verbatimCoordinates" xlink:type="simple"><named-content content-type="geo-json" specific-use="{&#34;type&#34;:&#34;Point&#34;,&#34;coordinates&#34;:[37.014014,-0.156369]}" id="NCID0EMOBK" xlink:type="simple">0°9'22.93"S, 37°0'50.45"E</named-content></named-content>, 1950 m], 20.vii.1987, H.R. Feijen (<named-content xmlns:xlink="http://www.w3.org/1999/xlink" content-type="dwc:institutional_code" xlink:title="Naturalis Biodiversity Center" xlink:href="http://grbio.org/institution/naturalis-biodiversity-center" xlink:type="simple">RMNH</named-content>); 6 ♀, 6 ♂, Limuru nr Mrs Mitchels tea plantation, Rain forest, Kiambethu Tea Plantation, [<named-content xmlns:xlink="http://www.w3.org/1999/xlink" content-type="dwc:verbatimCoordinates" xlink:type="simple"><named-content content-type="geo-json" specific-use="{&#34;type&#34;:&#34;Point&#34;,&#34;coordinates&#34;:[36.682808,-1.117550]}" id="NCID0EYOBK" xlink:type="simple">1°7'3.18"S, 36°40'58.11"E</named-content></named-content>, 2167 m], 3.ix.1986, Cobi Feijen (<named-content xmlns:xlink="http://www.w3.org/1999/xlink" content-type="dwc:institutional_code" xlink:title="Naturalis Biodiversity Center" xlink:href="http://grbio.org/institution/naturalis-biodiversity-center" xlink:type="simple">RMNH</named-content>); 2 ♀, 2 ♂, nr Namanga Tanzania [but in Kenya], Ol Doinyo Orok forest, [~ <named-content xmlns:xlink="http://www.w3.org/1999/xlink" content-type="dwc:verbatimCoordinates" xlink:type="simple"><named-content content-type="geo-json" specific-use="{&#34;type&#34;:&#34;Point&#34;,&#34;coordinates&#34;:[36.783333,-2.516667]}" id="NCID0EEPBK" xlink:type="simple">2°31'S, 36°47'E</named-content></named-content>, ~ 1800 m], 0.iii.1986, J. Muhangani (<named-content xmlns:xlink="http://www.w3.org/1999/xlink" content-type="dwc:institutional_code" xlink:title="Naturalis Biodiversity Center" xlink:href="http://grbio.org/institution/naturalis-biodiversity-center" xlink:type="simple">RMNH</named-content>); 1 ♀, 1 ♂, Thomson’s falls, Nyahururu, [<named-content xmlns:xlink="http://www.w3.org/1999/xlink" content-type="dwc:verbatimCoordinates" xlink:type="simple"><named-content content-type="geo-json" specific-use="{&#34;type&#34;:&#34;Point&#34;,&#34;coordinates&#34;:[36.370289,0.044161]}" id="NCID0EQPBK" xlink:type="simple">0°2'38.98"N, 36°22'13.04"E</named-content></named-content>, 2329 m], 20.iii.1988, H.R. Feijen (<named-content xmlns:xlink="http://www.w3.org/1999/xlink" content-type="dwc:institutional_code" xlink:title="Naturalis Biodiversity Center" xlink:href="http://grbio.org/institution/naturalis-biodiversity-center" xlink:type="simple">RMNH</named-content>); 3 ♀, 3 ♂, Nyahuru(ru), Upper Imenti Forest, Meru Distr. E. Kenya, [<named-content xmlns:xlink="http://www.w3.org/1999/xlink" content-type="dwc:verbatimCoordinates" xlink:type="simple"><named-content content-type="geo-json" specific-use="{&#34;type&#34;:&#34;Point&#34;,&#34;coordinates&#34;:[37.533056,0.050000]}" id="NCID0E3PBK" xlink:type="simple">0°3'0"N, 37°31'59"E</named-content></named-content>], vii.1973, E. Balyetagara (<named-content xmlns:xlink="http://www.w3.org/1999/xlink" content-type="dwc:institutional_code" xlink:title="Canadian National Collection of Insects" xlink:href="http://grbio.org/institution/canadian-national-collection-insects-arachnids-and-nematodes" xlink:type="simple">CNC</named-content>); 2 ♀, 3 ♂, Laikipia Co., Thomson’s Falls env. (= Ngare Naro forest), <named-content xmlns:xlink="http://www.w3.org/1999/xlink" content-type="dwc:verbatimCoordinates" xlink:type="simple"><named-content content-type="geo-json" specific-use="{&#34;type&#34;:&#34;Point&#34;,&#34;coordinates&#34;:[36.377000,0.047000]}" id="NCID0EIQBK" xlink:type="simple">0.047°N, 36.377°E</named-content></named-content>, 25.xi.2012, D. Gavryushin (<named-content xmlns:xlink="http://www.w3.org/1999/xlink" content-type="dwc:institutional_code" xlink:title="Zoological Museum, Moscow State University" xlink:href="http://grbio.org/institution/moscow-state-university" xlink:type="simple">ZMUM</named-content>); 3 ♀, 1 ♂, Laikipia Co., Thomson’s Falls env., <named-content xmlns:xlink="http://www.w3.org/1999/xlink" content-type="dwc:verbatimCoordinates" xlink:type="simple"><named-content content-type="geo-json" specific-use="{&#34;type&#34;:&#34;Point&#34;,&#34;coordinates&#34;:[36.377000,0.047000]}" id="NCID0EUQBK" xlink:type="simple">0.047°N, 36.377°E</named-content></named-content>, 21–23.xii.2013, N. Vikhrev (<named-content xmlns:xlink="http://www.w3.org/1999/xlink" content-type="dwc:institutional_code" xlink:title="Zoological Museum, Moscow State University" xlink:href="http://grbio.org/institution/moscow-state-university" xlink:type="simple">ZMUM</named-content>); many (photograph), Ngare Naro forest (near Thomson’s Falls), 27.xi.2012, D. Gavryushin; 2 ♀, 2 ♂, Central Province, Katura Forest, Nairobi, shaded mixed upland indigenous forest, <named-content xmlns:xlink="http://www.w3.org/1999/xlink" content-type="dwc:verbatimCoordinates" xlink:type="simple"><named-content content-type="geo-json" specific-use="{&#34;type&#34;:&#34;Point&#34;,&#34;coordinates&#34;:[36.824200,-1.241733]}" id="NCID0EARBK" xlink:type="simple">1°14.504'S, 36°49.452'E</named-content></named-content>, 1720 m, 23.iv.2011, A.H. &amp; M.K. Kirk-Spriggs (<named-content xmlns:xlink="http://www.w3.org/1999/xlink" content-type="dwc:institutional_code" xlink:title="National Museum Bloemfontein" xlink:href="http://grbio.org/institution/national-museum-bloemfontein-0" xlink:type="simple">BMSA</named-content>); 3 ♀, 1 ♂, Eastern Prov., Nyambene Hills, Itieni forest, at bottom, malaise trap, edge indigenous forest, <named-content xmlns:xlink="http://www.w3.org/1999/xlink" content-type="dwc:verbatimCoordinates" xlink:type="simple"><named-content content-type="geo-json" specific-use="{&#34;type&#34;:&#34;Point&#34;,&#34;coordinates&#34;:[37.870160,0.244330]}" id="NCID0EMRBK" xlink:type="simple">0.24433°N, 37.87016°E</named-content></named-content>, 2142 m, 1 ♀ 1 ♂ 2–16.x.2011, 1 ♀ 18.ix–2.x.2011, 1 ♀ 15–29.xi.2011, R. Copeland (<abbrev xmlns:xlink="http://www.w3.org/1999/xlink" xlink:title="International Centre of Insect Physiology and Ecology" id="ABBRID0ERRBK" xlink:type="simple">ICIPE</abbrev>); 1 ♀, Central Prov., Ngong road forest, Nairobi, fogging, <named-content xmlns:xlink="http://www.w3.org/1999/xlink" content-type="dwc:verbatimCoordinates" xlink:type="simple"><named-content content-type="geo-json" specific-use="{&#34;type&#34;:&#34;Point&#34;,&#34;coordinates&#34;:[36.740833,-1.315833]}" id="NCID0EYRBK" xlink:type="simple">1°18'57"S, 36°44'27"E</named-content></named-content>, ~ 1830 m, 12–14.ii.1999, T. Wagner (<abbrev xmlns:xlink="http://www.w3.org/1999/xlink" xlink:title="International Centre of Insect Physiology and Ecology" id="ABBRID0E4RBK" xlink:type="simple">ICIPE</abbrev>); 2 ♀, 3 ♂, Eastern Prov., Njuki-Ini Forest, near forest station, sweep net, edge indigenous forest, <named-content xmlns:xlink="http://www.w3.org/1999/xlink" content-type="dwc:verbatimCoordinates" xlink:type="simple"><named-content content-type="geo-json" specific-use="{&#34;type&#34;:&#34;Point&#34;,&#34;coordinates&#34;:[37.418430,-0.516600]}" id="NCID0EESBK" xlink:type="simple">0.51660°S, 37.41843°E</named-content></named-content>, 1455 m, 13.ii.2011, R. Copeland (<abbrev xmlns:xlink="http://www.w3.org/1999/xlink" xlink:title="International Centre of Insect Physiology and Ecology" id="ABBRID0EJSBK" xlink:type="simple">ICIPE</abbrev>); 1 ♀, 2 ♂, Gatama(i)yu forest, near fishing camp, malaise trap, <named-content xmlns:xlink="http://www.w3.org/1999/xlink" content-type="dwc:verbatimCoordinates" xlink:type="simple"><named-content content-type="geo-json" specific-use="{&#34;type&#34;:&#34;Point&#34;,&#34;coordinates&#34;:[36.693667,-0.978000]}" id="NCID0EQSBK" xlink:type="simple">0°58.68'S, 36°41.62'E</named-content></named-content>, ~ 2246 m, 20–27.iii.1999, R. Copeland (<abbrev xmlns:xlink="http://www.w3.org/1999/xlink" xlink:title="International Centre of Insect Physiology and Ecology" id="ABBRID0EVSBK" xlink:type="simple">ICIPE</abbrev>). In total 53 ♀and 49 ♂ were examined.</p></tp:treatment-sec><tp:treatment-sec sec-type="diagnosis" id="SECID0EZSBK"><title>Diagnosis.</title><p><italic><tp:taxon-name><tp:taxon-name-part taxon-name-part-type="genus" reg="Centrioncus">Centrioncus</tp:taxon-name-part><tp:taxon-name-part taxon-name-part-type="species" reg="decoronotus">decoronotus</tp:taxon-name-part></tp:taxon-name></italic> can be recognised by the mesally depressed, pruinose frons with glossy spots; glossy collar; scutum with configuration of blackish brown and brown (Figs <xref ref-type="fig" rid="F29">112</xref>, <xref ref-type="fig" rid="F29">113</xref>, <xref ref-type="fig" rid="F30">117</xref>), basic colour chestnut brown (including humeral calli), blackish sutures around humeral calli, blackish mesal stripe on anterior half, square, mesal, blackish area posteriorly of intrascutal sutures; scutellum brown, dorsally darker, scutellar spines brown; pleura blackish brown (Figs <xref ref-type="fig" rid="F29">113</xref>, <xref ref-type="fig" rid="F30">117</xref>) with chestnut brown anterodorsal anepisternum, greater ampulla and posterior anepimeron; scutellar spine/scutellum ratio: 0.90; apical seta/scutellar spine ratio: 0.91; yellowish brown, strongly incrassate fore femur (<abbrev xmlns:xlink="http://www.w3.org/1999/xlink" xlink:title="(ratio) length/width" id="ABBRID0E5TBK" xlink:type="simple">l/w</abbrev> ratio: 2.89) with ~ 34.5 tubercles; brown stripe dorsally on distal half of inner side (Figs <xref ref-type="fig" rid="F29">113</xref>, <xref ref-type="fig" rid="F29">114</xref>); large central wing spot (Fig. <xref ref-type="fig" rid="F2">6</xref>), mainly in basal section of cell r4+5 till just apically of crossvein dm-m, extending into cell br, cell r2+3 and cell bm+dm; tergites dark brown, thinly pruinose, posterolateral corners whitish pruinose; sternite 4 rectangular, laterally two more sclerotised sections, anteriorly 2 pairs of tiny heavily sclerotised spots (Fig. <xref ref-type="fig" rid="F31">118</xref>); sternite 5 broadening posteriorly, laterally more sclerotised, 1 pair of strongly sclerotised spots anteriorly; sternite 6 trapezoidal, posteriorly 1.6× as wide as sternites 1–4, two more sclerotised plates anteriorly; female tergite 7 with serrated lateral edges; female 7<sup>th</sup> spiracle in tergite; anterior sclerite of female sternite 7 short (Table <xref ref-type="table" rid="T8">8</xref>), <abbrev xmlns:xlink="http://www.w3.org/1999/xlink" xlink:title="(ratio) width/length" id="ABBRID0EYUBK" xlink:type="simple">w/l</abbrev> ratio: ~ 3.9 (Fig. <xref ref-type="fig" rid="F31">119</xref>); posterior sclerite of female sternite 7 U-shaped, posterior apices sometimes slightly broadening (Fig. <xref ref-type="fig" rid="F31">119</xref>); female cercus rather elongate with <abbrev xmlns:xlink="http://www.w3.org/1999/xlink" xlink:title="(ratio) length/width" id="ABBRID0EEVBK" xlink:type="simple">l/w</abbrev> ratio: 3.6; subanal plate pentagonal, laterally convex, apex acuminate; spermathecae round, somewhat wrinkled, distinct dimple, some tiny tubercles (Fig. <xref ref-type="fig" rid="F31">120</xref>); common base of outer and median arm of surstylus long, slender; outer arm rounded, deeply constricted near median arm, largest width 1.8× width at base, 4–6 tubercles apically (Fig. <xref ref-type="fig" rid="F32">122</xref>); median arm slender, rod-shaped, much longer than outer arm, three or four spinous setae apically; inner arm apically acuminate, shorter and narrower than median arm, no apophysis; subepandrial clasper triangular, basal two-thirds narrow, medial apical corner angular, lateral corner extended (Figs <xref ref-type="fig" rid="F32">122</xref>, <xref ref-type="fig" rid="F32">124</xref>); cercus (Fig. <xref ref-type="fig" rid="F32">123</xref>) with broad lateral extension on distal third, apically slightly concave.</p><fig id="F29" position="float" orientation="portrait"><object-id xmlns:xlink="http://www.w3.org/1999/xlink" content-type="doi" xlink:type="simple">10.3897/zookeys.1144.95619.figures112-116</object-id><object-id xmlns:xlink="http://www.w3.org/1999/xlink" content-type="arpha" xlink:type="simple">D024AE07-107F-5803-BF23-3D5A177FA1BE</object-id><label>Figures 112–116.</label><caption><p><italic><tp:taxon-name><tp:taxon-name-part taxon-name-part-type="genus" reg="Centrioncus">Centrioncus</tp:taxon-name-part><tp:taxon-name-part taxon-name-part-type="species" reg="decoronotus">decoronotus</tp:taxon-name-part></tp:taxon-name></italic><bold>112, 113</bold> ♀, Thomson’s Falls <bold>114, 115</bold> ♂, Itieni Forest <bold>116</bold> ♂, Katura Forest <bold>112</bold> thorax, dorsal view <bold>113</bold> head, thorax, lateral view <bold>114</bold> fore femur, inner view <bold>115</bold> hind femur, inner view <bold>116</bold> head, frontolateral view. Scale bars: 0.2 mm (<bold>112, 114–116</bold>); 0.5 mm (<bold>113</bold>).</p></caption><graphic xmlns:xlink="http://www.w3.org/1999/xlink" xlink:href="zookeys-1144-001_article-95619__-g029.jpg" position="float" orientation="portrait" xlink:type="simple" id="oo_803942.jpg"><uri content-type="original_file" xlink:type="simple">https://binary.pensoft.net/fig/803942</uri></graphic></fig><fig id="F30" position="float" orientation="portrait"><object-id xmlns:xlink="http://www.w3.org/1999/xlink" content-type="doi" xlink:type="simple">10.3897/zookeys.1144.95619.figure117</object-id><object-id xmlns:xlink="http://www.w3.org/1999/xlink" content-type="arpha" xlink:type="simple">11704023-3592-5221-81EC-37679C2C0292</object-id><label>Figure 117.</label><caption><p><italic><tp:taxon-name><tp:taxon-name-part taxon-name-part-type="genus" reg="Centrioncus">Centrioncus</tp:taxon-name-part><tp:taxon-name-part taxon-name-part-type="species" reg="decoronotus">decoronotus</tp:taxon-name-part></tp:taxon-name></italic>, ♂, Nyahururu, Ngare Naro Forest. Photograph by D. Gavryushin.</p></caption><graphic xmlns:xlink="http://www.w3.org/1999/xlink" xlink:href="zookeys-1144-001_article-95619__-g030.jpg" position="float" orientation="portrait" xlink:type="simple" id="oo_803943.jpg"><uri content-type="original_file" xlink:type="simple">https://binary.pensoft.net/fig/803943</uri></graphic></fig><fig id="F31" position="float" orientation="portrait"><object-id xmlns:xlink="http://www.w3.org/1999/xlink" content-type="doi" xlink:type="simple">10.3897/zookeys.1144.95619.figures118-121</object-id><object-id xmlns:xlink="http://www.w3.org/1999/xlink" content-type="arpha" xlink:type="simple">F24ED389-5D3D-52BD-844E-B6E70653E870</object-id><label>Figures 118–121.</label><caption><p><italic><tp:taxon-name><tp:taxon-name-part taxon-name-part-type="genus" reg="Centrioncus">Centrioncus</tp:taxon-name-part><tp:taxon-name-part taxon-name-part-type="species" reg="decoronotus">decoronotus</tp:taxon-name-part></tp:taxon-name></italic>, ♀, Ol Doinyo Orok <bold>118</bold> sternites 1–5, ventral view <bold>119</bold> sternite 7, ventral view <bold>120</bold> spermathecae <bold>121</bold> egg, detail of external structure (L = line, R = ridge). Scale bars: 0.2 mm (<bold>118, 119</bold>); 0.05 mm (<bold>120, 121</bold>).</p></caption><graphic xmlns:xlink="http://www.w3.org/1999/xlink" xlink:href="zookeys-1144-001_article-95619__-g031.jpg" position="float" orientation="portrait" xlink:type="simple" id="oo_803944.jpg"><uri content-type="original_file" xlink:type="simple">https://binary.pensoft.net/fig/803944</uri></graphic></fig></tp:treatment-sec><tp:treatment-sec sec-type="description" id="SECID0EEZBK"><title>Supplementary description.</title><p>The biometrical data are presented for the series now studied, and compared to the type series. Additional morphological data as well as a few rectifications are presented. Various aspects of the morphology are now illustrated by photographs, while line drawings are presented for flies from Ol Doinyo Orok, a location distant from the type location.</p><p><bold><italic>Measurements</italic>.</bold> For type series of 3 ♀ and 4 ♂, <xref ref-type="bibr" rid="B12">Feijen (1983)</xref> provided the following measurements: body length ♀ 5.3 mm and ♂ 5.2 mm, head width ♀ 1.23 mm and ♂ 1.17 mm, wing length ♀ 5.0 mm and ♂ 4.7 mm, scutellar spine length ♀ 0.36 mm and ♂ 0.31 mm. For the much larger series now available, 22 ♀ and 22 ♂ were measured in more detail. In Table <xref ref-type="table" rid="T4">4</xref>, measurements and other quantitative characters are presented for this series. In this table, data are presented for females and males separately. The table shows that differences between females and males for quantitative characters are marginal. The body length and various other measurements are slightly larger in the females. In Tables <xref ref-type="table" rid="T6">6</xref>, <xref ref-type="table" rid="T7">7</xref> the data for females and males are combined, so that large series can be compared with the other <italic><tp:taxon-name><tp:taxon-name-part taxon-name-part-type="genus" reg="Centrioncus">Centrioncus</tp:taxon-name-part></tp:taxon-name></italic> species for which large numbers were available. The original measurements of the type series fall well within the ranges provided here: body length 5.15 mm ± 0.04 (range 4.64–5.61, <italic>n</italic> = 44), head width 1.14 mm ± 0.01 (range 1.02–1.24, <italic>n</italic> = 44), wing length 4.51 mm ± 0.03 (range 4.09–5.00, <italic>n</italic> = 39), scutellar spine length 0.33 mm ± 0.00 (range 0.29–0.37, <italic>n</italic> = 44).</p><table-wrap id="T4" position="float" orientation="portrait"><label>Table 4.</label><caption><p>Quantitative characters for <italic><tp:taxon-name><tp:taxon-name-part taxon-name-part-type="genus" reg="Centrioncus">Centrioncus</tp:taxon-name-part><tp:taxon-name-part taxon-name-part-type="species" reg="decoronotus">decoronotus</tp:taxon-name-part></tp:taxon-name></italic>. Given are mean ± standard error, range and number of records for females and males. Measurements in mm.</p></caption><table id="TID0E6PAK" rules="all"><tbody><tr><th rowspan="2" colspan="1">Character</th><th rowspan="1" colspan="3">♀</th><th rowspan="1" colspan="3">♂</th></tr><tr><th rowspan="1" colspan="1">x̄ ± <abbrev xmlns:xlink="http://www.w3.org/1999/xlink" xlink:title="standard error" id="ABBRID0EW2BK" xlink:type="simple">SE</abbrev></th><th rowspan="1" colspan="1">range</th><th rowspan="1" colspan="1">
                    <italic>n</italic>
                  </th><th rowspan="1" colspan="1">x̄ ± <abbrev xmlns:xlink="http://www.w3.org/1999/xlink" xlink:title="standard error" id="ABBRID0EG3BK" xlink:type="simple">SE</abbrev></th><th rowspan="1" colspan="1">range</th><th rowspan="1" colspan="1">
                    <italic>n</italic>
                  </th></tr><tr><td rowspan="1" colspan="1">head width</td><td rowspan="1" colspan="1">1.14 ± 0.01</td><td rowspan="1" colspan="1">1.04–1.23</td><td rowspan="1" colspan="1">22</td><td rowspan="1" colspan="1">1.15 ± 0.01</td><td rowspan="1" colspan="1">1.02–1.24</td><td rowspan="1" colspan="1">22</td></tr><tr><td rowspan="1" colspan="1">body length</td><td rowspan="1" colspan="1">5.27 ± 0.02</td><td rowspan="1" colspan="1">5.06–5.55</td><td rowspan="1" colspan="1">22</td><td rowspan="1" colspan="1">5.03 ± 0.06</td><td rowspan="1" colspan="1">4.64–5.61</td><td rowspan="1" colspan="1">22</td></tr><tr><td rowspan="1" colspan="1">wing length</td><td rowspan="1" colspan="1">4.60 ± 0.04</td><td rowspan="1" colspan="1">4.33–5.00</td><td rowspan="1" colspan="1">18</td><td rowspan="1" colspan="1">4.43 ± 0.04</td><td rowspan="1" colspan="1">4.09–4.76</td><td rowspan="1" colspan="1">21</td></tr><tr><td rowspan="1" colspan="1"><abbrev xmlns:xlink="http://www.w3.org/1999/xlink" xlink:title="scutellar spine" id="ABBRID0EZ5BK" xlink:type="simple">sc. sp</abbrev>. length</td><td rowspan="1" colspan="1">0.34 ± 0.00</td><td rowspan="1" colspan="1">0.30–0.37</td><td rowspan="1" colspan="1">22</td><td rowspan="1" colspan="1">0.32 ± 0.00</td><td rowspan="1" colspan="1">0.29–0.36</td><td rowspan="1" colspan="1">22</td></tr><tr><td rowspan="1" colspan="1">apical seta length</td><td rowspan="1" colspan="1">0.31 ± 0.01</td><td rowspan="1" colspan="1">0.29–0.36</td><td rowspan="1" colspan="1">10</td><td rowspan="1" colspan="1">0.28 ± 0.01</td><td rowspan="1" colspan="1">0.24–0.34</td><td rowspan="1" colspan="1">11</td></tr><tr><td rowspan="1" colspan="1">scutellum length</td><td rowspan="1" colspan="1">0.37 ± 0.00</td><td rowspan="1" colspan="1">0.34–0.41</td><td rowspan="1" colspan="1">22</td><td rowspan="1" colspan="1">0.36 ± 0.00</td><td rowspan="1" colspan="1">0.31–0.40</td><td rowspan="1" colspan="1">22</td></tr><tr><td rowspan="1" colspan="1">head w./body l.</td><td rowspan="1" colspan="1">0.22 ± 0.00</td><td rowspan="1" colspan="1">0.20–0.23</td><td rowspan="1" colspan="1">22</td><td rowspan="1" colspan="1">0.23 ± 0.00</td><td rowspan="1" colspan="1">0.21–0.25</td><td rowspan="1" colspan="1">22</td></tr><tr><td rowspan="1" colspan="1"><abbrev xmlns:xlink="http://www.w3.org/1999/xlink" xlink:title="scutellar spine" id="ABBRID0EWBCK" xlink:type="simple">sc. sp</abbrev>. l./body l.</td><td rowspan="1" colspan="1">0.064 ± 0.001</td><td rowspan="1" colspan="1">0.057–0.072</td><td rowspan="1" colspan="1">22</td><td rowspan="1" colspan="1">0.063 ± 0.001</td><td rowspan="1" colspan="1">0.056–0.068</td><td rowspan="1" colspan="1">22</td></tr><tr><td rowspan="1" colspan="1"><abbrev xmlns:xlink="http://www.w3.org/1999/xlink" xlink:title="scutellar spine" id="ABBRID0ERCCK" xlink:type="simple">sc. sp</abbrev>. l./<abbrev xmlns:xlink="http://www.w3.org/1999/xlink" xlink:title="scutellum" id="ABBRID0EVCCK" xlink:type="simple">sc</abbrev>. length</td><td rowspan="1" colspan="1">0.90 ± 0.01</td><td rowspan="1" colspan="1">0.76–1.00</td><td rowspan="1" colspan="1">22</td><td rowspan="1" colspan="1">0.89 ± 0.01</td><td rowspan="1" colspan="1">0.80–0.96</td><td rowspan="1" colspan="1">22</td></tr><tr><td rowspan="1" colspan="1"><abbrev xmlns:xlink="http://www.w3.org/1999/xlink" xlink:title="(scutellar) apical seta" id="ABBRID0EQDCK" xlink:type="simple">ap. seta</abbrev> l./<abbrev xmlns:xlink="http://www.w3.org/1999/xlink" xlink:title="scutellum" id="ABBRID0EUDCK" xlink:type="simple">sc</abbrev> sp. l.</td><td rowspan="1" colspan="1">0.93 ± 0.02</td><td rowspan="1" colspan="1">0.86–1.03</td><td rowspan="1" colspan="1">10</td><td rowspan="1" colspan="1">0.90 ± 0.01</td><td rowspan="1" colspan="1">0.83–0.96</td><td rowspan="1" colspan="1">11</td></tr><tr><td rowspan="1" colspan="1">ratio <abbrev xmlns:xlink="http://www.w3.org/1999/xlink" xlink:title="(ratio) length/width" id="ABBRID0EPECK" xlink:type="simple">l/w</abbrev><abbrev xmlns:xlink="http://www.w3.org/1999/xlink" xlink:title="fore femur" id="ABBRID0ETECK" xlink:type="simple">F1</abbrev></td><td rowspan="1" colspan="1">2.88 ± 0.02</td><td rowspan="1" colspan="1">2.76–3.05</td><td rowspan="1" colspan="1">22</td><td rowspan="1" colspan="1">2.90 ± 0.01</td><td rowspan="1" colspan="1">2.75–3.03</td><td rowspan="1" colspan="1">21</td></tr><tr><td rowspan="1" colspan="1">n tubercles <abbrev xmlns:xlink="http://www.w3.org/1999/xlink" xlink:title="fore femur" id="ABBRID0ENFCK" xlink:type="simple">F1</abbrev></td><td rowspan="1" colspan="1">35.1 ± 0.4</td><td rowspan="1" colspan="1">29–40</td><td rowspan="1" colspan="1">35</td><td rowspan="1" colspan="1">33.9 ± 0.3</td><td rowspan="1" colspan="1">31–40</td><td rowspan="1" colspan="1">36</td></tr><tr><td rowspan="1" colspan="1">n spinous setae <abbrev xmlns:xlink="http://www.w3.org/1999/xlink" xlink:title="fore femur" id="ABBRID0EHGCK" xlink:type="simple">F1</abbrev></td><td rowspan="1" colspan="1">8.7 ± 0.1</td><td rowspan="1" colspan="1">8–11</td><td rowspan="1" colspan="1">35</td><td rowspan="1" colspan="1">8.2 ± 0.1</td><td rowspan="1" colspan="1">7–9</td><td rowspan="1" colspan="1">37</td></tr><tr><td rowspan="1" colspan="1">n tubercles <abbrev xmlns:xlink="http://www.w3.org/1999/xlink" xlink:title="hind femur" id="ABBRID0EBHCK" xlink:type="simple">F3</abbrev></td><td rowspan="1" colspan="1">5.1 ± 0.2</td><td rowspan="1" colspan="1">2–8</td><td rowspan="1" colspan="1">43</td><td rowspan="1" colspan="1">4.7 ± 0.2</td><td rowspan="1" colspan="1">3–7</td><td rowspan="1" colspan="1">40</td></tr><tr><td rowspan="1" colspan="1"><abbrev xmlns:xlink="http://www.w3.org/1999/xlink" xlink:title="outer vertical seta" id="ABBRID0E2HCK" xlink:type="simple">OVS</abbrev> length</td><td rowspan="1" colspan="1">0.34 ± 0.00</td><td rowspan="1" colspan="1">0.31–0.36</td><td rowspan="1" colspan="1">18</td><td rowspan="1" colspan="1">0.34 ± 0.01</td><td rowspan="1" colspan="1">0.31–0.39</td><td rowspan="1" colspan="1">17</td></tr><tr><td rowspan="1" colspan="1"><abbrev xmlns:xlink="http://www.w3.org/1999/xlink" xlink:title="fronto-orbital seta" id="ABBRID0EWICK" xlink:type="simple">FOS</abbrev> length</td><td rowspan="1" colspan="1">0.23 ± 0.00</td><td rowspan="1" colspan="1">0.22–0.24</td><td rowspan="1" colspan="1">19</td><td rowspan="1" colspan="1">0.22 ± 0.00</td><td rowspan="1" colspan="1">0.19–0.24</td><td rowspan="1" colspan="1">16</td></tr></tbody></table></table-wrap><p><bold><italic>Colour</italic>.</bold> The specific epithet <italic>decoronotus</italic> refers to the colourful notum of the mesothorax with its pattern of brown and blackish brown. This pattern is shown well in the fly from the Thomson’s Falls (Fig. <xref ref-type="fig" rid="F29">112</xref>), but is much less pronounced to almost absent in flies from Katura Forest. This is not only due to preservation techniques, but is present in live specimens as can be observed in photographs of live flies from Ngare Naro forest (near Thomson’s Falls) where the pattern is also less pronounced (Fig. <xref ref-type="fig" rid="F30">117</xref>).</p><p><bold><italic>Head</italic>.</bold> Frons mesally depressed, pruinose with glossy spots lateral to ocellar tubercle (Fig. <xref ref-type="fig" rid="F29">116</xref>), face yellowish brown; occiput mainly blackish brown, ventral edge of occiput and postgena yellowish (Fig. <xref ref-type="fig" rid="F29">113</xref>), thinly pruinose, with median occipital sclerite densely pruinose; length of outer vertical seta 0.34 mm ± 0.00 (<italic>n</italic> = 35, Tables <xref ref-type="table" rid="T4">4</xref>, <xref ref-type="table" rid="T7">7</xref>); length of fronto-orbital seta 0.22 mm ± 0.00 (<italic>n</italic> = 35). In highly enlarged photographs, mid facial region densely microtrichose, with row of microtrichia near eye margin (<xref ref-type="bibr" rid="B40">McAlpine 1997</xref>: figs 21, 22) (see also Fig. <xref ref-type="fig" rid="F29">116</xref>).</p><p><bold><italic>Thorax</italic>.</bold> Collar glossy blackish brown (Figs <xref ref-type="fig" rid="F29">112</xref>, <xref ref-type="fig" rid="F30">117</xref>); scutum and pleura show typical configuration of blackish brown and brown (Figs <xref ref-type="fig" rid="F29">112</xref>, <xref ref-type="fig" rid="F29">113</xref>, <xref ref-type="fig" rid="F30">117</xref>); humeral callus brown (not blackish brown as described by <xref ref-type="bibr" rid="B12">Feijen (1983</xref>: fig. 7)); scutellar spine/scutellum ratio: 0.90 ± 0.01 (<italic>n</italic> = 44, Tables <xref ref-type="table" rid="T4">4</xref>, <xref ref-type="table" rid="T7">7</xref>); scutellar spine/body length ratio: 0.063 ± 0.001 (<italic>n</italic> = 44); apical seta/ scutellar spine ratio: 0.91 ± 0.01 (<italic>n</italic> = 21, range 0.83–1.03; Table <xref ref-type="table" rid="T7">7</xref>); scutellar length/scutellar width (at base) ratio: 0.64; supra-alar carina with supra-alar seta illustrated by <xref ref-type="bibr" rid="B40">McAlpine (1997</xref>: fig. 35), seta difficult to see in Figs <xref ref-type="fig" rid="F29">112</xref>, <xref ref-type="fig" rid="F29">113</xref>.</p><p><bold><italic>Wing</italic>.</bold> Large, central wing spot, mainly in basal section of cell r4+5, extending into cell br, cell r2+3 and cell bm+dm (Fig. <xref ref-type="fig" rid="F2">6</xref>); distinct infuscation along central section of vein M4; some variability in intensity of central spot, specimens from Katura forest have, for instance a darker spot than specimens from Naro Moru; two vague apical wing spots mentioned by <xref ref-type="bibr" rid="B12">Feijen (1983)</xref> in cells r2+3 and r4+5 often not visible; vein M4 continuing distal of crossvein dm-m in straight line to wing margin; vein CuA+CuP from vein CuP onward extending under angle of 30° to wing margin in almost straight line; cell cua triangular.</p><p><bold><italic>Legs</italic>.</bold> Femur 1 with distinct brown stripe (Figs <xref ref-type="fig" rid="F29">113</xref>, <xref ref-type="fig" rid="F29">114</xref>, <xref ref-type="fig" rid="F30">117</xref>) dorsally on distal half of inner side, not vague as stated by <xref ref-type="bibr" rid="B12">Feijen (1983)</xref>; femur 1 strongly incrassate, <abbrev xmlns:xlink="http://www.w3.org/1999/xlink" xlink:title="(ratio) length/width" id="ABBRID0EDOCK" xlink:type="simple">l/w</abbrev> ratio: 2.89 ± 0.01 (<italic>n</italic> = 43, Tables <xref ref-type="table" rid="T4">4</xref>, <xref ref-type="table" rid="T7">7</xref>); two rows of spinous setae (Fig. <xref ref-type="fig" rid="F29">114</xref>) on distal two-thirds of femur 1 with 8.4 ± 0.1 setae (<italic>n</italic> = 72, Tables <xref ref-type="table" rid="T4">4</xref>, <xref ref-type="table" rid="T7">7</xref>), inner row with 4.5 ± 0.1 setae, outer row with 3.9 ± 0.0 setae; two rows of tubercles (Fig. <xref ref-type="fig" rid="F29">114</xref>) on distal three-quarters of femur 1 with 34.5 ± 0.3 tubercles (<italic>n</italic> = 71, Tables <xref ref-type="table" rid="T4">4</xref>, <xref ref-type="table" rid="T7">7</xref>), inner row with 16.4 ± 0.1 tubercles and outer row with 18.1 ± 0.2 tubercles; femur 3 (Fig. <xref ref-type="fig" rid="F29">115</xref>) distally with 4.9 ± 0.1 tubercles (<italic>n</italic> = 83, Tables <xref ref-type="table" rid="T4">4</xref>, <xref ref-type="table" rid="T7">7</xref>) in single row, except for 1 ♀ and 1 ♂ with each one tubercle in second row; setal formula 3.9, 4.5, 18.1, 16.4, 4.9 agrees well with formula of type-series given by <xref ref-type="bibr" rid="B12">Feijen (1983)</xref>: 4.0, 4.3, 17.8, 17.0, 4.9.</p><p><bold><italic>Preabdomen</italic>.</bold> Tergites blackish brown, thinly pruinose, with whitish pruinose posterolateral corners; female tergite 7 less dark and glossier; posterolateral corners of tergite 2 more densely pruinose; sternites pale brown; membranous ventral areas with large dark lateral spots (Fig. <xref ref-type="fig" rid="F30">117</xref>); sternite 1 rounded rectangular, anteriorly strongly constricted mesally (Fig. <xref ref-type="fig" rid="F31">118</xref>); intersternite 1–2 dark, laterally acuminate, with thin lateral connections to main sternite 2; sternites 2–4 rectangular (Fig. <xref ref-type="fig" rid="F31">118</xref>), slender, more or less of equal width; sternite 5 somewhat broadening posteriorly; sternite 6 trapezoidal, posteriorly ~ 1.6× as wide as sternites 1–4 (Fig. <xref ref-type="fig" rid="F31">118</xref>); sternite 4 laterally with two ill-defined more sclerotised sections and two pairs of small heavily sclerotised sections anteriorly (Fig. <xref ref-type="fig" rid="F31">118</xref>); sternite 5 laterally with more sclerotised sections, anteriorly with pair of strongly sclerotised plates; sternite 6 more vaguely sclerotised laterally and anteriorly with pair of strongly sclerotised plates; sternites 1 and 2 glossy, sternite 1 with some microtrichia laterally, sternite 2 with some microtrichia in posterolateral corners; sternites 3–6 pruinose.</p><p><bold><italic>Female postabdomen</italic>.</bold> Tergite 7 with slightly serrated lateral edges (Fig. <xref ref-type="fig" rid="F31">119</xref>); 7<sup>th</sup> spiracle in tergite; anterior sclerite of sternite 7 relatively short with <abbrev xmlns:xlink="http://www.w3.org/1999/xlink" xlink:title="(ratio) width/length" id="ABBRID0EMRCK" xlink:type="simple">w/l</abbrev> ratio: 3.9 (Table <xref ref-type="table" rid="T8">8</xref>); posterior sclerite U-shaped; anterior and posterior sclerites of sternite 7 of ♀ from Ol Doinyo Orok forest similar to paratype illustrated by <xref ref-type="bibr" rid="B12">Feijen (1983)</xref>, but posterolateral sections of posterior sclerite somewhat expanded (Fig. <xref ref-type="fig" rid="F31">119</xref>); cercus rather elongate, <abbrev xmlns:xlink="http://www.w3.org/1999/xlink" xlink:title="(ratio) length/width" id="ABBRID0E3RCK" xlink:type="simple">l/w</abbrev> ratio: 3.6 (Table <xref ref-type="table" rid="T8">8</xref>); spermathecae of Ol Doinyo Orok ♀ (Fig. <xref ref-type="fig" rid="F31">120</xref>) similar to type series.</p><p><bold><italic>Male postabdomen</italic>.</bold> Genitalia identical with illustrations by <xref ref-type="bibr" rid="B12">Feijen (1983)</xref> but can be annotated as follows: for ♂ from Ol Doinyo Orok forest, surstylus, subepandrial clasper, cercus and ejaculatory apodeme + sac illustrated (Figs <xref ref-type="fig" rid="F32">122–125</xref>), as location is furthest removed from localities of type series; median arm of surstylus curved, long (Fig. <xref ref-type="fig" rid="F32">122</xref>) (due to curve median arm appears slightly shorter in <xref ref-type="bibr" rid="B12">Feijen (1983</xref>: fig. 140); outer arm of surstylus with 4 tubercles (and 1 underdeveloped one) (average of 6.0 tubercles (<italic>n</italic> = 4) in <xref ref-type="bibr" rid="B12">Feijen (1983)</xref>); median arm and basal half of outer arm clothed in microtrichia on outer side; 3-dimensional character of subepandrial clasper with small differences (compare Figs <xref ref-type="fig" rid="F32">122</xref>, <xref ref-type="fig" rid="F32">124</xref> vs. <xref ref-type="bibr" rid="B12">Feijen 1983</xref>: fig. 141), very constricted basal section of subepandrial clasper, mentioned by <xref ref-type="bibr" rid="B12">Feijen (1983)</xref>, also found in Ol Doinyo Orok ♂; cercus (Fig. <xref ref-type="fig" rid="F32">123</xref>, Table <xref ref-type="table" rid="T8">8</xref>) with broad lateral extension on distal third, apically slightly concave, length/greatest width ratio: 1.4; ejaculatory apodeme + sac/length of body ratio: 16.5% (paratype from Chania Falls with ratio 16.3%) (Figs <xref ref-type="fig" rid="F32">125</xref>, <xref ref-type="fig" rid="F40">153</xref>).</p><fig id="F32" position="float" orientation="portrait"><object-id xmlns:xlink="http://www.w3.org/1999/xlink" content-type="doi" xlink:type="simple">10.3897/zookeys.1144.95619.figures122-125</object-id><object-id xmlns:xlink="http://www.w3.org/1999/xlink" content-type="arpha" xlink:type="simple">4860D70F-8331-5728-A9D0-058E42C8B4B6</object-id><label>Figures 122–125.</label><caption><p><italic><tp:taxon-name><tp:taxon-name-part taxon-name-part-type="genus" reg="Centrioncus">Centrioncus</tp:taxon-name-part><tp:taxon-name-part taxon-name-part-type="species" reg="decoronotus">decoronotus</tp:taxon-name-part></tp:taxon-name></italic>, ♂, Ol Doinyo Orok <bold>122</bold> left subepandrial clasper and surstylus, inner view <bold>123</bold> cercus, posterior view <bold>124</bold> right subepandrial clasper, posterior view <bold>125</bold> ejaculatory apodeme + sac. Scale bars: 0.1 mm (<bold>122–124</bold>); 0.2 mm (<bold>125</bold>).</p></caption><graphic xmlns:xlink="http://www.w3.org/1999/xlink" xlink:href="zookeys-1144-001_article-95619__-g032.jpg" position="float" orientation="portrait" xlink:type="simple" id="oo_803945.jpg"><uri content-type="original_file" xlink:type="simple">https://binary.pensoft.net/fig/803945</uri></graphic></fig><p><bold><italic>Egg.</italic></bold> Female from Ol Doinyo Orok forest with two almost fully developed eggs in abdomen. Eggs measured respectively 0.99 mm and 1.00 mm in length with longitudinal ridges spanning from anterior pole to posterior pole; in addition, more simple “lines”. Ridges (indicated with R) with tiny elongate pits along their length, while lines (indicated with L) form more integral part of roughly hexagonal microstructures between ridges (Fig. <xref ref-type="fig" rid="F31">121</xref>).</p></tp:treatment-sec><tp:treatment-sec sec-type="distribution" id="SECID0EUVCK"><title>Distribution and habitat.</title><p>The collecting localities are shown on the map for Eastern Africa (Fig. <xref ref-type="fig" rid="F8">29</xref>). <italic><tp:taxon-name><tp:taxon-name-part taxon-name-part-type="genus" reg="Centrioncus">Centrioncus</tp:taxon-name-part><tp:taxon-name-part taxon-name-part-type="species" reg="decoronotus">decoronotus</tp:taxon-name-part></tp:taxon-name></italic> was now found at altitudes varying from 1455–2329 m. <xref ref-type="bibr" rid="B12">Feijen (1983)</xref> reported it as occurring between 1200–2350 m. The eastern branch of the Great Rift Valley appears to form a barrier between <italic><tp:taxon-name><tp:taxon-name-part taxon-name-part-type="genus" reg="Centrioncus">C.</tp:taxon-name-part><tp:taxon-name-part taxon-name-part-type="species" reg="decoronotus">decoronotus</tp:taxon-name-part></tp:taxon-name></italic> and <italic><tp:taxon-name><tp:taxon-name-part taxon-name-part-type="genus" reg="Centrioncus">C.</tp:taxon-name-part><tp:taxon-name-part taxon-name-part-type="species" reg="aberrans">aberrans</tp:taxon-name-part></tp:taxon-name></italic>. The gravid female was collected in March at the beginning of the long rains.</p></tp:treatment-sec><tp:treatment-sec sec-type="remarks" id="SECID0EDXCK"><title>Remarks.</title><p><xref ref-type="bibr" rid="B12">Feijen (1983)</xref> described the lateral sides of female tergite 7 as “rather irregular”, but showed the same serrated edges in his fig. 28, as now found in the specimen from Ol Doinyo Orok (Fig. <xref ref-type="fig" rid="F31">119</xref>). Other species of <italic><tp:taxon-name><tp:taxon-name-part taxon-name-part-type="genus" reg="Centrioncus">Centrioncus</tp:taxon-name-part></tp:taxon-name></italic> or <italic><tp:taxon-name><tp:taxon-name-part taxon-name-part-type="genus" reg="Teloglabrus">Teloglabrus</tp:taxon-name-part></tp:taxon-name></italic> with serrated sides of tergite 7 are not known. The paratype from Thomson’s Falls had with 16.3% the highest ejaculatory apodeme + sac/length of body ratio. The Ol Doinyo Orok ♂ had with 16.5% a similar giant ejaculatory apodeme + sac (Table <xref ref-type="table" rid="T9">9</xref>).</p></tp:treatment-sec><tp:treatment-sec><!--Section generated to contain objects referenced in tp:taxon-treatment.--><fig id="F2" position="float" orientation="portrait"><object-id xmlns:xlink="http://www.w3.org/1999/xlink" content-type="doi" xlink:type="simple">10.3897/zookeys.1144.95619.figures5-8</object-id><object-id xmlns:xlink="http://www.w3.org/1999/xlink" content-type="arpha" xlink:type="simple">498E604A-A1EF-5C92-BE7C-BD6EAAF6FDCA</object-id><label>Figures 5–8.</label><caption><p><italic><tp:taxon-name><tp:taxon-name-part taxon-name-part-type="genus" reg="Centrioncus">Centrioncus</tp:taxon-name-part></tp:taxon-name></italic>, dorsal view of wings <bold>5</bold> ♀, holotype, <italic><tp:taxon-name><tp:taxon-name-part taxon-name-part-type="genus" reg="Centrioncus">C.</tp:taxon-name-part><tp:taxon-name-part taxon-name-part-type="species" reg="crassifemur">crassifemur</tp:taxon-name-part></tp:taxon-name></italic> sp. nov., N’dalatando <bold>6</bold> ♂, <italic><tp:taxon-name><tp:taxon-name-part taxon-name-part-type="genus" reg="Centrioncus">C.</tp:taxon-name-part><tp:taxon-name-part taxon-name-part-type="species" reg="decoronotus">decoronotus</tp:taxon-name-part></tp:taxon-name></italic> Njuki-Ini Forest <bold>7</bold> ♂, <italic><tp:taxon-name><tp:taxon-name-part taxon-name-part-type="genus" reg="Centrioncus">C.</tp:taxon-name-part><tp:taxon-name-part taxon-name-part-type="species" reg="jacobae">jacobae</tp:taxon-name-part></tp:taxon-name></italic> Mount Soche <bold>8</bold> ♀, <italic><tp:taxon-name><tp:taxon-name-part taxon-name-part-type="genus" reg="Centrioncus">C.</tp:taxon-name-part><tp:taxon-name-part taxon-name-part-type="species" reg="prodiopsis">prodiopsis</tp:taxon-name-part></tp:taxon-name></italic>, Oloitokitok. Scale bars: 0.5 mm.</p></caption><graphic xmlns:xlink="http://www.w3.org/1999/xlink" xlink:href="zookeys-1144-001_article-95619__-g002.jpg" position="float" orientation="portrait" xlink:type="simple" id="oo_803915.jpg"><uri content-type="original_file" xlink:type="simple">https://binary.pensoft.net/fig/803915</uri></graphic></fig><fig id="F8" position="float" orientation="portrait"><object-id xmlns:xlink="http://www.w3.org/1999/xlink" content-type="doi" xlink:type="simple">10.3897/zookeys.1144.95619.figure29</object-id><object-id xmlns:xlink="http://www.w3.org/1999/xlink" content-type="arpha" xlink:type="simple">E3426CE4-55AA-5EF3-936B-1A0404B72928</object-id><label>Figure 29.</label><caption><p>Distribution map of the seven Eastern African <italic><tp:taxon-name><tp:taxon-name-part taxon-name-part-type="genus" reg="Centrioncus">Centrioncus</tp:taxon-name-part></tp:taxon-name></italic> species.</p></caption><graphic xmlns:xlink="http://www.w3.org/1999/xlink" xlink:href="zookeys-1144-001_article-95619__-g008.jpg" position="float" orientation="portrait" xlink:type="simple" id="oo_803921.jpg"><uri content-type="original_file" xlink:type="simple">https://binary.pensoft.net/fig/803921</uri></graphic></fig><fig id="F40" position="float" orientation="portrait"><object-id xmlns:xlink="http://www.w3.org/1999/xlink" content-type="doi" xlink:type="simple">10.3897/zookeys.1144.95619.figures153-154</object-id><object-id xmlns:xlink="http://www.w3.org/1999/xlink" content-type="arpha" xlink:type="simple">9012133B-486F-5511-B82F-63854F74F632</object-id><label>Figures 153, 154.</label><caption><p>Ejaculatory apodeme + sac <bold>153</bold><italic><tp:taxon-name><tp:taxon-name-part taxon-name-part-type="genus" reg="Centrioncus">Centrioncus</tp:taxon-name-part><tp:taxon-name-part taxon-name-part-type="species" reg="decoronotus">decoronotus</tp:taxon-name-part></tp:taxon-name></italic>, paratype, Chania Falls <bold>154</bold><italic><tp:taxon-name><tp:taxon-name-part taxon-name-part-type="genus" reg="Teloglabrus">Teloglabrus</tp:taxon-name-part><tp:taxon-name-part taxon-name-part-type="species" reg="sanorum">sanorum</tp:taxon-name-part></tp:taxon-name></italic>, paratype, Drakensberg. Both drawings were processed based on original pencil drawings from <xref ref-type="bibr" rid="B12">Feijen (1983</xref>: figs 115, 126) and are drawn to the same scale. Scale bar: 0.2 mm.</p></caption><graphic xmlns:xlink="http://www.w3.org/1999/xlink" xlink:href="zookeys-1144-001_article-95619__-g040.jpg" position="float" orientation="portrait" xlink:type="simple" id="oo_803953.jpg"><uri content-type="original_file" xlink:type="simple">https://binary.pensoft.net/fig/803953</uri></graphic></fig><table-wrap id="T7" position="float" orientation="portrait"><label>Table 7.</label><caption><p>Quantitative characters for <italic><tp:taxon-name><tp:taxon-name-part taxon-name-part-type="genus" reg="Centrioncus">Centrioncus</tp:taxon-name-part><tp:taxon-name-part taxon-name-part-type="species" reg="decoronotus">decoronotus</tp:taxon-name-part></tp:taxon-name></italic> and <italic><tp:taxon-name><tp:taxon-name-part taxon-name-part-type="genus" reg="Centrioncus">Centrioncus</tp:taxon-name-part><tp:taxon-name-part taxon-name-part-type="species" reg="jacobae">jacobae</tp:taxon-name-part></tp:taxon-name></italic> for both sexes combined. Measurements in mm.</p></caption><table id="TID0EPMCK" rules="all"><tbody><tr><th rowspan="2" colspan="1">Character</th><th rowspan="1" colspan="3"><italic><tp:taxon-name><tp:taxon-name-part taxon-name-part-type="genus" reg="Centrioncus">C.</tp:taxon-name-part><tp:taxon-name-part taxon-name-part-type="species" reg="decoronotus">decoronotus</tp:taxon-name-part></tp:taxon-name></italic> ♀ &amp; ♂</th><th rowspan="1" colspan="3"><italic><tp:taxon-name><tp:taxon-name-part taxon-name-part-type="genus" reg="Centrioncus">C.</tp:taxon-name-part><tp:taxon-name-part taxon-name-part-type="species" reg="jacobae">jacobae</tp:taxon-name-part></tp:taxon-name></italic> ♀ &amp; ♂</th></tr><tr><th rowspan="1" colspan="1">x̄ ± <abbrev xmlns:xlink="http://www.w3.org/1999/xlink" xlink:title="standard error" id="ABBRID0EUFEK" xlink:type="simple">SE</abbrev></th><th rowspan="1" colspan="1">range</th><th rowspan="1" colspan="1">
                    <italic>n</italic>
                  </th><th rowspan="1" colspan="1">x̄ ± <abbrev xmlns:xlink="http://www.w3.org/1999/xlink" xlink:title="standard error" id="ABBRID0EEGEK" xlink:type="simple">SE</abbrev></th><th rowspan="1" colspan="1">range</th><th rowspan="1" colspan="1">
                    <italic>n</italic>
                  </th></tr><tr><td rowspan="1" colspan="1">head width</td><td rowspan="1" colspan="1">1.14 ± 0.01</td><td rowspan="1" colspan="1">1.02–1.24</td><td rowspan="1" colspan="1">44</td><td rowspan="1" colspan="1">1.11 ± 0.01</td><td rowspan="1" colspan="1">1.04–1.21</td><td rowspan="1" colspan="1">20</td></tr><tr><td rowspan="1" colspan="1">body length</td><td rowspan="1" colspan="1">5.15 ± 0.04</td><td rowspan="1" colspan="1">4.64–5.61</td><td rowspan="1" colspan="1">44</td><td rowspan="1" colspan="1">4.97 ± 0.06</td><td rowspan="1" colspan="1">4.58–5.43</td><td rowspan="1" colspan="1">20</td></tr><tr><td rowspan="1" colspan="1">wing length</td><td rowspan="1" colspan="1">4.51 ± 0.03</td><td rowspan="1" colspan="1">4.09–5.00</td><td rowspan="1" colspan="1">39</td><td rowspan="1" colspan="1">4.28 ± 0.05</td><td rowspan="1" colspan="1">3.78–4.64</td><td rowspan="1" colspan="1">20</td></tr><tr><td rowspan="1" colspan="1"><abbrev xmlns:xlink="http://www.w3.org/1999/xlink" xlink:title="scutellar spine" id="ABBRID0EXIEK" xlink:type="simple">sc. sp</abbrev>. length</td><td rowspan="1" colspan="1">0.33 ± 0.00</td><td rowspan="1" colspan="1">0.29–0.37</td><td rowspan="1" colspan="1">44</td><td rowspan="1" colspan="1">0.27 ± 0.00</td><td rowspan="1" colspan="1">0.24–0.29</td><td rowspan="1" colspan="1">20</td></tr><tr><td rowspan="1" colspan="1"><abbrev xmlns:xlink="http://www.w3.org/1999/xlink" xlink:title="(scutellar) apical seta" id="ABBRID0ESJEK" xlink:type="simple">ap. seta</abbrev> length</td><td rowspan="1" colspan="1">0.30 ± 0.01</td><td rowspan="1" colspan="1">0.24–0.36</td><td rowspan="1" colspan="1">21</td><td rowspan="1" colspan="1">0.30 ± 0.00</td><td rowspan="1" colspan="1">0.27–0.34</td><td rowspan="1" colspan="1">17</td></tr><tr><td rowspan="1" colspan="1">scutellum length</td><td rowspan="1" colspan="1">0.36 ± 0.00</td><td rowspan="1" colspan="1">0.31–0.41</td><td rowspan="1" colspan="1">44</td><td rowspan="1" colspan="1">0.34 ± 0.01</td><td rowspan="1" colspan="1">0.31–0.39</td><td rowspan="1" colspan="1">19</td></tr><tr><td rowspan="1" colspan="1">head w./body length</td><td rowspan="1" colspan="1">0.22 ± 0.00</td><td rowspan="1" colspan="1">0.20–0.25</td><td rowspan="1" colspan="1">44</td><td rowspan="1" colspan="1">0.22 ± 0.00</td><td rowspan="1" colspan="1">0.21–0.24</td><td rowspan="1" colspan="1">20</td></tr><tr><td rowspan="1" colspan="1"><abbrev xmlns:xlink="http://www.w3.org/1999/xlink" xlink:title="scutellar spine" id="ABBRID0EZLEK" xlink:type="simple">sc. sp</abbrev>. l./body length</td><td rowspan="1" colspan="1">0.063 ± 0.001</td><td rowspan="1" colspan="1">0.056–0.072</td><td rowspan="1" colspan="1">44</td><td rowspan="1" colspan="1">0.054 ± 0.000</td><td rowspan="1" colspan="1">0.050–0.058</td><td rowspan="1" colspan="1">20</td></tr><tr><td rowspan="1" colspan="1"><abbrev xmlns:xlink="http://www.w3.org/1999/xlink" xlink:title="scutellar spine" id="ABBRID0EUMEK" xlink:type="simple">sc. sp</abbrev>. l./<abbrev xmlns:xlink="http://www.w3.org/1999/xlink" xlink:title="scutellum" id="ABBRID0EYMEK" xlink:type="simple">sc</abbrev>. length</td><td rowspan="1" colspan="1">0.90 ± 0.01</td><td rowspan="1" colspan="1">0.76–1.00</td><td rowspan="1" colspan="1">44</td><td rowspan="1" colspan="1">0.78 ± 0.01</td><td rowspan="1" colspan="1">0.73–0.85</td><td rowspan="1" colspan="1">19</td></tr><tr><td rowspan="1" colspan="1"><abbrev xmlns:xlink="http://www.w3.org/1999/xlink" xlink:title="(scutellar) apical seta" id="ABBRID0ETNEK" xlink:type="simple">ap. seta</abbrev> l./<abbrev xmlns:xlink="http://www.w3.org/1999/xlink" xlink:title="scutellar spine" id="ABBRID0EXNEK" xlink:type="simple">sc. sp</abbrev>. l.</td><td rowspan="1" colspan="1">0.91 ± 0.01</td><td rowspan="1" colspan="1">0.83–1.03</td><td rowspan="1" colspan="1">21</td><td rowspan="1" colspan="1">1.11 ± 0.02</td><td rowspan="1" colspan="1">1.00–1.20</td><td rowspan="1" colspan="1">17</td></tr><tr><td rowspan="1" colspan="1"><abbrev xmlns:xlink="http://www.w3.org/1999/xlink" xlink:title="fore femur" id="ABBRID0ESOEK" xlink:type="simple">F1</abbrev> – ratio <abbrev xmlns:xlink="http://www.w3.org/1999/xlink" xlink:title="(ratio) length/width" id="ABBRID0EWOEK" xlink:type="simple">l/w</abbrev></td><td rowspan="1" colspan="1">2.89 ± 0.01</td><td rowspan="1" colspan="1">2.75–3.05</td><td rowspan="1" colspan="1">43</td><td rowspan="1" colspan="1">2.78 ± 0.02</td><td rowspan="1" colspan="1">2.64–2.92</td><td rowspan="1" colspan="1">18</td></tr><tr><td rowspan="1" colspan="1"><abbrev xmlns:xlink="http://www.w3.org/1999/xlink" xlink:title="fore femur" id="ABBRID0EQPEK" xlink:type="simple">F1</abbrev> – n tubercles</td><td rowspan="1" colspan="1">34.5 ± 0.3</td><td rowspan="1" colspan="1">29–40</td><td rowspan="1" colspan="1">71</td><td rowspan="1" colspan="1">33.3 ± 0.3</td><td rowspan="1" colspan="1">30–37</td><td rowspan="1" colspan="1">36</td></tr><tr><td rowspan="1" colspan="1"><abbrev xmlns:xlink="http://www.w3.org/1999/xlink" xlink:title="fore femur" id="ABBRID0ELQEK" xlink:type="simple">F1</abbrev> – n spinous setae</td><td rowspan="1" colspan="1">8.4 ± 0.1</td><td rowspan="1" colspan="1">7–11</td><td rowspan="1" colspan="1">72</td><td rowspan="1" colspan="1">8.9 ± 0.1</td><td rowspan="1" colspan="1">7–10</td><td rowspan="1" colspan="1">39</td></tr><tr><td rowspan="1" colspan="1"><abbrev xmlns:xlink="http://www.w3.org/1999/xlink" xlink:title="hind femur" id="ABBRID0EGREK" xlink:type="simple">F3</abbrev> – n tubercles</td><td rowspan="1" colspan="1">4.9 ± 0.1</td><td rowspan="1" colspan="1">2–8</td><td rowspan="1" colspan="1">83</td><td rowspan="1" colspan="1">6.0 ± 0.2</td><td rowspan="1" colspan="1">4–10</td><td rowspan="1" colspan="1">37</td></tr><tr><td rowspan="1" colspan="1"><abbrev xmlns:xlink="http://www.w3.org/1999/xlink" xlink:title="outer vertical seta" id="ABBRID0EBSEK" xlink:type="simple">OVS</abbrev> length</td><td rowspan="1" colspan="1">0.34 ± 0.00</td><td rowspan="1" colspan="1">0.31–0.39</td><td rowspan="1" colspan="1">35</td><td rowspan="1" colspan="1">0.33 ± 0.01</td><td rowspan="1" colspan="1">0.29–0.39</td><td rowspan="1" colspan="1">19</td></tr><tr><td rowspan="1" colspan="1"><abbrev xmlns:xlink="http://www.w3.org/1999/xlink" xlink:title="fronto-orbital seta" id="ABBRID0E3SEK" xlink:type="simple">FOS</abbrev> length</td><td rowspan="1" colspan="1">0.22 ± 0.00</td><td rowspan="1" colspan="1">0.19–0.24</td><td rowspan="1" colspan="1">35</td><td rowspan="1" colspan="1">0.22 ± 0.01</td><td rowspan="1" colspan="1">0.16–0.29</td><td rowspan="1" colspan="1">18</td></tr></tbody></table></table-wrap><table-wrap id="T8" position="float" orientation="portrait"><label>Table 8.</label><caption><p>Ratio width/length for the anterior sclerite of ♀ sternite 7, ratio length/width for ♀ cercus and ratio length/greatest width for ♂ cercus. Species are arranged according to three species-groups recognised.</p></caption><table id="TID0E6ADK" rules="all"><tbody><tr><th rowspan="1" colspan="1">
                    <italic>
                      <tp:taxon-name><tp:taxon-name-part taxon-name-part-type="genus" reg="Centrioncus">Centrioncus</tp:taxon-name-part></tp:taxon-name>
                    </italic>
                  </th><th rowspan="1" colspan="1">♀ anterior plate of sternite 7, ratio <abbrev xmlns:xlink="http://www.w3.org/1999/xlink" xlink:title="(ratio) width/length" id="ABBRID0EF3EK" xlink:type="simple">w/l</abbrev></th><th rowspan="1" colspan="1">♀ cercus, ratio <abbrev xmlns:xlink="http://www.w3.org/1999/xlink" xlink:title="(ratio) length/width" id="ABBRID0EM3EK" xlink:type="simple">l/w</abbrev></th><th rowspan="1" colspan="1">♂ cercus, ratio length/greatest width</th></tr><tr><td rowspan="1" colspan="1">
                    <italic>
                      <tp:taxon-name><tp:taxon-name-part taxon-name-part-type="genus" reg="Centrioncus"/><tp:taxon-name-part taxon-name-part-type="species" reg="angusticercus">angusticercus</tp:taxon-name-part></tp:taxon-name>
                    </italic>
                  </td><td rowspan="1" colspan="1">4.4</td><td rowspan="1" colspan="1">5.4</td><td rowspan="1" colspan="1">-</td></tr><tr><td rowspan="1" colspan="1">
                    <italic>
                      <tp:taxon-name><tp:taxon-name-part taxon-name-part-type="genus" reg="Centrioncus"/><tp:taxon-name-part taxon-name-part-type="species" reg="aberrans">aberrans</tp:taxon-name-part></tp:taxon-name>
                    </italic>
                  </td><td rowspan="1" colspan="1">5.4</td><td rowspan="1" colspan="1">5.1</td><td rowspan="1" colspan="1">2.6</td></tr><tr><td rowspan="1" colspan="1"><italic><tp:taxon-name><tp:taxon-name-part taxon-name-part-type="genus" reg="Centrioncus"/><tp:taxon-name-part taxon-name-part-type="species" reg="crassifemur">crassifemur</tp:taxon-name-part></tp:taxon-name></italic> sp. nov.</td><td rowspan="1" colspan="1">8.6</td><td rowspan="1" colspan="1">4.3</td><td rowspan="1" colspan="1">-</td></tr><tr><td rowspan="1" colspan="1"><italic><tp:taxon-name><tp:taxon-name-part taxon-name-part-type="genus" reg="Centrioncus"/><tp:taxon-name-part taxon-name-part-type="species" reg="bururiensis">bururiensis</tp:taxon-name-part></tp:taxon-name></italic> sp. nov.</td><td rowspan="1" colspan="1">2.6</td><td rowspan="1" colspan="1">4.5</td><td rowspan="1" colspan="1">2.4</td></tr><tr><td rowspan="1" colspan="1">
                    <italic>
                      <tp:taxon-name><tp:taxon-name-part taxon-name-part-type="genus" reg="Centrioncus"/><tp:taxon-name-part taxon-name-part-type="species" reg="decellei">decellei</tp:taxon-name-part></tp:taxon-name>
                    </italic>
                  </td><td rowspan="1" colspan="1">2.7</td><td rowspan="1" colspan="1">4.1</td><td rowspan="1" colspan="1">-</td></tr><tr><td rowspan="1" colspan="1"><italic><tp:taxon-name><tp:taxon-name-part taxon-name-part-type="genus" reg="Centrioncus"/><tp:taxon-name-part taxon-name-part-type="species" reg="copelandi">copelandi</tp:taxon-name-part></tp:taxon-name></italic> sp. nov.</td><td rowspan="1" colspan="1">2.9</td><td rowspan="1" colspan="1">4.4</td><td rowspan="1" colspan="1">1.5</td></tr><tr><td rowspan="1" colspan="1">
                    <italic>
                      <tp:taxon-name><tp:taxon-name-part taxon-name-part-type="genus" reg="Centrioncus"/><tp:taxon-name-part taxon-name-part-type="species" reg="prodiopsis">prodiopsis</tp:taxon-name-part></tp:taxon-name>
                    </italic>
                  </td><td rowspan="1" colspan="1">2.5</td><td rowspan="1" colspan="1">4.0</td><td rowspan="1" colspan="1">1.4</td></tr><tr><td rowspan="1" colspan="1">
                    <italic>
                      <tp:taxon-name><tp:taxon-name-part taxon-name-part-type="genus" reg="Centrioncus"/><tp:taxon-name-part taxon-name-part-type="species" reg="bytebieri">bytebieri</tp:taxon-name-part></tp:taxon-name>
                    </italic>
                  </td><td rowspan="1" colspan="1">2.6</td><td rowspan="1" colspan="1">2.3</td><td rowspan="1" colspan="1">1.7</td></tr><tr><td rowspan="1" colspan="1">
                    <italic>
                      <tp:taxon-name><tp:taxon-name-part taxon-name-part-type="genus" reg="Centrioncus"/><tp:taxon-name-part taxon-name-part-type="species" reg="decoronotus">decoronotus</tp:taxon-name-part></tp:taxon-name>
                    </italic>
                  </td><td rowspan="1" colspan="1">3.9</td><td rowspan="1" colspan="1">3.6</td><td rowspan="1" colspan="1">1.4</td></tr><tr><td rowspan="1" colspan="1">
                    <italic>
                      <tp:taxon-name><tp:taxon-name-part taxon-name-part-type="genus" reg="Centrioncus"/><tp:taxon-name-part taxon-name-part-type="species" reg="jacobae">jacobae</tp:taxon-name-part></tp:taxon-name>
                    </italic>
                  </td><td rowspan="1" colspan="1">2.6</td><td rowspan="1" colspan="1">3.2</td><td rowspan="1" colspan="1">1.4</td></tr></tbody></table></table-wrap><table-wrap id="T9" position="float" orientation="portrait"><label>Table 9.</label><caption><p>Length of ejaculatory apodeme + sac, length of body and ratio ejaculatory apodeme + sac/length of body for <italic><tp:taxon-name><tp:taxon-name-part taxon-name-part-type="genus" reg="Centrioncus">Centrioncus</tp:taxon-name-part></tp:taxon-name></italic> and <italic><tp:taxon-name><tp:taxon-name-part taxon-name-part-type="genus" reg="Teloglabrus">Teloglabrus</tp:taxon-name-part></tp:taxon-name></italic> species. Measurements in mm, ratio as %. For some species, values are given for more than one specimen, partly from different locations.</p></caption><table id="TID0ENJDK" rules="all"><tbody><tr><th rowspan="1" colspan="1">Genus</th><th rowspan="1" colspan="1">Species</th><th rowspan="1" colspan="1">Origin</th><th rowspan="1" colspan="1">Apodeme + sac</th><th rowspan="1" colspan="1">Length of body</th><th rowspan="1" colspan="1">Apodeme + sac/body</th></tr><tr><td rowspan="12" colspan="1">
                    <italic>
                      <tp:taxon-name><tp:taxon-name-part taxon-name-part-type="genus" reg="Centrioncus">Centrioncus</tp:taxon-name-part></tp:taxon-name>
                    </italic>
                  </td><td rowspan="1" colspan="1">
                    <italic>
                      <tp:taxon-name><tp:taxon-name-part taxon-name-part-type="genus" reg="Centrioncus"/><tp:taxon-name-part taxon-name-part-type="species" reg="aberrans">aberrans</tp:taxon-name-part></tp:taxon-name>
                    </italic>
                  </td><td rowspan="1" colspan="1">Kenya, Timboroa</td><td rowspan="1" colspan="1">0.60</td><td rowspan="1" colspan="1">5.37</td><td rowspan="1" colspan="1">11.2</td></tr><tr><td rowspan="1" colspan="1">
                    <italic>
                      <tp:taxon-name><tp:taxon-name-part taxon-name-part-type="genus" reg="Centrioncus"/><tp:taxon-name-part taxon-name-part-type="species" reg="aberrans">aberrans</tp:taxon-name-part></tp:taxon-name>
                    </italic>
                  </td><td rowspan="1" colspan="1">Kenya, Mt Elgon</td><td rowspan="1" colspan="1">0.52</td><td rowspan="1" colspan="1">5.12</td><td rowspan="1" colspan="1">10.1</td></tr><tr><td rowspan="1" colspan="1">
                    <italic>
                      <tp:taxon-name><tp:taxon-name-part taxon-name-part-type="genus" reg="Centrioncus"/><tp:taxon-name-part taxon-name-part-type="species" reg="aberrans">aberrans</tp:taxon-name-part></tp:taxon-name>
                    </italic>
                  </td><td rowspan="1" colspan="1">Kenya, Mt Elgon</td><td rowspan="1" colspan="1">0.52</td><td rowspan="1" colspan="1">5.12</td><td rowspan="1" colspan="1">10.1</td></tr><tr><td rowspan="1" colspan="1">
                    <italic>
                      <tp:taxon-name><tp:taxon-name-part taxon-name-part-type="genus" reg="Centrioncus"/><tp:taxon-name-part taxon-name-part-type="species" reg="aberrans">aberrans</tp:taxon-name-part></tp:taxon-name>
                    </italic>
                  </td><td rowspan="1" colspan="1">Rwanda, Lac Gando</td><td rowspan="1" colspan="1">0.48</td><td rowspan="1" colspan="1">5.10</td><td rowspan="1" colspan="1">9.3</td></tr><tr><td rowspan="1" colspan="1"><italic><tp:taxon-name><tp:taxon-name-part taxon-name-part-type="genus" reg="Centrioncus"/><tp:taxon-name-part taxon-name-part-type="species" reg="bururiensis">bururiensis</tp:taxon-name-part></tp:taxon-name></italic> sp. nov.</td><td rowspan="1" colspan="1">Burundi, Bururi For.</td><td rowspan="1" colspan="1">0.48</td><td rowspan="1" colspan="1">4.64</td><td rowspan="1" colspan="1">10.4</td></tr><tr><td rowspan="1" colspan="1">
                    <italic>
                      <tp:taxon-name><tp:taxon-name-part taxon-name-part-type="genus" reg="Centrioncus"/><tp:taxon-name-part taxon-name-part-type="species" reg="bytebieri">bytebieri</tp:taxon-name-part></tp:taxon-name>
                    </italic>
                  </td><td rowspan="1" colspan="1">Kenya, Vuria For.</td><td rowspan="1" colspan="1">0.61</td><td rowspan="1" colspan="1">5.00</td><td rowspan="1" colspan="1">12.2</td></tr><tr><td rowspan="1" colspan="1"><italic><tp:taxon-name><tp:taxon-name-part taxon-name-part-type="genus" reg="Centrioncus"/><tp:taxon-name-part taxon-name-part-type="species" reg="copelandi">copelandi</tp:taxon-name-part></tp:taxon-name></italic> sp. nov.</td><td rowspan="1" colspan="1">Kenya, Kasigau Mt</td><td rowspan="1" colspan="1">0.51</td><td rowspan="1" colspan="1">5.00</td><td rowspan="1" colspan="1">10.1</td></tr><tr><td rowspan="1" colspan="1">
                    <italic>
                      <tp:taxon-name><tp:taxon-name-part taxon-name-part-type="genus" reg="Centrioncus"/><tp:taxon-name-part taxon-name-part-type="species" reg="decoronotus">decoronotus</tp:taxon-name-part></tp:taxon-name>
                    </italic>
                  </td><td rowspan="1" colspan="1">Kenya, Chania Falls</td><td rowspan="1" colspan="1">0.85</td><td rowspan="1" colspan="1">5.20</td><td rowspan="1" colspan="1">16.3</td></tr><tr><td rowspan="1" colspan="1">
                    <italic>
                      <tp:taxon-name><tp:taxon-name-part taxon-name-part-type="genus" reg="Centrioncus"/><tp:taxon-name-part taxon-name-part-type="species" reg="decoronotus">decoronotus</tp:taxon-name-part></tp:taxon-name>
                    </italic>
                  </td><td rowspan="1" colspan="1">Kenya, Ol Doinyo Orok</td><td rowspan="1" colspan="1">0.84</td><td rowspan="1" colspan="1">5.10</td><td rowspan="1" colspan="1">16.5</td></tr><tr><td rowspan="1" colspan="1">
                    <italic>
                      <tp:taxon-name><tp:taxon-name-part taxon-name-part-type="genus" reg="Centrioncus"/><tp:taxon-name-part taxon-name-part-type="species" reg="jacobae">jacobae</tp:taxon-name-part></tp:taxon-name>
                    </italic>
                  </td><td rowspan="1" colspan="1">Malawi, Mt Soche</td><td rowspan="1" colspan="1">0.74</td><td rowspan="1" colspan="1">5.28</td><td rowspan="1" colspan="1">14.0</td></tr><tr><td rowspan="1" colspan="1">
                    <italic>
                      <tp:taxon-name><tp:taxon-name-part taxon-name-part-type="genus" reg="Centrioncus"/><tp:taxon-name-part taxon-name-part-type="species" reg="jacobae">jacobae</tp:taxon-name-part></tp:taxon-name>
                    </italic>
                  </td><td rowspan="1" colspan="1">Malawi, Mt Soche</td><td rowspan="1" colspan="1">0.56</td><td rowspan="1" colspan="1">5.28</td><td rowspan="1" colspan="1">10.7</td></tr><tr><td rowspan="1" colspan="1">
                    <italic>
                      <tp:taxon-name><tp:taxon-name-part taxon-name-part-type="genus" reg="Centrioncus"/><tp:taxon-name-part taxon-name-part-type="species" reg="prodiopsis">prodiopsis</tp:taxon-name-part></tp:taxon-name>
                    </italic>
                  </td><td rowspan="1" colspan="1">Tanzania, Kilimanjaro</td><td rowspan="1" colspan="1">0.60</td><td rowspan="1" colspan="1">5.00</td><td rowspan="1" colspan="1">12.0</td></tr><tr><td rowspan="16" colspan="1">
                    <italic>
                      <tp:taxon-name><tp:taxon-name-part taxon-name-part-type="genus" reg="Teloglabrus">Teloglabrus</tp:taxon-name-part></tp:taxon-name>
                    </italic>
                  </td><td rowspan="1" colspan="1">
                    <italic>
                      <tp:taxon-name><tp:taxon-name-part taxon-name-part-type="genus" reg="Teloglabrus"/><tp:taxon-name-part taxon-name-part-type="species" reg="australis">australis</tp:taxon-name-part></tp:taxon-name>
                    </italic>
                  </td><td rowspan="1" colspan="1">South Africa, G. of Eden</td><td rowspan="1" colspan="1">0.39</td><td rowspan="1" colspan="1">4.60</td><td rowspan="1" colspan="1">8.4</td></tr><tr><td rowspan="1" colspan="1">
                    <italic>
                      <tp:taxon-name><tp:taxon-name-part taxon-name-part-type="genus" reg="Teloglabrus"/><tp:taxon-name-part taxon-name-part-type="species" reg="curvipes">curvipes</tp:taxon-name-part></tp:taxon-name>
                    </italic>
                  </td><td rowspan="1" colspan="1">South Africa, Ingeli For.</td><td rowspan="1" colspan="1">0.33</td><td rowspan="1" colspan="1">5.00</td><td rowspan="1" colspan="1">6.5</td></tr><tr><td rowspan="1" colspan="1">
                    <italic>
                      <tp:taxon-name><tp:taxon-name-part taxon-name-part-type="genus" reg="Teloglabrus"/><tp:taxon-name-part taxon-name-part-type="species" reg="duplospinosus">duplospinosus</tp:taxon-name-part></tp:taxon-name>
                    </italic>
                  </td><td rowspan="1" colspan="1">South Africa, Lions Bush</td><td rowspan="1" colspan="1">0.33</td><td rowspan="1" colspan="1">4.90</td><td rowspan="1" colspan="1">6.6</td></tr><tr><td rowspan="1" colspan="1">
                    <italic>
                      <tp:taxon-name><tp:taxon-name-part taxon-name-part-type="genus" reg="Teloglabrus"/><tp:taxon-name-part taxon-name-part-type="species" reg="entabenensis">entabenensis</tp:taxon-name-part></tp:taxon-name>
                    </italic>
                  </td><td rowspan="1" colspan="1">South Africa, Entabeni For.</td><td rowspan="1" colspan="1">0.35</td><td rowspan="1" colspan="1">5.00</td><td rowspan="1" colspan="1">7.0</td></tr><tr><td rowspan="1" colspan="1">
                    <italic>
                      <tp:taxon-name><tp:taxon-name-part taxon-name-part-type="genus" reg="Teloglabrus"/><tp:taxon-name-part taxon-name-part-type="species" reg="lebombensis">lebombensis</tp:taxon-name-part></tp:taxon-name>
                    </italic>
                  </td><td rowspan="1" colspan="1">South Africa, Gwaleni For.</td><td rowspan="1" colspan="1">0.39</td><td rowspan="1" colspan="1">5.30</td><td rowspan="1" colspan="1">7.3</td></tr><tr><td rowspan="1" colspan="1">
                    <italic>
                      <tp:taxon-name><tp:taxon-name-part taxon-name-part-type="genus" reg="Teloglabrus"/><tp:taxon-name-part taxon-name-part-type="species" reg="londti">londti</tp:taxon-name-part></tp:taxon-name>
                    </italic>
                  </td><td rowspan="1" colspan="1">South Africa, Grahamstown</td><td rowspan="1" colspan="1">0.30</td><td rowspan="1" colspan="1">5.20</td><td rowspan="1" colspan="1">5.8</td></tr><tr><td rowspan="1" colspan="1">
                    <italic>
                      <tp:taxon-name><tp:taxon-name-part taxon-name-part-type="genus" reg="Teloglabrus"/><tp:taxon-name-part taxon-name-part-type="species" reg="milleri">milleri</tp:taxon-name-part></tp:taxon-name>
                    </italic>
                  </td><td rowspan="1" colspan="1">South Africa, Nkandla For.</td><td rowspan="1" colspan="1">0.33</td><td rowspan="1" colspan="1">5.00</td><td rowspan="1" colspan="1">6.5</td></tr><tr><td rowspan="1" colspan="1">
                    <italic>
                      <tp:taxon-name><tp:taxon-name-part taxon-name-part-type="genus" reg="Teloglabrus"/><tp:taxon-name-part taxon-name-part-type="species" reg="pelecyformis">pelecyformis</tp:taxon-name-part></tp:taxon-name>
                    </italic>
                  </td><td rowspan="1" colspan="1">South Africa, Town Bush</td><td rowspan="1" colspan="1">0.40</td><td rowspan="1" colspan="1">5.50</td><td rowspan="1" colspan="1">7.3</td></tr><tr><td rowspan="1" colspan="1">
                    <italic>
                      <tp:taxon-name><tp:taxon-name-part taxon-name-part-type="genus" reg="Teloglabrus"/><tp:taxon-name-part taxon-name-part-type="species" reg="prolongatus">prolongatus</tp:taxon-name-part></tp:taxon-name>
                    </italic>
                  </td><td rowspan="1" colspan="1">South Africa, Deepdale</td><td rowspan="1" colspan="1">0.31</td><td rowspan="1" colspan="1">4.70</td><td rowspan="1" colspan="1">6.6</td></tr><tr><td rowspan="1" colspan="1">
                    <italic>
                      <tp:taxon-name><tp:taxon-name-part taxon-name-part-type="genus" reg="Teloglabrus"/><tp:taxon-name-part taxon-name-part-type="species" reg="sabiensis">sabiensis</tp:taxon-name-part></tp:taxon-name>
                    </italic>
                  </td><td rowspan="1" colspan="1">South Africa, Frankfurt For.</td><td rowspan="1" colspan="1">0.36</td><td rowspan="1" colspan="1">5.00</td><td rowspan="1" colspan="1">7.3</td></tr><tr><td rowspan="1" colspan="1">
                    <italic>
                      <tp:taxon-name><tp:taxon-name-part taxon-name-part-type="genus" reg="Teloglabrus"/><tp:taxon-name-part taxon-name-part-type="species" reg="sanorum">sanorum</tp:taxon-name-part></tp:taxon-name>
                    </italic>
                  </td><td rowspan="1" colspan="1">South Africa, Drakensberg</td><td rowspan="1" colspan="1">0.31</td><td rowspan="1" colspan="1">4.92</td><td rowspan="1" colspan="1">6.4</td></tr><tr><td rowspan="1" colspan="1">
                    <italic>
                      <tp:taxon-name><tp:taxon-name-part taxon-name-part-type="genus" reg="Teloglabrus"/><tp:taxon-name-part taxon-name-part-type="species" reg="sanorum">sanorum</tp:taxon-name-part></tp:taxon-name>
                    </italic>
                  </td><td rowspan="1" colspan="1">South Africa, Drakensberg</td><td rowspan="1" colspan="1">0.30</td><td rowspan="1" colspan="1">4.92</td><td rowspan="1" colspan="1">6.1</td></tr><tr><td rowspan="1" colspan="1">
                    <italic>
                      <tp:taxon-name><tp:taxon-name-part taxon-name-part-type="genus" reg="Teloglabrus"/><tp:taxon-name-part taxon-name-part-type="species" reg="stuckenbergi">stuckenbergi</tp:taxon-name-part></tp:taxon-name>
                    </italic>
                  </td><td rowspan="1" colspan="1">South Africa, Mariepskop</td><td rowspan="1" colspan="1">0.36</td><td rowspan="1" colspan="1">6.50</td><td rowspan="1" colspan="1">5.6</td></tr><tr><td rowspan="1" colspan="1">
                    <italic>
                      <tp:taxon-name><tp:taxon-name-part taxon-name-part-type="genus" reg="Teloglabrus"/><tp:taxon-name-part taxon-name-part-type="species" reg="tsitsikamensis">tsitsikamensis</tp:taxon-name-part></tp:taxon-name>
                    </italic>
                  </td><td rowspan="1" colspan="1">South Africa, Tsitsikama</td><td rowspan="1" colspan="1">0.39</td><td rowspan="1" colspan="1">4.60</td><td rowspan="1" colspan="1">8.4</td></tr><tr><td rowspan="1" colspan="1">
                    <italic>
                      <tp:taxon-name><tp:taxon-name-part taxon-name-part-type="genus" reg="Teloglabrus"/><tp:taxon-name-part taxon-name-part-type="species" reg="trituberculatus">trituberculatus</tp:taxon-name-part></tp:taxon-name>
                    </italic>
                  </td><td rowspan="1" colspan="1">Mozambique, Gorongosa Mt</td><td rowspan="1" colspan="1">0.34</td><td rowspan="1" colspan="1">5.50</td><td rowspan="1" colspan="1">6.1</td></tr><tr><td rowspan="1" colspan="1">
                    <italic>
                      <tp:taxon-name><tp:taxon-name-part taxon-name-part-type="genus" reg="Teloglabrus"/><tp:taxon-name-part taxon-name-part-type="species" reg="vumbensis">vumbensis</tp:taxon-name-part></tp:taxon-name>
                    </italic>
                  </td><td rowspan="1" colspan="1">Zimbabwe, Vumba Mt</td><td rowspan="1" colspan="1">0.35</td><td rowspan="1" colspan="1">5.20</td><td rowspan="1" colspan="1">6.7</td></tr></tbody></table></table-wrap><table-wrap id="T6" position="float" orientation="portrait"><label>Table 6.</label><caption><p>Quantitative characters for <italic><tp:taxon-name><tp:taxon-name-part taxon-name-part-type="genus" reg="Centrioncus">Centrioncus</tp:taxon-name-part><tp:taxon-name-part taxon-name-part-type="species" reg="aberrans">aberrans</tp:taxon-name-part></tp:taxon-name></italic> and <italic><tp:taxon-name><tp:taxon-name-part taxon-name-part-type="genus" reg="Centrioncus">Centrioncus</tp:taxon-name-part><tp:taxon-name-part taxon-name-part-type="species" reg="bytebieri">bytebieri</tp:taxon-name-part></tp:taxon-name></italic> for both sexes combined. Measurements in mm.</p></caption><table id="TID0E1ZBK" rules="all"><tbody><tr><th rowspan="2" colspan="1">Character</th><th rowspan="1" colspan="3"><italic><tp:taxon-name><tp:taxon-name-part taxon-name-part-type="genus" reg="Centrioncus">C.</tp:taxon-name-part><tp:taxon-name-part taxon-name-part-type="species" reg="aberrans">aberrans</tp:taxon-name-part></tp:taxon-name></italic> ♀ &amp; ♂</th><th rowspan="1" colspan="3"><italic><tp:taxon-name><tp:taxon-name-part taxon-name-part-type="genus" reg="Centrioncus">C.</tp:taxon-name-part><tp:taxon-name-part taxon-name-part-type="species" reg="bytebieri">bytebieri</tp:taxon-name-part></tp:taxon-name></italic> ♀ &amp; ♂</th></tr><tr><th rowspan="1" colspan="1">x̄ ± <abbrev xmlns:xlink="http://www.w3.org/1999/xlink" xlink:title="standard error" id="ABBRID0EMVDK" xlink:type="simple">SE</abbrev></th><th rowspan="1" colspan="1">range</th><th rowspan="1" colspan="1">
                    <italic>n</italic>
                  </th><th rowspan="1" colspan="1">x̄ ± <abbrev xmlns:xlink="http://www.w3.org/1999/xlink" xlink:title="standard error" id="ABBRID0E3VDK" xlink:type="simple">SE</abbrev></th><th rowspan="1" colspan="1">range</th><th rowspan="1" colspan="1">
                    <italic>n</italic>
                  </th></tr><tr><td rowspan="1" colspan="1">head width</td><td rowspan="1" colspan="1">1.19 ± 0.01</td><td rowspan="1" colspan="1">1.11–1.25</td><td rowspan="1" colspan="1">23</td><td rowspan="1" colspan="1">1.16 ± 0.01</td><td rowspan="1" colspan="1">1.06–1.22</td><td rowspan="1" colspan="1">16</td></tr><tr><td rowspan="1" colspan="1">body length</td><td rowspan="1" colspan="1">5.16 ± 0.04</td><td rowspan="1" colspan="1">4.82–5.55</td><td rowspan="1" colspan="1">23</td><td rowspan="1" colspan="1">5.55 ± 0.09</td><td rowspan="1" colspan="1">4.94–6.16</td><td rowspan="1" colspan="1">16</td></tr><tr><td rowspan="1" colspan="1">wing length</td><td rowspan="1" colspan="1">4.72 ± 0.03</td><td rowspan="1" colspan="1">4.27–4.88</td><td rowspan="1" colspan="1">23</td><td rowspan="1" colspan="1">5.04 ± 0.06</td><td rowspan="1" colspan="1">4.39–5.34</td><td rowspan="1" colspan="1">16</td></tr><tr><td rowspan="1" colspan="1"><abbrev xmlns:xlink="http://www.w3.org/1999/xlink" xlink:title="scutellar spine" id="ABBRID0EPYDK" xlink:type="simple">sc. sp</abbrev>. length</td><td rowspan="1" colspan="1">0.29 ± 0.00</td><td rowspan="1" colspan="1">0.25–0.31</td><td rowspan="1" colspan="1">23</td><td rowspan="1" colspan="1">0.36 ± 0.01</td><td rowspan="1" colspan="1">0.29–0.43</td><td rowspan="1" colspan="1">16</td></tr><tr><td rowspan="1" colspan="1"><abbrev xmlns:xlink="http://www.w3.org/1999/xlink" xlink:title="(scutellar) apical seta" id="ABBRID0EKZDK" xlink:type="simple">ap. seta</abbrev> length</td><td rowspan="1" colspan="1">0.32 ± 0.00</td><td rowspan="1" colspan="1">0.29–0.34</td><td rowspan="1" colspan="1">10</td><td rowspan="1" colspan="1">0.42 ± 0.01</td><td rowspan="1" colspan="1">0.36–0.46</td><td rowspan="1" colspan="1">12</td></tr><tr><td rowspan="1" colspan="1">scutellum length</td><td rowspan="1" colspan="1">0.37 ± 0.00</td><td rowspan="1" colspan="1">0.34–0.39</td><td rowspan="1" colspan="1">18</td><td rowspan="1" colspan="1">0.38 ± 0.01</td><td rowspan="1" colspan="1">0.31–0.42</td><td rowspan="1" colspan="1">16</td></tr><tr><td rowspan="1" colspan="1">head w./body length</td><td rowspan="1" colspan="1">0.23 ± 0.00</td><td rowspan="1" colspan="1">0.22–0.25</td><td rowspan="1" colspan="1">23</td><td rowspan="1" colspan="1">0.21 ± 0.00</td><td rowspan="1" colspan="1">0.19–0.22</td><td rowspan="1" colspan="1">16</td></tr><tr><td rowspan="1" colspan="1"><abbrev xmlns:xlink="http://www.w3.org/1999/xlink" xlink:title="scutellar spine" id="ABBRID0ER2DK" xlink:type="simple">sc. sp</abbrev>. l./body length</td><td rowspan="1" colspan="1">0.056 ± 0.001</td><td rowspan="1" colspan="1">0.051–0.062</td><td rowspan="1" colspan="1">22</td><td rowspan="1" colspan="1">0.064 ± 0.001</td><td rowspan="1" colspan="1">0.055–0.075</td><td rowspan="1" colspan="1">16</td></tr><tr><td rowspan="1" colspan="1"><abbrev xmlns:xlink="http://www.w3.org/1999/xlink" xlink:title="scutellar spine" id="ABBRID0EM3DK" xlink:type="simple">sc. sp</abbrev>. l./<abbrev xmlns:xlink="http://www.w3.org/1999/xlink" xlink:title="scutellum" id="ABBRID0EQ3DK" xlink:type="simple">sc</abbrev>. length</td><td rowspan="1" colspan="1">0.78 ± 0.01</td><td rowspan="1" colspan="1">0.73–0.87</td><td rowspan="1" colspan="1">18</td><td rowspan="1" colspan="1">0.95 ± 0.01</td><td rowspan="1" colspan="1">0.86–1.06</td><td rowspan="1" colspan="1">16</td></tr><tr><td rowspan="1" colspan="1"><abbrev xmlns:xlink="http://www.w3.org/1999/xlink" xlink:title="(scutellar) apical seta" id="ABBRID0EL4DK" xlink:type="simple">ap. seta</abbrev> l./<abbrev xmlns:xlink="http://www.w3.org/1999/xlink" xlink:title="scutellar spine" id="ABBRID0EP4DK" xlink:type="simple">sc. sp</abbrev>. l.</td><td rowspan="1" colspan="1">1.13 ± 0.01</td><td rowspan="1" colspan="1">1.08–1.18</td><td rowspan="1" colspan="1">10</td><td rowspan="1" colspan="1">1.14 ± 0.02</td><td rowspan="1" colspan="1">1.03–1.25</td><td rowspan="1" colspan="1">12</td></tr><tr><td rowspan="1" colspan="1"><abbrev xmlns:xlink="http://www.w3.org/1999/xlink" xlink:title="fore femur" id="ABBRID0EK5DK" xlink:type="simple">F1</abbrev> – ratio <abbrev xmlns:xlink="http://www.w3.org/1999/xlink" xlink:title="(ratio) length/width" id="ABBRID0EO5DK" xlink:type="simple">l/w</abbrev></td><td rowspan="1" colspan="1">2.75 ± 0.01</td><td rowspan="1" colspan="1">2.68–2.84</td><td rowspan="1" colspan="1">22</td><td rowspan="1" colspan="1">3.30 ± 0.02</td><td rowspan="1" colspan="1">3.17–3.43</td><td rowspan="1" colspan="1">16</td></tr><tr><td rowspan="1" colspan="1"><abbrev xmlns:xlink="http://www.w3.org/1999/xlink" xlink:title="fore femur" id="ABBRID0EI6DK" xlink:type="simple">F1</abbrev> – n tubercles</td><td rowspan="1" colspan="1">35.4 ± 0.5</td><td rowspan="1" colspan="1">29–41</td><td rowspan="1" colspan="1">42</td><td rowspan="1" colspan="1">32.7 ± 0.6</td><td rowspan="1" colspan="1">26–38</td><td rowspan="1" colspan="1">31</td></tr><tr><td rowspan="1" colspan="1"><abbrev xmlns:xlink="http://www.w3.org/1999/xlink" xlink:title="fore femur" id="ABBRID0EDAEK" xlink:type="simple">F1</abbrev> – n spinous setae</td><td rowspan="1" colspan="1">9.0 ± 0.1</td><td rowspan="1" colspan="1">8–10</td><td rowspan="1" colspan="1">45</td><td rowspan="1" colspan="1">6.8 ± 0.2</td><td rowspan="1" colspan="1">5–10</td><td rowspan="1" colspan="1">31</td></tr><tr><td rowspan="1" colspan="1"><abbrev xmlns:xlink="http://www.w3.org/1999/xlink" xlink:title="hind femur" id="ABBRID0E5AEK" xlink:type="simple">F3</abbrev> – n tubercles</td><td rowspan="1" colspan="1">6.5 ± 0.2</td><td rowspan="1" colspan="1">4–11</td><td rowspan="1" colspan="1">46</td><td rowspan="1" colspan="1">4.9 ± 0.2</td><td rowspan="1" colspan="1">3–7</td><td rowspan="1" colspan="1">32</td></tr><tr><td rowspan="1" colspan="1"><abbrev xmlns:xlink="http://www.w3.org/1999/xlink" xlink:title="outer vertical seta" id="ABBRID0EZBEK" xlink:type="simple">OVS</abbrev> length</td><td rowspan="1" colspan="1">0.36 ± 0.00</td><td rowspan="1" colspan="1">0.29–0.39</td><td rowspan="1" colspan="1">17</td><td rowspan="1" colspan="1">0.38 ± 0.01</td><td rowspan="1" colspan="1">0.34–0.43</td><td rowspan="1" colspan="1">16</td></tr><tr><td rowspan="1" colspan="1"><abbrev xmlns:xlink="http://www.w3.org/1999/xlink" xlink:title="fronto-orbital seta" id="ABBRID0EUCEK" xlink:type="simple">FOS</abbrev> length</td><td rowspan="1" colspan="1">0.22 ± 0.01</td><td rowspan="1" colspan="1">0.18–0.25</td><td rowspan="1" colspan="1">16</td><td rowspan="1" colspan="1">0.28 ± 0.00</td><td rowspan="1" colspan="1">0.27–0.31</td><td rowspan="1" colspan="1">16</td></tr></tbody></table></table-wrap></tp:treatment-sec><ref-list><ref id="B12"><mixed-citation xmlns:xlink="http://www.w3.org/1999/xlink" xlink:type="simple"><person-group><name name-style="western"><surname>Feijen</surname><given-names>HR</given-names></name></person-group> (<year>1983</year>) <article-title>Systematics and phylogeny of <tp:taxon-name><tp:taxon-name-part taxon-name-part-type="family">Centrioncidae</tp:taxon-name-part></tp:taxon-name>, a new Afromontane family of <tp:taxon-name><tp:taxon-name-part taxon-name-part-type="order">Diptera</tp:taxon-name-part></tp:taxon-name> (<tp:taxon-name><tp:taxon-name-part taxon-name-part-type="infraorder">Schizophora</tp:taxon-name-part></tp:taxon-name>).</article-title><source>Zoologische Verhandelingen Leiden</source><volume>202</volume>: <fpage>1</fpage>–<lpage>137</lpage>. <ext-link xlink:type="simple" ext-link-type="uri" xlink:href="http://www.repository.naturalis.nl/document/149145">http://www.repository.naturalis.nl/document/149145</ext-link></mixed-citation></ref><ref id="B40"><mixed-citation xmlns:xlink="http://www.w3.org/1999/xlink" xlink:type="simple"><person-group><name name-style="western"><surname>McAlpine</surname><given-names>DK</given-names></name></person-group> (<year>1997</year>) <article-title><tp:taxon-name><tp:taxon-name-part taxon-name-part-type="family">Gobryidae</tp:taxon-name-part></tp:taxon-name>, a new family of acalyptrate flies (<tp:taxon-name><tp:taxon-name-part taxon-name-part-type="order">Diptera</tp:taxon-name-part></tp:taxon-name>: <tp:taxon-name><tp:taxon-name-part taxon-name-part-type="superfamily">Diopsoidea</tp:taxon-name-part></tp:taxon-name>), and a discussion of relationships of the diopsoid families.</article-title><source>Records of the Australian Museum</source><volume>49</volume>(<issue>2</issue>): <fpage>167</fpage>–<lpage>194</lpage>. <ext-link xlink:type="simple" ext-link-type="doi" xlink:href="10.3853/j.0067-1975.49.1997.1264">https://doi.org/10.3853/j.0067-1975.49.1997.1264</ext-link></mixed-citation></ref><ref id="B41"><mixed-citation xmlns:xlink="http://www.w3.org/1999/xlink" xlink:type="simple"><person-group><name name-style="western"><surname>McAlpine</surname><given-names>DK</given-names></name></person-group> (<year>2011</year>) <article-title>Observations on antennal morphology in <tp:taxon-name><tp:taxon-name-part taxon-name-part-type="order">Diptera</tp:taxon-name-part></tp:taxon-name>, with particular reference to the articular surfaces between segments 2 and 3 in the <tp:taxon-name><tp:taxon-name-part taxon-name-part-type="suborder">Cyclorrhapha</tp:taxon-name-part></tp:taxon-name>.</article-title><source>Records of the Australian Museum</source><volume>63</volume>(<issue>2</issue>): <fpage>113</fpage>–<lpage>166</lpage>. <ext-link xlink:type="simple" ext-link-type="doi" xlink:href="10.3853/j.0067-1975.63.2011.1585">https://doi.org/10.3853/j.0067-1975.63.2011.1585</ext-link></mixed-citation></ref><ref id="B8"><mixed-citation xmlns:xlink="http://www.w3.org/1999/xlink" xlink:type="simple"><person-group><name name-style="western"><surname>De Meyer</surname><given-names>M</given-names></name></person-group> (<year>2004</year>) <article-title>A new <italic><tp:taxon-name><tp:taxon-name-part taxon-name-part-type="genus">Centrioncus</tp:taxon-name-part></tp:taxon-name></italic> (<tp:taxon-name><tp:taxon-name-part taxon-name-part-type="order">Diptera</tp:taxon-name-part></tp:taxon-name>: <tp:taxon-name><tp:taxon-name-part taxon-name-part-type="family">Diopsidae</tp:taxon-name-part></tp:taxon-name>, <tp:taxon-name><tp:taxon-name-part taxon-name-part-type="subfamily">Centrioncinae</tp:taxon-name-part></tp:taxon-name>) species from the Taita Hills, Kenya.</article-title><source>Journal of Afrotropical Zoology</source><volume>1</volume>: <fpage>25</fpage>–<lpage>29</lpage>.</mixed-citation></ref><ref id="B39"><mixed-citation xmlns:xlink="http://www.w3.org/1999/xlink" xlink:type="simple"><person-group><name name-style="western"><surname>Marshall</surname><given-names>SA</given-names></name><name name-style="western"><surname>Buck</surname><given-names>M</given-names></name><name name-style="western"><surname>Skevington</surname><given-names>JH</given-names></name><name name-style="western"><surname>Grimaldi</surname><given-names>D</given-names></name></person-group> (<year>2009</year>) <article-title>A revision of the family <tp:taxon-name><tp:taxon-name-part taxon-name-part-type="family">Syringogastridae</tp:taxon-name-part></tp:taxon-name> (<tp:taxon-name><tp:taxon-name-part taxon-name-part-type="order">Diptera</tp:taxon-name-part></tp:taxon-name>: <tp:taxon-name><tp:taxon-name-part taxon-name-part-type="superfamily">Diopsoidea</tp:taxon-name-part></tp:taxon-name>).</article-title><source>Zootaxa</source><volume>1996</volume>(<issue>1</issue>): <fpage>1</fpage>–<lpage>80</lpage>. <ext-link xlink:type="simple" ext-link-type="doi" xlink:href="10.11646/zootaxa.1996.1.1">https://doi.org/10.11646/zootaxa.1996.1.1</ext-link></mixed-citation></ref><ref id="B35"><mixed-citation xmlns:xlink="http://www.w3.org/1999/xlink" xlink:type="simple"><person-group><name name-style="western"><surname>Lonsdale</surname><given-names>O</given-names></name></person-group> (<year>2020</year>) <article-title>Family groups of <tp:taxon-name><tp:taxon-name-part taxon-name-part-type="superfamily">Diopsoidea</tp:taxon-name-part></tp:taxon-name> and <tp:taxon-name><tp:taxon-name-part taxon-name-part-type="superfamily">Nerioidea</tp:taxon-name-part></tp:taxon-name> (<tp:taxon-name><tp:taxon-name-part taxon-name-part-type="order">Diptera</tp:taxon-name-part></tp:taxon-name>: <tp:taxon-name><tp:taxon-name-part taxon-name-part-type="infraorder">Schizophora</tp:taxon-name-part></tp:taxon-name>) — Definition, history and relationships.</article-title><source>Zootaxa</source><volume>4735</volume>(<issue>1</issue>): <fpage>1</fpage>–<lpage>177</lpage>. <ext-link xlink:type="simple" ext-link-type="doi" xlink:href="10.11646/zootaxa.4735.1.1">https://doi.org/10.11646/zootaxa.4735.1.1</ext-link></mixed-citation></ref><ref id="B20"><mixed-citation xmlns:xlink="http://www.w3.org/1999/xlink" xlink:type="simple"><person-group><name name-style="western"><surname>Feijen</surname><given-names>HR</given-names></name><name name-style="western"><surname>Feijen</surname><given-names>C</given-names></name></person-group> (<year>2021</year>) <article-title>64. <tp:taxon-name><tp:taxon-name-part taxon-name-part-type="family">Diopsidae</tp:taxon-name-part></tp:taxon-name> (Stalk-eyed Flies and Afromontane Forest Flies).</article-title> In: <person-group><name name-style="western"><surname>Kirk-Spriggs</surname><given-names>AH</given-names></name><name name-style="western"><surname>Sinclair</surname><given-names>BJ</given-names></name></person-group> (<role>Eds</role>) <issue-title>Manual of Afrotropical Diptera (Vol. 3). Brachycera: Cyclorrhapha, excluding Calyptratae.</issue-title><source>Suricata</source><volume>8</volume>: <fpage>1523</fpage>–<lpage>1543</lpage>. South African National Biodiversity Institute, Pretoria. <ext-link xlink:type="simple" ext-link-type="uri" xlink:href="https://www.nhm.ac.uk/our-science/our-work/biodiversity/manual-afrotropical-diptera.html">https://www.nhm.ac.uk/our-science/our-work/biodiversity/manual-afrotropical-diptera.html</ext-link></mixed-citation></ref><ref id="B53"><mixed-citation xmlns:xlink="http://www.w3.org/1999/xlink" xlink:type="simple"><person-group><name name-style="western"><surname>Steyskal</surname><given-names>GC</given-names></name></person-group> (<year>1970</year>) <article-title>Notes on the postabdomen and variation in <italic><tp:taxon-name><tp:taxon-name-part taxon-name-part-type="genus">Centrioncus</tp:taxon-name-part><tp:taxon-name-part taxon-name-part-type="species">prodiopsis</tp:taxon-name-part></tp:taxon-name></italic> Speiser (<tp:taxon-name><tp:taxon-name-part taxon-name-part-type="order">Diptera</tp:taxon-name-part></tp:taxon-name>: <tp:taxon-name><tp:taxon-name-part taxon-name-part-type="family">Diopsidae</tp:taxon-name-part></tp:taxon-name>).</article-title><source>Proceedings of the Entomological Society of Washington</source><volume>72</volume>: <fpage>325</fpage>–<lpage>327</lpage>. <ext-link xlink:type="simple" ext-link-type="uri" xlink:href="https://www.biodiversitylibrary.org/item/55015">https://www.biodiversitylibrary.org/item/55015</ext-link></mixed-citation></ref></ref-list></tp:taxon-treatment>
