# Supplementary material for: ﻿A revision of Centrioncus Speiser (Diptera, Diopsidae, Centrioncinae) with descriptions of new species from Angola, Burundi, and Kenya
Source: Zookeys. 2023 Feb 1;1144:1–93. doi: 10.3897/zookeys.1144.95619 (PMC10208442; doi:10.3897/zookeys.1144.95619)
Supplement: XML Treatment for Centrioncus jacobae [file zookeys.1144.95619-treatment12.xml]

<!DOCTYPE tp:taxon-treatment
  PUBLIC "-//TaxonX//DTD Taxonomic Treatment Publishing DTD v0 20100105//EN" "tax-treatment-NSO.dtd">
<tp:taxon-treatment xmlns:tp="http://www.plazi.org/taxpub"><tp:treatment-meta><kwd-group><label>Taxon classification</label><kwd>
              <named-content content-type="kingdom">Animalia</named-content>
            </kwd><kwd>
              <named-content content-type="order">Diptera</named-content>
            </kwd><kwd>
              <named-content content-type="family">Diopsidae</named-content>
            </kwd></kwd-group><mixed-citation publication-type="journal"><person-group><name><surname>Feijen</surname><given-names>Hans R.</given-names></name><name><surname>Feijen</surname><given-names>Cobi</given-names></name></person-group><article-title>﻿A revision of <italic><tp:taxon-name><tp:taxon-name-part taxon-name-part-type="genus" reg="Centrioncus">Centrioncus</tp:taxon-name-part></tp:taxon-name></italic> Speiser (<tp:taxon-name><tp:taxon-name-part taxon-name-part-type="order">Diptera</tp:taxon-name-part></tp:taxon-name>, <tp:taxon-name><tp:taxon-name-part taxon-name-part-type="family">Diopsidae</tp:taxon-name-part></tp:taxon-name>, <tp:taxon-name><tp:taxon-name-part taxon-name-part-type="subfamily">Centrioncinae</tp:taxon-name-part></tp:taxon-name>) with descriptions of new species from Angola, Burundi, and Kenya</article-title><source>Zookeys</source><day>01</day><month>02</month><year>2023</year><volume>1144</volume><fpage>1</fpage><lpage>93</lpage><pub-id pub-id-type="doi">10.3897/zookeys.1144.95619</pub-id></mixed-citation></tp:treatment-meta><tp:nomenclature><label>﻿</label><tp:taxon-name>
            <object-id xmlns:xlink="http://www.w3.org/1999/xlink" content-type="arpha" xlink:type="simple">D2CDF7F4-994E-51E1-B914-935E0A55BECF</object-id>
            <tp:taxon-name-part taxon-name-part-type="genus" reg="Centrioncus">Centrioncus</tp:taxon-name-part>
            <tp:taxon-name-part taxon-name-part-type="species" reg="jacobae">jacobae</tp:taxon-name-part>
          </tp:taxon-name><tp:taxon-authority>Feijen</tp:taxon-authority><xref ref-type="fig" rid="F2">Figs 7</xref><xref ref-type="fig" rid="F33">, 127–131</xref><xref ref-type="fig" rid="F34">, 132–135</xref><xref ref-type="fig" rid="F35">, 136–138</xref><xref ref-type="table" rid="T5">, Tables 5</xref><xref ref-type="table" rid="T7">, 7</xref><xref ref-type="table" rid="T8">, 8</xref><xref ref-type="table" rid="T9">, 9</xref><tp:nomenclature-citation-list><tp:nomenclature-citation><tp:taxon-name>
                <tp:taxon-name-part taxon-name-part-type="genus" reg="Centrioncus">Centrioncus</tp:taxon-name-part>
                <tp:taxon-name-part taxon-name-part-type="species" reg="jacobae">jacobae</tp:taxon-name-part>
              </tp:taxon-name><comment>Feijen, 1983: 87; <xref ref-type="bibr" rid="B20">Feijen and Feijen 2021</xref>: figs 16, 44, 46, 47.</comment></tp:nomenclature-citation></tp:nomenclature-citation-list></tp:nomenclature><tp:treatment-sec sec-type="type material" id="SECID0E11CK"><title>Type material.</title><p>Malawi, <bold><italic>holotype</italic></bold> ♂, Limbe [Blantyre], Mount Soche [<named-content xmlns:xlink="http://www.w3.org/1999/xlink" content-type="dwc:verbatimCoordinates" xlink:type="simple"><named-content content-type="geo-json" specific-use="{&#34;type&#34;:&#34;Point&#34;,&#34;coordinates&#34;:[35.019444,-15.839167]}" id="NCID0EG2CK" xlink:type="simple">15°50'21"S, 35°1'10"E</named-content></named-content>], 1300–1400 m, 22.x.1972, H.R. &amp; J.J. Feijen (<named-content xmlns:xlink="http://www.w3.org/1999/xlink" content-type="dwc:institutional_code" xlink:title="Naturalis Biodiversity Center" xlink:href="http://grbio.org/institution/naturalis-biodiversity-center" xlink:type="simple">RMNH</named-content>). <bold><italic>Paratypes</italic></bold>: 3 ♀, 2 ♂, same data as holotype; 7 ♀, 4 ♂, Limbe, Mount Soche, 1300–1400 m, 27.ii.1972; 2 ♀, 3 ♂, Limbe, Mount Soche, 1300–1400 m, 19.iii.1972, H.R. Feijen; 1 ♀, Mount Chiradzulu [Chiradzulu district, near Limbe, <named-content xmlns:xlink="http://www.w3.org/1999/xlink" content-type="dwc:verbatimCoordinates" xlink:type="simple"><named-content content-type="geo-json" specific-use="{&#34;type&#34;:&#34;Point&#34;,&#34;coordinates&#34;:[35.176167,-15.696419]}" id="NCID0EV2CK" xlink:type="simple">15°41'47.11"S, 35°10'34.20"E</named-content></named-content>], 1300–1350 m, 7.v.1972, H.R. Feijen; 1 ♀, 9 ♂, Limbe, Mount Ndirande [<named-content xmlns:xlink="http://www.w3.org/1999/xlink" content-type="dwc:verbatimCoordinates" xlink:type="simple"><named-content content-type="geo-json" specific-use="{&#34;type&#34;:&#34;Point&#34;,&#34;coordinates&#34;:[35.055278,-15.757778]}" id="NCID0E42CK" xlink:type="simple">15°45'28"S, 35°3'19"E</named-content></named-content>], 1400 m, 16.xi.1974, H.R. &amp; J.J. Feijen. Next to the holotype, 14 ♀ and 18 ♂ paratypes were traced in the <named-content xmlns:xlink="http://www.w3.org/1999/xlink" content-type="dwc:institutional_code" xlink:title="Naturalis Biodiversity Center" xlink:href="http://grbio.org/institution/naturalis-biodiversity-center" xlink:type="simple">RMNH</named-content> collections. This is slightly different from the 15 ♀ and 15 ♂ paratypes mentioned by <xref ref-type="bibr" rid="B12">Feijen (1983)</xref>.</p></tp:treatment-sec><tp:treatment-sec sec-type="material" id="SECID0EK3CK"><title>Additional material studied.</title><p>Malawi: 3 ♀, Limbe, Mount Ndirande [<named-content xmlns:xlink="http://www.w3.org/1999/xlink" content-type="dwc:verbatimCoordinates" xlink:type="simple"><named-content content-type="geo-json" specific-use="{&#34;type&#34;:&#34;Point&#34;,&#34;coordinates&#34;:[35.055278,-15.757778]}" id="NCID0ET3CK" xlink:type="simple">15°45'28"S, 35°3'19"E</named-content></named-content>], 1400 m, 23.iv.1972, H.R. &amp; J.J. Feijen (<named-content xmlns:xlink="http://www.w3.org/1999/xlink" content-type="dwc:institutional_code" xlink:title="Naturalis Biodiversity Center" xlink:href="http://grbio.org/institution/naturalis-biodiversity-center" xlink:type="simple">RMNH</named-content>); 4 ♀, 5 ♂, Limbe, Mount Soche, [<named-content xmlns:xlink="http://www.w3.org/1999/xlink" content-type="dwc:verbatimCoordinates" xlink:type="simple"><named-content content-type="geo-json" specific-use="{&#34;type&#34;:&#34;Point&#34;,&#34;coordinates&#34;:[35.019444,-15.839167]}" id="NCID0E63CK" xlink:type="simple">15°50'21"S, 35°1'10"E</named-content></named-content>], 1300–1400 m, 7.viii.1974, H.R. Feijen (<named-content xmlns:xlink="http://www.w3.org/1999/xlink" content-type="dwc:institutional_code" xlink:title="Naturalis Biodiversity Center" xlink:href="http://grbio.org/institution/naturalis-biodiversity-center" xlink:type="simple">RMNH</named-content>); 1 ♂, Limbe, Mount Soche, 1300–1400 m, 1972–1975, H.R. Feijen (<named-content xmlns:xlink="http://www.w3.org/1999/xlink" content-type="dwc:institutional_code" xlink:title="Naturalis Biodiversity Center" xlink:href="http://grbio.org/institution/naturalis-biodiversity-center" xlink:type="simple">RMNH</named-content>); 3 ♀, 5 ♂, Limbe, Mount Soche, 1300–1400 m, 19.iii.1972, H.R. Feijen; 3 ♀, 1 ♂, Limbe, Mount Soche, 1300–1400 m, 7.viii.1974, H.R. Feijen; 5 ♀, 5 ♂, Limbe, Mount Soche, 1300–1400 m, 7.i.1973, H.R. Feijen; 3 ♂, Limbe, Mount Ndirande, 1400 m, 10.vii.1975, H.R. &amp; J.J. Feijen. Including the type series, a total of 32 ♀ and 39 ♂ were collected from 1972–1975. This additional material was not included in <xref ref-type="bibr" rid="B12">Feijen (1983)</xref> because the author was working in Mozambique and later Zanzibar and did not transport the whole series to those countries.</p></tp:treatment-sec><tp:treatment-sec sec-type="diagnosis" id="SECID0EQ4CK"><title>Diagnosis.</title><p><italic><tp:taxon-name><tp:taxon-name-part taxon-name-part-type="genus" reg="Centrioncus">Centrioncus</tp:taxon-name-part><tp:taxon-name-part taxon-name-part-type="species" reg="jacobae">jacobae</tp:taxon-name-part></tp:taxon-name></italic> can be recognised by the mesally slightly depressed pruinose frons with glossy areas (Fig. <xref ref-type="fig" rid="F33">128</xref>); glossy collar; thinly pruinose scutum with typical configuration of blackish brown and chestnut-brown (Figs <xref ref-type="fig" rid="F33">126</xref>, <xref ref-type="fig" rid="F33">127</xref>), brown humeral calli and laterally large brown presutural and postsutural areas; scutellum brown, pale brown scutellar spines; pleura chestnut-brown, blackish area around anterior spiracle, blackish posterior third; scutellar spine/scutellum ratio: 0.78; apical seta/scutellar spine ratio: 1.11; pale, strongly incrassate fore femur (<abbrev xmlns:xlink="http://www.w3.org/1999/xlink" xlink:title="(ratio) length/width" id="ABBRID0EN5CK" xlink:type="simple">l/w</abbrev> ratio: 2.78) with ~ 33.3 tubercles, inner side with broad brown stripe on distal three-fifths (Fig. <xref ref-type="fig" rid="F33">130</xref>); large central wing spot (Fig. <xref ref-type="fig" rid="F2">7</xref>), covering more than basal third of cell r4+5, extending into cells br and bm+dm; tergites blackish brown, two striking, large rectangular pale spots in the posterolateral corners of tergite 2 (Fig. <xref ref-type="fig" rid="F34">135</xref>); sternite 4 rectangular, sternite 5 slightly broadening posteriorly, sternites 4 and 5 both with anterior pair of small heavily sclerotised spots (Fig. <xref ref-type="fig" rid="F34">132</xref>); sternite 6 trapezoidal, 1.5× as broad as sternites 1–5; female 7<sup>th</sup> spiracle in tergite; anterior sclerite of female sternite 7 with <abbrev xmlns:xlink="http://www.w3.org/1999/xlink" xlink:title="(ratio) width/length" id="ABBRID0ED6CK" xlink:type="simple">w/l</abbrev> ratio: ~ 2.6; posterior sclerite of female sternite 7 smoothly curved, slender, semi-circular U-shaped (Fig. <xref ref-type="fig" rid="F34">133</xref>); female cercus rather elongate, <abbrev xmlns:xlink="http://www.w3.org/1999/xlink" xlink:title="(ratio) length/width" id="ABBRID0EL6CK" xlink:type="simple">l/w</abbrev> ratio: 3.2; subanal plate pentagonal, lateral and apical sides straight; spermathecae round, smooth, with dimple, some dispersed tiny tubercles; common base of outer and median arm of surstylus short, broad; outer arm rounded, elongate, basally strongly constricted, largest width 2.7× basal width, apically with ~ 7.6 tubercles (Fig. <xref ref-type="fig" rid="F35">138</xref>); median arm longer than outer arm, club-shaped, rather broad, apically with ~ 4.0 spinous setae; outer and median arm almost fully clothed in microtrichia on outer side; inner arm much shorter than median arm, apically rounded, halfway with a rounded apophysis (Fig. <xref ref-type="fig" rid="F35">138</xref>); subepandrial clasper triangular, basal third constricted, medial apical corner pointed, extended lateral corner rounded (Fig. <xref ref-type="fig" rid="F35">138</xref>); male cercus with a long lateral, parallel-sided extension on distal quarter.</p><fig id="F33" position="float" orientation="portrait"><object-id xmlns:xlink="http://www.w3.org/1999/xlink" content-type="doi" xlink:type="simple">10.3897/zookeys.1144.95619.figures126-131</object-id><object-id xmlns:xlink="http://www.w3.org/1999/xlink" content-type="arpha" xlink:type="simple">1F9837EF-A64C-5635-94A4-EB3B8C899992</object-id><label>Figures 126–131.</label><caption><p><italic><tp:taxon-name><tp:taxon-name-part taxon-name-part-type="genus" reg="Centrioncus">Centrioncus</tp:taxon-name-part><tp:taxon-name-part taxon-name-part-type="species" reg="jacobae">jacobae</tp:taxon-name-part></tp:taxon-name></italic>, paratypes <bold>126</bold> Mt Ndirande <bold>127–131</bold> Mt Soche 126 ♂, habitus, lateral view <bold>127</bold> ♀, thorax, dorsal view <bold>128</bold> ♂, head, anterolateral view <bold>129</bold> ♀, basiliform prosternum, ventral view <bold>130</bold> ♀, fore femur, inner view <bold>131</bold> ♂, hind femur, inner view. Scale bars: 0.5 mm (<bold>126–128</bold>); 0.2 mm (<bold>129–131</bold>).</p></caption><graphic xmlns:xlink="http://www.w3.org/1999/xlink" xlink:href="zookeys-1144-001_article-95619__-g033.jpg" position="float" orientation="portrait" xlink:type="simple" id="oo_803946.jpg"><uri content-type="original_file" xlink:type="simple">https://binary.pensoft.net/fig/803946</uri></graphic></fig><fig id="F34" position="float" orientation="portrait"><object-id xmlns:xlink="http://www.w3.org/1999/xlink" content-type="doi" xlink:type="simple">10.3897/zookeys.1144.95619.figures132-135</object-id><object-id xmlns:xlink="http://www.w3.org/1999/xlink" content-type="arpha" xlink:type="simple">565AA71C-03D8-5FCC-822B-0EAEE84500F7</object-id><label>Figures 132–135.</label><caption><p><italic><tp:taxon-name><tp:taxon-name-part taxon-name-part-type="genus" reg="Centrioncus">Centrioncus</tp:taxon-name-part><tp:taxon-name-part taxon-name-part-type="species" reg="jacobae">jacobae</tp:taxon-name-part></tp:taxon-name></italic>, ♀, paratype, Mt Soche <bold>132</bold> sternites 1–6, ventral view <bold>133</bold> sternite 7, ventral view <bold>134</bold> abdomen, ventral view <bold>135</bold> abdomen, dorsal view. Scale bars: 0.5 mm (<bold>132, 134, 135</bold>); 0.2 mm (<bold>133</bold>).</p></caption><graphic xmlns:xlink="http://www.w3.org/1999/xlink" xlink:href="zookeys-1144-001_article-95619__-g034.jpg" position="float" orientation="portrait" xlink:type="simple" id="oo_803947.jpg"><uri content-type="original_file" xlink:type="simple">https://binary.pensoft.net/fig/803947</uri></graphic></fig></tp:treatment-sec><tp:treatment-sec sec-type="description" id="SECID0EJCDK"><title>Supplementary description.</title><p>Biometrical data are given for the remeasured series. Additional morphological data and illustrations are also presented.</p><p><bold><italic>Measurements</italic>.</bold><xref ref-type="bibr" rid="B12">Feijen (1983)</xref> measured 20 ♀and 26 ♂ and gave as results: body length ♀ 5.61 mm ± <abbrev xmlns:xlink="http://www.w3.org/1999/xlink" xlink:title="standard error" id="ABBRID0EZCDK" xlink:type="simple">SE</abbrev> 0.07 (range 5.2–6.2) and ♂ 5.28 mm ± 0.04 (4.8–5.7), head width ♀ 1.19 mm ± 0.01 (1.08–1.28) and ♂ 1.15 mm ± 0.01 (1.00–1.21), wing length ♀5.02 mm ± 0.06 (4.6–5.5) and ♂ 4.70 mm ± 0.05 (4.4–5.1), scutellar spine length ♀ 0.289 mm ± 0.006 (0.25–0.33) and ♂ 0.273 mm ± 0.004 (0.23–0.31). Of the original type series, 10 ♀ and 10 ♂ were remeasured in detail. In Table <xref ref-type="table" rid="T5">5</xref>, the new measurements and other quantitative characters are presented. In this table, data are presented for females and males separately. The table shows that differences between females and males for quantitative characters are small. Body length and various other measurements are slightly larger for the females.</p><table-wrap id="T5" position="float" orientation="portrait"><label>Table 5.</label><caption><p>Quantitative characters for <italic><tp:taxon-name><tp:taxon-name-part taxon-name-part-type="genus" reg="Centrioncus">Centrioncus</tp:taxon-name-part><tp:taxon-name-part taxon-name-part-type="species" reg="jacobae">jacobae</tp:taxon-name-part></tp:taxon-name></italic>. Given are mean ± standard error, range and number of records for females and males. Measurements in mm.</p></caption><table id="TID0EIGBK" rules="all"><tbody><tr><th rowspan="2" colspan="1">Character</th><th rowspan="1" colspan="3">♀</th><th rowspan="1" colspan="3">♂</th></tr><tr><th rowspan="1" colspan="1">x̄ ± <abbrev xmlns:xlink="http://www.w3.org/1999/xlink" xlink:title="standard error" id="ABBRID0EIEDK" xlink:type="simple">SE</abbrev></th><th rowspan="1" colspan="1">range</th><th rowspan="1" colspan="1">
                    <italic>n</italic>
                  </th><th rowspan="1" colspan="1">x̄ ± <abbrev xmlns:xlink="http://www.w3.org/1999/xlink" xlink:title="standard error" id="ABBRID0EYEDK" xlink:type="simple">SE</abbrev></th><th rowspan="1" colspan="1">range</th><th rowspan="1" colspan="1">
                    <italic>n</italic>
                  </th></tr><tr><td rowspan="1" colspan="1">head width</td><td rowspan="1" colspan="1">1.15 ± 0.02</td><td rowspan="1" colspan="1">1.08–1.21</td><td rowspan="1" colspan="1">10</td><td rowspan="1" colspan="1">1.08 ± 0.01</td><td rowspan="1" colspan="1">1.04–1.13</td><td rowspan="1" colspan="1">10</td></tr><tr><td rowspan="1" colspan="1">body length</td><td rowspan="1" colspan="1">5.16 ± 0.06</td><td rowspan="1" colspan="1">4.82–5.43</td><td rowspan="1" colspan="1">10</td><td rowspan="1" colspan="1">4.78 ± 0.06</td><td rowspan="1" colspan="1">4.58–5.25</td><td rowspan="1" colspan="1">10</td></tr><tr><td rowspan="1" colspan="1">wing length</td><td rowspan="1" colspan="1">4.44 ± 0.05</td><td rowspan="1" colspan="1">4.15–4.64</td><td rowspan="1" colspan="1">10</td><td rowspan="1" colspan="1">4.11 ± 0.05</td><td rowspan="1" colspan="1">3.78–4.39</td><td rowspan="1" colspan="1">10</td></tr><tr><td rowspan="1" colspan="1"><abbrev xmlns:xlink="http://www.w3.org/1999/xlink" xlink:title="scutellar spine" id="ABBRID0ELHDK" xlink:type="simple">sc. sp</abbrev>. length</td><td rowspan="1" colspan="1">0.28 ± 0.01</td><td rowspan="1" colspan="1">0.24–0.31</td><td rowspan="1" colspan="1">10</td><td rowspan="1" colspan="1">0.26 ± 0.00</td><td rowspan="1" colspan="1">0.24–0.28</td><td rowspan="1" colspan="1">10</td></tr><tr><td rowspan="1" colspan="1">apical seta length</td><td rowspan="1" colspan="1">0.30 ± 0.01</td><td rowspan="1" colspan="1">0.28–0.34</td><td rowspan="1" colspan="1">8</td><td rowspan="1" colspan="1">0.29 ± 0.01</td><td rowspan="1" colspan="1">0.27–0.31</td><td rowspan="1" colspan="1">9</td></tr><tr><td rowspan="1" colspan="1">scutellum length</td><td rowspan="1" colspan="1">0.36 ± 0.01</td><td rowspan="1" colspan="1">0.33–0.39</td><td rowspan="1" colspan="1">9</td><td rowspan="1" colspan="1">0.32 ± 0.01</td><td rowspan="1" colspan="1">0.31–0.36</td><td rowspan="1" colspan="1">10</td></tr><tr><td rowspan="1" colspan="1">head w./body l.</td><td rowspan="1" colspan="1">0.22 ± 0.00</td><td rowspan="1" colspan="1">0.22–0.24</td><td rowspan="1" colspan="1">10</td><td rowspan="1" colspan="1">0.23 ± 0.00</td><td rowspan="1" colspan="1">0.22–0.24</td><td rowspan="1" colspan="1">10</td></tr><tr><td rowspan="1" colspan="1"><abbrev xmlns:xlink="http://www.w3.org/1999/xlink" xlink:title="scutellar spine" id="ABBRID0EIKDK" xlink:type="simple">sc. sp</abbrev>. l./body l.</td><td rowspan="1" colspan="1">0.054 ± 0.001</td><td rowspan="1" colspan="1">0.050–0.057</td><td rowspan="1" colspan="1">9</td><td rowspan="1" colspan="1">0.054 ± 0.001</td><td rowspan="1" colspan="1">0.051–0.058</td><td rowspan="1" colspan="1">10</td></tr><tr><td rowspan="1" colspan="1"><abbrev xmlns:xlink="http://www.w3.org/1999/xlink" xlink:title="scutellar spine" id="ABBRID0EDLDK" xlink:type="simple">sc. sp</abbrev>. l./<abbrev xmlns:xlink="http://www.w3.org/1999/xlink" xlink:title="scutellum" id="ABBRID0EHLDK" xlink:type="simple">sc</abbrev>. length</td><td rowspan="1" colspan="1">0.77 ± 0.01</td><td rowspan="1" colspan="1">0.73–0.83</td><td rowspan="1" colspan="1">9</td><td rowspan="1" colspan="1">0.80 ± 0.01</td><td rowspan="1" colspan="1">0.77–0.85</td><td rowspan="1" colspan="1">10</td></tr><tr><td rowspan="1" colspan="1"><abbrev xmlns:xlink="http://www.w3.org/1999/xlink" xlink:title="(scutellar) apical seta" id="ABBRID0ECMDK" xlink:type="simple">ap. seta</abbrev> l./<abbrev xmlns:xlink="http://www.w3.org/1999/xlink" xlink:title="scutellar spine" id="ABBRID0EGMDK" xlink:type="simple">sc. sp</abbrev>. l.</td><td rowspan="1" colspan="1">1.09 ± 0.02</td><td rowspan="1" colspan="1">1.00–1.17</td><td rowspan="1" colspan="1">8</td><td rowspan="1" colspan="1">1.12 ± 0.02</td><td rowspan="1" colspan="1">1.00–1.20</td><td rowspan="1" colspan="1">9</td></tr><tr><td rowspan="1" colspan="1">ratio <abbrev xmlns:xlink="http://www.w3.org/1999/xlink" xlink:title="(ratio) length/width" id="ABBRID0EBNDK" xlink:type="simple">l/w</abbrev><abbrev xmlns:xlink="http://www.w3.org/1999/xlink" xlink:title="fore femur" id="ABBRID0EFNDK" xlink:type="simple">F1</abbrev></td><td rowspan="1" colspan="1">2.73 ± 0.02</td><td rowspan="1" colspan="1">2.64–2.81</td><td rowspan="1" colspan="1">9</td><td rowspan="1" colspan="1">2.83 ± 0.02</td><td rowspan="1" colspan="1">2.74–2.92</td><td rowspan="1" colspan="1">9</td></tr><tr><td rowspan="1" colspan="1">n tubercles <abbrev xmlns:xlink="http://www.w3.org/1999/xlink" xlink:title="fore femur" id="ABBRID0E6NDK" xlink:type="simple">F1</abbrev></td><td rowspan="1" colspan="1">34.0 ± 0.4</td><td rowspan="1" colspan="1">30–37</td><td rowspan="1" colspan="1">19</td><td rowspan="1" colspan="1">32.4 ± 0.4</td><td rowspan="1" colspan="1">30–35</td><td rowspan="1" colspan="1">17</td></tr><tr><td rowspan="1" colspan="1">n spinous setae <abbrev xmlns:xlink="http://www.w3.org/1999/xlink" xlink:title="fore femur" id="ABBRID0EZODK" xlink:type="simple">F1</abbrev></td><td rowspan="1" colspan="1">8.9 ± 0.1</td><td rowspan="1" colspan="1">8–10</td><td rowspan="1" colspan="1">19</td><td rowspan="1" colspan="1">8.9 ± 0.2</td><td rowspan="1" colspan="1">7–10</td><td rowspan="1" colspan="1">20</td></tr><tr><td rowspan="1" colspan="1">n tubercles <abbrev xmlns:xlink="http://www.w3.org/1999/xlink" xlink:title="hind femur" id="ABBRID0ETPDK" xlink:type="simple">F3</abbrev></td><td rowspan="1" colspan="1">6.0 ± 0.3</td><td rowspan="1" colspan="1">4–9</td><td rowspan="1" colspan="1">20</td><td rowspan="1" colspan="1">6.1 ± 0.4</td><td rowspan="1" colspan="1">4–10</td><td rowspan="1" colspan="1">17</td></tr><tr><td rowspan="1" colspan="1"><abbrev xmlns:xlink="http://www.w3.org/1999/xlink" xlink:title="outer vertical seta" id="ABBRID0ENQDK" xlink:type="simple">OVS</abbrev> length</td><td rowspan="1" colspan="1">0.34 ± 0.01</td><td rowspan="1" colspan="1">0.29–0.39</td><td rowspan="1" colspan="1">9</td><td rowspan="1" colspan="1">0.32 ± 0.01</td><td rowspan="1" colspan="1">0.29–0.37</td><td rowspan="1" colspan="1">10</td></tr><tr><td rowspan="1" colspan="1"><abbrev xmlns:xlink="http://www.w3.org/1999/xlink" xlink:title="fronto-orbital seta" id="ABBRID0EIRDK" xlink:type="simple">FOS</abbrev> length</td><td rowspan="1" colspan="1">0.24 ± 0.01</td><td rowspan="1" colspan="1">0.20–0.29</td><td rowspan="1" colspan="1">9</td><td rowspan="1" colspan="1">0.20 ± 0.01</td><td rowspan="1" colspan="1">0.16–0.23</td><td rowspan="1" colspan="1">9</td></tr></tbody></table></table-wrap><p>The original measurements of the type series do not agree well with the measurements now recorded. The measurements now found for ♀ and ♂ combined are: body length 4.97 mm ± 0.06 (range 4.58–5.43, <italic>n</italic> = 20), head width 1.11 mm ± 0.01 (range 1.04–1.21, <italic>n</italic> = 20), wing length 4.28 mm ± 0.05 (range 3.78–4.64, <italic>n</italic> = 20), scutellar spine length 0.27 mm ± 0.00 (range 0.24–0.29, <italic>n</italic> = 20). This means that the present measurements for body length and wing length are ~ 10% less, while the measurements for head width and scutellar spine are ~ 5% less. The specimens of the type series were measured in Malawi while in fresh condition. This could only affect the body length measurements to a small extent but not the other measurements. The persistent differences are probably due to calibration errors. The new measurements now indicate <italic><tp:taxon-name><tp:taxon-name-part taxon-name-part-type="genus" reg="Centrioncus">C.</tp:taxon-name-part><tp:taxon-name-part taxon-name-part-type="species" reg="jacobae">jacobae</tp:taxon-name-part></tp:taxon-name></italic> as a species is clearly smaller than the other <italic><tp:taxon-name><tp:taxon-name-part taxon-name-part-type="genus" reg="Centrioncus">Centrioncus</tp:taxon-name-part></tp:taxon-name></italic> species for which large series could be measured. (Tables <xref ref-type="table" rid="T6">6</xref>, <xref ref-type="table" rid="T7">7</xref>).</p><table-wrap id="T6" position="float" orientation="portrait"><label>Table 6.</label><caption><p>Quantitative characters for <italic><tp:taxon-name><tp:taxon-name-part taxon-name-part-type="genus" reg="Centrioncus">Centrioncus</tp:taxon-name-part><tp:taxon-name-part taxon-name-part-type="species" reg="aberrans">aberrans</tp:taxon-name-part></tp:taxon-name></italic> and <italic><tp:taxon-name><tp:taxon-name-part taxon-name-part-type="genus" reg="Centrioncus">Centrioncus</tp:taxon-name-part><tp:taxon-name-part taxon-name-part-type="species" reg="bytebieri">bytebieri</tp:taxon-name-part></tp:taxon-name></italic> for both sexes combined. Measurements in mm.</p></caption><table id="TID0E1ZBK" rules="all"><tbody><tr><th rowspan="2" colspan="1">Character</th><th rowspan="1" colspan="3"><italic><tp:taxon-name><tp:taxon-name-part taxon-name-part-type="genus" reg="Centrioncus">C.</tp:taxon-name-part><tp:taxon-name-part taxon-name-part-type="species" reg="aberrans">aberrans</tp:taxon-name-part></tp:taxon-name></italic> ♀ &amp; ♂</th><th rowspan="1" colspan="3"><italic><tp:taxon-name><tp:taxon-name-part taxon-name-part-type="genus" reg="Centrioncus">C.</tp:taxon-name-part><tp:taxon-name-part taxon-name-part-type="species" reg="bytebieri">bytebieri</tp:taxon-name-part></tp:taxon-name></italic> ♀ &amp; ♂</th></tr><tr><th rowspan="1" colspan="1">x̄ ± <abbrev xmlns:xlink="http://www.w3.org/1999/xlink" xlink:title="standard error" id="ABBRID0EMVDK" xlink:type="simple">SE</abbrev></th><th rowspan="1" colspan="1">range</th><th rowspan="1" colspan="1">
                    <italic>n</italic>
                  </th><th rowspan="1" colspan="1">x̄ ± <abbrev xmlns:xlink="http://www.w3.org/1999/xlink" xlink:title="standard error" id="ABBRID0E3VDK" xlink:type="simple">SE</abbrev></th><th rowspan="1" colspan="1">range</th><th rowspan="1" colspan="1">
                    <italic>n</italic>
                  </th></tr><tr><td rowspan="1" colspan="1">head width</td><td rowspan="1" colspan="1">1.19 ± 0.01</td><td rowspan="1" colspan="1">1.11–1.25</td><td rowspan="1" colspan="1">23</td><td rowspan="1" colspan="1">1.16 ± 0.01</td><td rowspan="1" colspan="1">1.06–1.22</td><td rowspan="1" colspan="1">16</td></tr><tr><td rowspan="1" colspan="1">body length</td><td rowspan="1" colspan="1">5.16 ± 0.04</td><td rowspan="1" colspan="1">4.82–5.55</td><td rowspan="1" colspan="1">23</td><td rowspan="1" colspan="1">5.55 ± 0.09</td><td rowspan="1" colspan="1">4.94–6.16</td><td rowspan="1" colspan="1">16</td></tr><tr><td rowspan="1" colspan="1">wing length</td><td rowspan="1" colspan="1">4.72 ± 0.03</td><td rowspan="1" colspan="1">4.27–4.88</td><td rowspan="1" colspan="1">23</td><td rowspan="1" colspan="1">5.04 ± 0.06</td><td rowspan="1" colspan="1">4.39–5.34</td><td rowspan="1" colspan="1">16</td></tr><tr><td rowspan="1" colspan="1"><abbrev xmlns:xlink="http://www.w3.org/1999/xlink" xlink:title="scutellar spine" id="ABBRID0EPYDK" xlink:type="simple">sc. sp</abbrev>. length</td><td rowspan="1" colspan="1">0.29 ± 0.00</td><td rowspan="1" colspan="1">0.25–0.31</td><td rowspan="1" colspan="1">23</td><td rowspan="1" colspan="1">0.36 ± 0.01</td><td rowspan="1" colspan="1">0.29–0.43</td><td rowspan="1" colspan="1">16</td></tr><tr><td rowspan="1" colspan="1"><abbrev xmlns:xlink="http://www.w3.org/1999/xlink" xlink:title="(scutellar) apical seta" id="ABBRID0EKZDK" xlink:type="simple">ap. seta</abbrev> length</td><td rowspan="1" colspan="1">0.32 ± 0.00</td><td rowspan="1" colspan="1">0.29–0.34</td><td rowspan="1" colspan="1">10</td><td rowspan="1" colspan="1">0.42 ± 0.01</td><td rowspan="1" colspan="1">0.36–0.46</td><td rowspan="1" colspan="1">12</td></tr><tr><td rowspan="1" colspan="1">scutellum length</td><td rowspan="1" colspan="1">0.37 ± 0.00</td><td rowspan="1" colspan="1">0.34–0.39</td><td rowspan="1" colspan="1">18</td><td rowspan="1" colspan="1">0.38 ± 0.01</td><td rowspan="1" colspan="1">0.31–0.42</td><td rowspan="1" colspan="1">16</td></tr><tr><td rowspan="1" colspan="1">head w./body length</td><td rowspan="1" colspan="1">0.23 ± 0.00</td><td rowspan="1" colspan="1">0.22–0.25</td><td rowspan="1" colspan="1">23</td><td rowspan="1" colspan="1">0.21 ± 0.00</td><td rowspan="1" colspan="1">0.19–0.22</td><td rowspan="1" colspan="1">16</td></tr><tr><td rowspan="1" colspan="1"><abbrev xmlns:xlink="http://www.w3.org/1999/xlink" xlink:title="scutellar spine" id="ABBRID0ER2DK" xlink:type="simple">sc. sp</abbrev>. l./body length</td><td rowspan="1" colspan="1">0.056 ± 0.001</td><td rowspan="1" colspan="1">0.051–0.062</td><td rowspan="1" colspan="1">22</td><td rowspan="1" colspan="1">0.064 ± 0.001</td><td rowspan="1" colspan="1">0.055–0.075</td><td rowspan="1" colspan="1">16</td></tr><tr><td rowspan="1" colspan="1"><abbrev xmlns:xlink="http://www.w3.org/1999/xlink" xlink:title="scutellar spine" id="ABBRID0EM3DK" xlink:type="simple">sc. sp</abbrev>. l./<abbrev xmlns:xlink="http://www.w3.org/1999/xlink" xlink:title="scutellum" id="ABBRID0EQ3DK" xlink:type="simple">sc</abbrev>. length</td><td rowspan="1" colspan="1">0.78 ± 0.01</td><td rowspan="1" colspan="1">0.73–0.87</td><td rowspan="1" colspan="1">18</td><td rowspan="1" colspan="1">0.95 ± 0.01</td><td rowspan="1" colspan="1">0.86–1.06</td><td rowspan="1" colspan="1">16</td></tr><tr><td rowspan="1" colspan="1"><abbrev xmlns:xlink="http://www.w3.org/1999/xlink" xlink:title="(scutellar) apical seta" id="ABBRID0EL4DK" xlink:type="simple">ap. seta</abbrev> l./<abbrev xmlns:xlink="http://www.w3.org/1999/xlink" xlink:title="scutellar spine" id="ABBRID0EP4DK" xlink:type="simple">sc. sp</abbrev>. l.</td><td rowspan="1" colspan="1">1.13 ± 0.01</td><td rowspan="1" colspan="1">1.08–1.18</td><td rowspan="1" colspan="1">10</td><td rowspan="1" colspan="1">1.14 ± 0.02</td><td rowspan="1" colspan="1">1.03–1.25</td><td rowspan="1" colspan="1">12</td></tr><tr><td rowspan="1" colspan="1"><abbrev xmlns:xlink="http://www.w3.org/1999/xlink" xlink:title="fore femur" id="ABBRID0EK5DK" xlink:type="simple">F1</abbrev> – ratio <abbrev xmlns:xlink="http://www.w3.org/1999/xlink" xlink:title="(ratio) length/width" id="ABBRID0EO5DK" xlink:type="simple">l/w</abbrev></td><td rowspan="1" colspan="1">2.75 ± 0.01</td><td rowspan="1" colspan="1">2.68–2.84</td><td rowspan="1" colspan="1">22</td><td rowspan="1" colspan="1">3.30 ± 0.02</td><td rowspan="1" colspan="1">3.17–3.43</td><td rowspan="1" colspan="1">16</td></tr><tr><td rowspan="1" colspan="1"><abbrev xmlns:xlink="http://www.w3.org/1999/xlink" xlink:title="fore femur" id="ABBRID0EI6DK" xlink:type="simple">F1</abbrev> – n tubercles</td><td rowspan="1" colspan="1">35.4 ± 0.5</td><td rowspan="1" colspan="1">29–41</td><td rowspan="1" colspan="1">42</td><td rowspan="1" colspan="1">32.7 ± 0.6</td><td rowspan="1" colspan="1">26–38</td><td rowspan="1" colspan="1">31</td></tr><tr><td rowspan="1" colspan="1"><abbrev xmlns:xlink="http://www.w3.org/1999/xlink" xlink:title="fore femur" id="ABBRID0EDAEK" xlink:type="simple">F1</abbrev> – n spinous setae</td><td rowspan="1" colspan="1">9.0 ± 0.1</td><td rowspan="1" colspan="1">8–10</td><td rowspan="1" colspan="1">45</td><td rowspan="1" colspan="1">6.8 ± 0.2</td><td rowspan="1" colspan="1">5–10</td><td rowspan="1" colspan="1">31</td></tr><tr><td rowspan="1" colspan="1"><abbrev xmlns:xlink="http://www.w3.org/1999/xlink" xlink:title="hind femur" id="ABBRID0E5AEK" xlink:type="simple">F3</abbrev> – n tubercles</td><td rowspan="1" colspan="1">6.5 ± 0.2</td><td rowspan="1" colspan="1">4–11</td><td rowspan="1" colspan="1">46</td><td rowspan="1" colspan="1">4.9 ± 0.2</td><td rowspan="1" colspan="1">3–7</td><td rowspan="1" colspan="1">32</td></tr><tr><td rowspan="1" colspan="1"><abbrev xmlns:xlink="http://www.w3.org/1999/xlink" xlink:title="outer vertical seta" id="ABBRID0EZBEK" xlink:type="simple">OVS</abbrev> length</td><td rowspan="1" colspan="1">0.36 ± 0.00</td><td rowspan="1" colspan="1">0.29–0.39</td><td rowspan="1" colspan="1">17</td><td rowspan="1" colspan="1">0.38 ± 0.01</td><td rowspan="1" colspan="1">0.34–0.43</td><td rowspan="1" colspan="1">16</td></tr><tr><td rowspan="1" colspan="1"><abbrev xmlns:xlink="http://www.w3.org/1999/xlink" xlink:title="fronto-orbital seta" id="ABBRID0EUCEK" xlink:type="simple">FOS</abbrev> length</td><td rowspan="1" colspan="1">0.22 ± 0.01</td><td rowspan="1" colspan="1">0.18–0.25</td><td rowspan="1" colspan="1">16</td><td rowspan="1" colspan="1">0.28 ± 0.00</td><td rowspan="1" colspan="1">0.27–0.31</td><td rowspan="1" colspan="1">16</td></tr></tbody></table></table-wrap><table-wrap id="T7" position="float" orientation="portrait"><label>Table 7.</label><caption><p>Quantitative characters for <italic><tp:taxon-name><tp:taxon-name-part taxon-name-part-type="genus" reg="Centrioncus">Centrioncus</tp:taxon-name-part><tp:taxon-name-part taxon-name-part-type="species" reg="decoronotus">decoronotus</tp:taxon-name-part></tp:taxon-name></italic> and <italic><tp:taxon-name><tp:taxon-name-part taxon-name-part-type="genus" reg="Centrioncus">Centrioncus</tp:taxon-name-part><tp:taxon-name-part taxon-name-part-type="species" reg="jacobae">jacobae</tp:taxon-name-part></tp:taxon-name></italic> for both sexes combined. Measurements in mm.</p></caption><table id="TID0EPMCK" rules="all"><tbody><tr><th rowspan="2" colspan="1">Character</th><th rowspan="1" colspan="3"><italic><tp:taxon-name><tp:taxon-name-part taxon-name-part-type="genus" reg="Centrioncus">C.</tp:taxon-name-part><tp:taxon-name-part taxon-name-part-type="species" reg="decoronotus">decoronotus</tp:taxon-name-part></tp:taxon-name></italic> ♀ &amp; ♂</th><th rowspan="1" colspan="3"><italic><tp:taxon-name><tp:taxon-name-part taxon-name-part-type="genus" reg="Centrioncus">C.</tp:taxon-name-part><tp:taxon-name-part taxon-name-part-type="species" reg="jacobae">jacobae</tp:taxon-name-part></tp:taxon-name></italic> ♀ &amp; ♂</th></tr><tr><th rowspan="1" colspan="1">x̄ ± <abbrev xmlns:xlink="http://www.w3.org/1999/xlink" xlink:title="standard error" id="ABBRID0EUFEK" xlink:type="simple">SE</abbrev></th><th rowspan="1" colspan="1">range</th><th rowspan="1" colspan="1">
                    <italic>n</italic>
                  </th><th rowspan="1" colspan="1">x̄ ± <abbrev xmlns:xlink="http://www.w3.org/1999/xlink" xlink:title="standard error" id="ABBRID0EEGEK" xlink:type="simple">SE</abbrev></th><th rowspan="1" colspan="1">range</th><th rowspan="1" colspan="1">
                    <italic>n</italic>
                  </th></tr><tr><td rowspan="1" colspan="1">head width</td><td rowspan="1" colspan="1">1.14 ± 0.01</td><td rowspan="1" colspan="1">1.02–1.24</td><td rowspan="1" colspan="1">44</td><td rowspan="1" colspan="1">1.11 ± 0.01</td><td rowspan="1" colspan="1">1.04–1.21</td><td rowspan="1" colspan="1">20</td></tr><tr><td rowspan="1" colspan="1">body length</td><td rowspan="1" colspan="1">5.15 ± 0.04</td><td rowspan="1" colspan="1">4.64–5.61</td><td rowspan="1" colspan="1">44</td><td rowspan="1" colspan="1">4.97 ± 0.06</td><td rowspan="1" colspan="1">4.58–5.43</td><td rowspan="1" colspan="1">20</td></tr><tr><td rowspan="1" colspan="1">wing length</td><td rowspan="1" colspan="1">4.51 ± 0.03</td><td rowspan="1" colspan="1">4.09–5.00</td><td rowspan="1" colspan="1">39</td><td rowspan="1" colspan="1">4.28 ± 0.05</td><td rowspan="1" colspan="1">3.78–4.64</td><td rowspan="1" colspan="1">20</td></tr><tr><td rowspan="1" colspan="1"><abbrev xmlns:xlink="http://www.w3.org/1999/xlink" xlink:title="scutellar spine" id="ABBRID0EXIEK" xlink:type="simple">sc. sp</abbrev>. length</td><td rowspan="1" colspan="1">0.33 ± 0.00</td><td rowspan="1" colspan="1">0.29–0.37</td><td rowspan="1" colspan="1">44</td><td rowspan="1" colspan="1">0.27 ± 0.00</td><td rowspan="1" colspan="1">0.24–0.29</td><td rowspan="1" colspan="1">20</td></tr><tr><td rowspan="1" colspan="1"><abbrev xmlns:xlink="http://www.w3.org/1999/xlink" xlink:title="(scutellar) apical seta" id="ABBRID0ESJEK" xlink:type="simple">ap. seta</abbrev> length</td><td rowspan="1" colspan="1">0.30 ± 0.01</td><td rowspan="1" colspan="1">0.24–0.36</td><td rowspan="1" colspan="1">21</td><td rowspan="1" colspan="1">0.30 ± 0.00</td><td rowspan="1" colspan="1">0.27–0.34</td><td rowspan="1" colspan="1">17</td></tr><tr><td rowspan="1" colspan="1">scutellum length</td><td rowspan="1" colspan="1">0.36 ± 0.00</td><td rowspan="1" colspan="1">0.31–0.41</td><td rowspan="1" colspan="1">44</td><td rowspan="1" colspan="1">0.34 ± 0.01</td><td rowspan="1" colspan="1">0.31–0.39</td><td rowspan="1" colspan="1">19</td></tr><tr><td rowspan="1" colspan="1">head w./body length</td><td rowspan="1" colspan="1">0.22 ± 0.00</td><td rowspan="1" colspan="1">0.20–0.25</td><td rowspan="1" colspan="1">44</td><td rowspan="1" colspan="1">0.22 ± 0.00</td><td rowspan="1" colspan="1">0.21–0.24</td><td rowspan="1" colspan="1">20</td></tr><tr><td rowspan="1" colspan="1"><abbrev xmlns:xlink="http://www.w3.org/1999/xlink" xlink:title="scutellar spine" id="ABBRID0EZLEK" xlink:type="simple">sc. sp</abbrev>. l./body length</td><td rowspan="1" colspan="1">0.063 ± 0.001</td><td rowspan="1" colspan="1">0.056–0.072</td><td rowspan="1" colspan="1">44</td><td rowspan="1" colspan="1">0.054 ± 0.000</td><td rowspan="1" colspan="1">0.050–0.058</td><td rowspan="1" colspan="1">20</td></tr><tr><td rowspan="1" colspan="1"><abbrev xmlns:xlink="http://www.w3.org/1999/xlink" xlink:title="scutellar spine" id="ABBRID0EUMEK" xlink:type="simple">sc. sp</abbrev>. l./<abbrev xmlns:xlink="http://www.w3.org/1999/xlink" xlink:title="scutellum" id="ABBRID0EYMEK" xlink:type="simple">sc</abbrev>. length</td><td rowspan="1" colspan="1">0.90 ± 0.01</td><td rowspan="1" colspan="1">0.76–1.00</td><td rowspan="1" colspan="1">44</td><td rowspan="1" colspan="1">0.78 ± 0.01</td><td rowspan="1" colspan="1">0.73–0.85</td><td rowspan="1" colspan="1">19</td></tr><tr><td rowspan="1" colspan="1"><abbrev xmlns:xlink="http://www.w3.org/1999/xlink" xlink:title="(scutellar) apical seta" id="ABBRID0ETNEK" xlink:type="simple">ap. seta</abbrev> l./<abbrev xmlns:xlink="http://www.w3.org/1999/xlink" xlink:title="scutellar spine" id="ABBRID0EXNEK" xlink:type="simple">sc. sp</abbrev>. l.</td><td rowspan="1" colspan="1">0.91 ± 0.01</td><td rowspan="1" colspan="1">0.83–1.03</td><td rowspan="1" colspan="1">21</td><td rowspan="1" colspan="1">1.11 ± 0.02</td><td rowspan="1" colspan="1">1.00–1.20</td><td rowspan="1" colspan="1">17</td></tr><tr><td rowspan="1" colspan="1"><abbrev xmlns:xlink="http://www.w3.org/1999/xlink" xlink:title="fore femur" id="ABBRID0ESOEK" xlink:type="simple">F1</abbrev> – ratio <abbrev xmlns:xlink="http://www.w3.org/1999/xlink" xlink:title="(ratio) length/width" id="ABBRID0EWOEK" xlink:type="simple">l/w</abbrev></td><td rowspan="1" colspan="1">2.89 ± 0.01</td><td rowspan="1" colspan="1">2.75–3.05</td><td rowspan="1" colspan="1">43</td><td rowspan="1" colspan="1">2.78 ± 0.02</td><td rowspan="1" colspan="1">2.64–2.92</td><td rowspan="1" colspan="1">18</td></tr><tr><td rowspan="1" colspan="1"><abbrev xmlns:xlink="http://www.w3.org/1999/xlink" xlink:title="fore femur" id="ABBRID0EQPEK" xlink:type="simple">F1</abbrev> – n tubercles</td><td rowspan="1" colspan="1">34.5 ± 0.3</td><td rowspan="1" colspan="1">29–40</td><td rowspan="1" colspan="1">71</td><td rowspan="1" colspan="1">33.3 ± 0.3</td><td rowspan="1" colspan="1">30–37</td><td rowspan="1" colspan="1">36</td></tr><tr><td rowspan="1" colspan="1"><abbrev xmlns:xlink="http://www.w3.org/1999/xlink" xlink:title="fore femur" id="ABBRID0ELQEK" xlink:type="simple">F1</abbrev> – n spinous setae</td><td rowspan="1" colspan="1">8.4 ± 0.1</td><td rowspan="1" colspan="1">7–11</td><td rowspan="1" colspan="1">72</td><td rowspan="1" colspan="1">8.9 ± 0.1</td><td rowspan="1" colspan="1">7–10</td><td rowspan="1" colspan="1">39</td></tr><tr><td rowspan="1" colspan="1"><abbrev xmlns:xlink="http://www.w3.org/1999/xlink" xlink:title="hind femur" id="ABBRID0EGREK" xlink:type="simple">F3</abbrev> – n tubercles</td><td rowspan="1" colspan="1">4.9 ± 0.1</td><td rowspan="1" colspan="1">2–8</td><td rowspan="1" colspan="1">83</td><td rowspan="1" colspan="1">6.0 ± 0.2</td><td rowspan="1" colspan="1">4–10</td><td rowspan="1" colspan="1">37</td></tr><tr><td rowspan="1" colspan="1"><abbrev xmlns:xlink="http://www.w3.org/1999/xlink" xlink:title="outer vertical seta" id="ABBRID0EBSEK" xlink:type="simple">OVS</abbrev> length</td><td rowspan="1" colspan="1">0.34 ± 0.00</td><td rowspan="1" colspan="1">0.31–0.39</td><td rowspan="1" colspan="1">35</td><td rowspan="1" colspan="1">0.33 ± 0.01</td><td rowspan="1" colspan="1">0.29–0.39</td><td rowspan="1" colspan="1">19</td></tr><tr><td rowspan="1" colspan="1"><abbrev xmlns:xlink="http://www.w3.org/1999/xlink" xlink:title="fronto-orbital seta" id="ABBRID0E3SEK" xlink:type="simple">FOS</abbrev> length</td><td rowspan="1" colspan="1">0.22 ± 0.00</td><td rowspan="1" colspan="1">0.19–0.24</td><td rowspan="1" colspan="1">35</td><td rowspan="1" colspan="1">0.22 ± 0.01</td><td rowspan="1" colspan="1">0.16–0.29</td><td rowspan="1" colspan="1">18</td></tr></tbody></table></table-wrap><p>In connection with ecological research in Malawi from 1971 to 1975, the weight of fresh flies was regularly determined. The weight of some <italic><tp:taxon-name><tp:taxon-name-part taxon-name-part-type="genus" reg="Centrioncus">C.</tp:taxon-name-part><tp:taxon-name-part taxon-name-part-type="species" reg="jacobae">jacobae</tp:taxon-name-part></tp:taxon-name></italic> flies was also determined. In August (in the non-reproductive phase) seven females weighed on average 4.2 mg, while six males weighed on average 3.4 mg.</p><p><bold><italic>Colour</italic>.</bold> In optimal conditions, this species presents a colourful pattern of blackish brown and chestnut brown on the thorax as described by <xref ref-type="bibr" rid="B12">Feijen (1983)</xref> and now illustrated (Figs <xref ref-type="fig" rid="F33">126</xref>, <xref ref-type="fig" rid="F33">127</xref>).</p><p><bold><italic>Head</italic>.</bold> Colour pattern of anterior and posterior sides of head shown in Figs <xref ref-type="fig" rid="F33">126</xref>, <xref ref-type="fig" rid="F33">128</xref>; length of outer vertical seta 0.33 mm ± 0.01 (<italic>n</italic> = 19), length of fronto-orbital seta 0.22 mm ± 0.01 (<italic>n</italic> = 18).</p><p><bold><italic>Thorax</italic>.</bold> Basiliform prosternum brown, slender, triangular and anteriorly acuminate (Fig. <xref ref-type="fig" rid="F33">129</xref>); scutellar spine/scutellum ratio: 0.78 ± 0.01 (<italic>n</italic> = 19, Tables <xref ref-type="table" rid="T5">5</xref>, <xref ref-type="table" rid="T7">7</xref>); scutellar spine/body length ratio: 0.054 ± 0.000 (<italic>n</italic> = 20); apical seta/scutellar spine ratio: 1.11 ± 0.02 (<italic>n</italic> = 17), <xref ref-type="bibr" rid="B12">Feijen (1983)</xref> described apical seta as being “as long as spine”, but seta is now shown to be slightly longer than spine; scutellar length/scutellar width (at base) ratio: 0.68.</p><p><bold><italic>Wing</italic>.</bold> Pale brownish with distinct, large central wing spot, covering more than basal third of cell r4+5 (just past crossvein dm-m), slightly extending into apex of cell br and extending into anterior section of cell bm+dm between crossveins (Fig. <xref ref-type="fig" rid="F2">7</xref>); distinct infuscation along crossvein dm-m and along vein M4 between cell cua and crossvein dm-m; vein CuA+CuP from vein CuP onward extending under angle of 30° to wing margin in almost straight line (very sightly curving downward); vein M4 continuing distal of crossvein dm-m in almost straight line to wing margin; cell cua triangular (Fig. <xref ref-type="fig" rid="F2">7</xref>).</p><p><bold><italic>Legs</italic>.</bold> Femur 1 (Figs <xref ref-type="fig" rid="F33">126</xref>, <xref ref-type="fig" rid="F33">130</xref>) strongly incrassate, <abbrev xmlns:xlink="http://www.w3.org/1999/xlink" xlink:title="(ratio) length/width" id="ABBRID0EAXEK" xlink:type="simple">l/w</abbrev> ratio: 2.78 ± 0.02 (<italic>n</italic> = 18, Tables <xref ref-type="table" rid="T5">5</xref>, <xref ref-type="table" rid="T7">7</xref>); two rows of spinous setae on distal two-thirds of femur 1 with 8.9 ± 0.1 setae (<italic>n</italic> = 39; Tables <xref ref-type="table" rid="T5">5</xref>, <xref ref-type="table" rid="T7">7</xref>), inner row with 4.9 ± 0.1 setae and outer row with 4.0 ± 0.1 setae; two rows of tubercles on distal three-quarters of femur 1 with 33.3 ± 0.3 tubercles (<italic>n</italic> = 36), inner row with 15.4 ± 0.2 tubercles and outer row with 17.8 ± 0.2 tubercles; femur 1 on inner side with broad brown stripe on distal three-fifths (Fig. <xref ref-type="fig" rid="F33">130</xref>); femur 3 (Fig. <xref ref-type="fig" rid="F33">131</xref>) distally with 6.0 ± 0.2 (<italic>n</italic> = 37), tubercles in single row but one specimen with one tubercle placed in second row. Results lead to setal formula: 4.0, 4.9, 17.8, 15.4, 6.0 which agrees well with formula of the type-series as given by <xref ref-type="bibr" rid="B12">Feijen (1983)</xref>: 4.0, 4.7, 16.9, 15.4, 5.6.</p><p><bold><italic>Preabdomen</italic>.</bold> Tergites blackish brown (Figs <xref ref-type="fig" rid="F34">135</xref>, <xref ref-type="fig" rid="F35">136</xref>), almost glossy, but with some pruinosity, especially at posterior margins of tergites 2 and 3 (Fig. <xref ref-type="fig" rid="F35">136</xref>); tergite 2 with two striking, large, pale brown rectangular areas in posterolateral corners (Fig. <xref ref-type="fig" rid="F34">135</xref>); smaller pale brown spots in posterolateral corners of tergites 3, 4, and 5; sternites 1 and 2 and anterior half of sternite 3 dark brown, posterior half of sternite 3 and sternites 4–6 yellowish brown (Fig. <xref ref-type="fig" rid="F34">134</xref>); sternite 1 glossy but laterally with some pruinosity; sternite 2 glossy with pruinose posterior margin; sternites 3–6 pruinose (Figs <xref ref-type="fig" rid="F34">132</xref>, <xref ref-type="fig" rid="F34">134</xref>); membranous ventral areas with large dark lateral spots (Fig. <xref ref-type="fig" rid="F34">134</xref>); sternite 1 somewhat rectangular, with concave anterior and posterior sides (Fig. <xref ref-type="fig" rid="F34">132</xref>); intersternite 1–2 dark, laterally acuminate, with thin lateral connections to main sternite 2; sternite 3 rectangular; sternite 4 rectangular, sternite 5 slightly broadening posteriorly, both sternites with pair of tiny heavily sclerotised spots, and with slightly more sclerotised areas posterior to spots (Fig. <xref ref-type="fig" rid="F34">132</xref>); sternite 6 ~ 1.5× as broad as sternites 1–5, with convex lateral sides and somewhat broadening posteriorly.</p><p><bold><italic>Female postabdomen</italic>.</bold> Tergite 7 brown anteriorly and yellowish brown posteriorly (Fig. <xref ref-type="fig" rid="F34">135</xref>); anterior sclerite of sternite 7 rectangular, <abbrev xmlns:xlink="http://www.w3.org/1999/xlink" xlink:title="(ratio) width/length" id="ABBRID0EH1EK" xlink:type="simple">w/l</abbrev> ratio: ~ 2.6 (Figs <xref ref-type="fig" rid="F34">133</xref>, <xref ref-type="fig" rid="F34">134</xref>, Table <xref ref-type="table" rid="T8">8</xref>), dark brown and glossy on anterior half, more yellowish brown and pruinose on posterior half; posterior sclerite of sternite 7 slender, rounded, U-shaped (Fig. <xref ref-type="fig" rid="F34">133</xref>), clothed in microtrichia and with four setulae at posterior apices; cercus rather elongate, <abbrev xmlns:xlink="http://www.w3.org/1999/xlink" xlink:title="(ratio) length/width" id="ABBRID0E21EK" xlink:type="simple">l/w</abbrev> ratio: 3.2 (Table <xref ref-type="table" rid="T8">8</xref>); 7<sup>th</sup> spiracle in tergite (Fig. <xref ref-type="fig" rid="F34">133</xref>).</p><table-wrap id="T8" position="float" orientation="portrait"><label>Table 8.</label><caption><p>Ratio width/length for the anterior sclerite of ♀ sternite 7, ratio length/width for ♀ cercus and ratio length/greatest width for ♂ cercus. Species are arranged according to three species-groups recognised.</p></caption><table id="TID0E6ADK" rules="all"><tbody><tr><th rowspan="1" colspan="1">
                    <italic>
                      <tp:taxon-name><tp:taxon-name-part taxon-name-part-type="genus" reg="Centrioncus">Centrioncus</tp:taxon-name-part></tp:taxon-name>
                    </italic>
                  </th><th rowspan="1" colspan="1">♀ anterior plate of sternite 7, ratio <abbrev xmlns:xlink="http://www.w3.org/1999/xlink" xlink:title="(ratio) width/length" id="ABBRID0EF3EK" xlink:type="simple">w/l</abbrev></th><th rowspan="1" colspan="1">♀ cercus, ratio <abbrev xmlns:xlink="http://www.w3.org/1999/xlink" xlink:title="(ratio) length/width" id="ABBRID0EM3EK" xlink:type="simple">l/w</abbrev></th><th rowspan="1" colspan="1">♂ cercus, ratio length/greatest width</th></tr><tr><td rowspan="1" colspan="1">
                    <italic>
                      <tp:taxon-name><tp:taxon-name-part taxon-name-part-type="genus" reg="Centrioncus"/><tp:taxon-name-part taxon-name-part-type="species" reg="angusticercus">angusticercus</tp:taxon-name-part></tp:taxon-name>
                    </italic>
                  </td><td rowspan="1" colspan="1">4.4</td><td rowspan="1" colspan="1">5.4</td><td rowspan="1" colspan="1">-</td></tr><tr><td rowspan="1" colspan="1">
                    <italic>
                      <tp:taxon-name><tp:taxon-name-part taxon-name-part-type="genus" reg="Centrioncus"/><tp:taxon-name-part taxon-name-part-type="species" reg="aberrans">aberrans</tp:taxon-name-part></tp:taxon-name>
                    </italic>
                  </td><td rowspan="1" colspan="1">5.4</td><td rowspan="1" colspan="1">5.1</td><td rowspan="1" colspan="1">2.6</td></tr><tr><td rowspan="1" colspan="1"><italic><tp:taxon-name><tp:taxon-name-part taxon-name-part-type="genus" reg="Centrioncus"/><tp:taxon-name-part taxon-name-part-type="species" reg="crassifemur">crassifemur</tp:taxon-name-part></tp:taxon-name></italic> sp. nov.</td><td rowspan="1" colspan="1">8.6</td><td rowspan="1" colspan="1">4.3</td><td rowspan="1" colspan="1">-</td></tr><tr><td rowspan="1" colspan="1"><italic><tp:taxon-name><tp:taxon-name-part taxon-name-part-type="genus" reg="Centrioncus"/><tp:taxon-name-part taxon-name-part-type="species" reg="bururiensis">bururiensis</tp:taxon-name-part></tp:taxon-name></italic> sp. nov.</td><td rowspan="1" colspan="1">2.6</td><td rowspan="1" colspan="1">4.5</td><td rowspan="1" colspan="1">2.4</td></tr><tr><td rowspan="1" colspan="1">
                    <italic>
                      <tp:taxon-name><tp:taxon-name-part taxon-name-part-type="genus" reg="Centrioncus"/><tp:taxon-name-part taxon-name-part-type="species" reg="decellei">decellei</tp:taxon-name-part></tp:taxon-name>
                    </italic>
                  </td><td rowspan="1" colspan="1">2.7</td><td rowspan="1" colspan="1">4.1</td><td rowspan="1" colspan="1">-</td></tr><tr><td rowspan="1" colspan="1"><italic><tp:taxon-name><tp:taxon-name-part taxon-name-part-type="genus" reg="Centrioncus"/><tp:taxon-name-part taxon-name-part-type="species" reg="copelandi">copelandi</tp:taxon-name-part></tp:taxon-name></italic> sp. nov.</td><td rowspan="1" colspan="1">2.9</td><td rowspan="1" colspan="1">4.4</td><td rowspan="1" colspan="1">1.5</td></tr><tr><td rowspan="1" colspan="1">
                    <italic>
                      <tp:taxon-name><tp:taxon-name-part taxon-name-part-type="genus" reg="Centrioncus"/><tp:taxon-name-part taxon-name-part-type="species" reg="prodiopsis">prodiopsis</tp:taxon-name-part></tp:taxon-name>
                    </italic>
                  </td><td rowspan="1" colspan="1">2.5</td><td rowspan="1" colspan="1">4.0</td><td rowspan="1" colspan="1">1.4</td></tr><tr><td rowspan="1" colspan="1">
                    <italic>
                      <tp:taxon-name><tp:taxon-name-part taxon-name-part-type="genus" reg="Centrioncus"/><tp:taxon-name-part taxon-name-part-type="species" reg="bytebieri">bytebieri</tp:taxon-name-part></tp:taxon-name>
                    </italic>
                  </td><td rowspan="1" colspan="1">2.6</td><td rowspan="1" colspan="1">2.3</td><td rowspan="1" colspan="1">1.7</td></tr><tr><td rowspan="1" colspan="1">
                    <italic>
                      <tp:taxon-name><tp:taxon-name-part taxon-name-part-type="genus" reg="Centrioncus"/><tp:taxon-name-part taxon-name-part-type="species" reg="decoronotus">decoronotus</tp:taxon-name-part></tp:taxon-name>
                    </italic>
                  </td><td rowspan="1" colspan="1">3.9</td><td rowspan="1" colspan="1">3.6</td><td rowspan="1" colspan="1">1.4</td></tr><tr><td rowspan="1" colspan="1">
                    <italic>
                      <tp:taxon-name><tp:taxon-name-part taxon-name-part-type="genus" reg="Centrioncus"/><tp:taxon-name-part taxon-name-part-type="species" reg="jacobae">jacobae</tp:taxon-name-part></tp:taxon-name>
                    </italic>
                  </td><td rowspan="1" colspan="1">2.6</td><td rowspan="1" colspan="1">3.2</td><td rowspan="1" colspan="1">1.4</td></tr></tbody></table></table-wrap><p><bold><italic>Male postabdomen</italic>.</bold> Lateral side of male postabdomen shown in Fig. <xref ref-type="fig" rid="F35">136</xref>; epandrium, surstylus and subepandrial clasper presented in Figs <xref ref-type="fig" rid="F35">137</xref>, <xref ref-type="fig" rid="F35">138</xref>; common base of outer and median arm of surstylus short, broad; outer arm rounded, elongate, basally strongly constricted, largest width 2.7× basal width, apically with 7.6 (range 7–9) tubercles (Figs <xref ref-type="fig" rid="F35">137</xref>, <xref ref-type="fig" rid="F35">138</xref>); median arm long (longer than outer arm), club-shaped, rather broad, apically with 4.0 (range 3–5) stout spinous setae; outer and median arm almost fully clothed in microtrichia on outer side; inner arm much shorter than median arm, apically rounded, halfway with a rounded apophysis (Fig. <xref ref-type="fig" rid="F35">138</xref>); subepandrial clasper triangular, basal third constricted, medial-apical corner pointed, extended lateral corner rounded (Figs <xref ref-type="fig" rid="F35">137</xref>, <xref ref-type="fig" rid="F35">138</xref>); cercus with broad lateral extension on distal third, length/greatest width ratio: 1.4 (Table <xref ref-type="table" rid="T8">8</xref>); ejaculatory apodeme + sac very large, 11–14% of body length (Table <xref ref-type="table" rid="T9">9</xref>).</p><table-wrap id="T9" position="float" orientation="portrait"><label>Table 9.</label><caption><p>Length of ejaculatory apodeme + sac, length of body and ratio ejaculatory apodeme + sac/length of body for <italic><tp:taxon-name><tp:taxon-name-part taxon-name-part-type="genus" reg="Centrioncus">Centrioncus</tp:taxon-name-part></tp:taxon-name></italic> and <italic><tp:taxon-name><tp:taxon-name-part taxon-name-part-type="genus" reg="Teloglabrus">Teloglabrus</tp:taxon-name-part></tp:taxon-name></italic> species. Measurements in mm, ratio as %. For some species, values are given for more than one specimen, partly from different locations.</p></caption><table id="TID0ENJDK" rules="all"><tbody><tr><th rowspan="1" colspan="1">Genus</th><th rowspan="1" colspan="1">Species</th><th rowspan="1" colspan="1">Origin</th><th rowspan="1" colspan="1">Apodeme + sac</th><th rowspan="1" colspan="1">Length of body</th><th rowspan="1" colspan="1">Apodeme + sac/body</th></tr><tr><td rowspan="12" colspan="1">
                    <italic>
                      <tp:taxon-name><tp:taxon-name-part taxon-name-part-type="genus" reg="Centrioncus">Centrioncus</tp:taxon-name-part></tp:taxon-name>
                    </italic>
                  </td><td rowspan="1" colspan="1">
                    <italic>
                      <tp:taxon-name><tp:taxon-name-part taxon-name-part-type="genus" reg="Centrioncus"/><tp:taxon-name-part taxon-name-part-type="species" reg="aberrans">aberrans</tp:taxon-name-part></tp:taxon-name>
                    </italic>
                  </td><td rowspan="1" colspan="1">Kenya, Timboroa</td><td rowspan="1" colspan="1">0.60</td><td rowspan="1" colspan="1">5.37</td><td rowspan="1" colspan="1">11.2</td></tr><tr><td rowspan="1" colspan="1">
                    <italic>
                      <tp:taxon-name><tp:taxon-name-part taxon-name-part-type="genus" reg="Centrioncus"/><tp:taxon-name-part taxon-name-part-type="species" reg="aberrans">aberrans</tp:taxon-name-part></tp:taxon-name>
                    </italic>
                  </td><td rowspan="1" colspan="1">Kenya, Mt Elgon</td><td rowspan="1" colspan="1">0.52</td><td rowspan="1" colspan="1">5.12</td><td rowspan="1" colspan="1">10.1</td></tr><tr><td rowspan="1" colspan="1">
                    <italic>
                      <tp:taxon-name><tp:taxon-name-part taxon-name-part-type="genus" reg="Centrioncus"/><tp:taxon-name-part taxon-name-part-type="species" reg="aberrans">aberrans</tp:taxon-name-part></tp:taxon-name>
                    </italic>
                  </td><td rowspan="1" colspan="1">Kenya, Mt Elgon</td><td rowspan="1" colspan="1">0.52</td><td rowspan="1" colspan="1">5.12</td><td rowspan="1" colspan="1">10.1</td></tr><tr><td rowspan="1" colspan="1">
                    <italic>
                      <tp:taxon-name><tp:taxon-name-part taxon-name-part-type="genus" reg="Centrioncus"/><tp:taxon-name-part taxon-name-part-type="species" reg="aberrans">aberrans</tp:taxon-name-part></tp:taxon-name>
                    </italic>
                  </td><td rowspan="1" colspan="1">Rwanda, Lac Gando</td><td rowspan="1" colspan="1">0.48</td><td rowspan="1" colspan="1">5.10</td><td rowspan="1" colspan="1">9.3</td></tr><tr><td rowspan="1" colspan="1"><italic><tp:taxon-name><tp:taxon-name-part taxon-name-part-type="genus" reg="Centrioncus"/><tp:taxon-name-part taxon-name-part-type="species" reg="bururiensis">bururiensis</tp:taxon-name-part></tp:taxon-name></italic> sp. nov.</td><td rowspan="1" colspan="1">Burundi, Bururi For.</td><td rowspan="1" colspan="1">0.48</td><td rowspan="1" colspan="1">4.64</td><td rowspan="1" colspan="1">10.4</td></tr><tr><td rowspan="1" colspan="1">
                    <italic>
                      <tp:taxon-name><tp:taxon-name-part taxon-name-part-type="genus" reg="Centrioncus"/><tp:taxon-name-part taxon-name-part-type="species" reg="bytebieri">bytebieri</tp:taxon-name-part></tp:taxon-name>
                    </italic>
                  </td><td rowspan="1" colspan="1">Kenya, Vuria For.</td><td rowspan="1" colspan="1">0.61</td><td rowspan="1" colspan="1">5.00</td><td rowspan="1" colspan="1">12.2</td></tr><tr><td rowspan="1" colspan="1"><italic><tp:taxon-name><tp:taxon-name-part taxon-name-part-type="genus" reg="Centrioncus"/><tp:taxon-name-part taxon-name-part-type="species" reg="copelandi">copelandi</tp:taxon-name-part></tp:taxon-name></italic> sp. nov.</td><td rowspan="1" colspan="1">Kenya, Kasigau Mt</td><td rowspan="1" colspan="1">0.51</td><td rowspan="1" colspan="1">5.00</td><td rowspan="1" colspan="1">10.1</td></tr><tr><td rowspan="1" colspan="1">
                    <italic>
                      <tp:taxon-name><tp:taxon-name-part taxon-name-part-type="genus" reg="Centrioncus"/><tp:taxon-name-part taxon-name-part-type="species" reg="decoronotus">decoronotus</tp:taxon-name-part></tp:taxon-name>
                    </italic>
                  </td><td rowspan="1" colspan="1">Kenya, Chania Falls</td><td rowspan="1" colspan="1">0.85</td><td rowspan="1" colspan="1">5.20</td><td rowspan="1" colspan="1">16.3</td></tr><tr><td rowspan="1" colspan="1">
                    <italic>
                      <tp:taxon-name><tp:taxon-name-part taxon-name-part-type="genus" reg="Centrioncus"/><tp:taxon-name-part taxon-name-part-type="species" reg="decoronotus">decoronotus</tp:taxon-name-part></tp:taxon-name>
                    </italic>
                  </td><td rowspan="1" colspan="1">Kenya, Ol Doinyo Orok</td><td rowspan="1" colspan="1">0.84</td><td rowspan="1" colspan="1">5.10</td><td rowspan="1" colspan="1">16.5</td></tr><tr><td rowspan="1" colspan="1">
                    <italic>
                      <tp:taxon-name><tp:taxon-name-part taxon-name-part-type="genus" reg="Centrioncus"/><tp:taxon-name-part taxon-name-part-type="species" reg="jacobae">jacobae</tp:taxon-name-part></tp:taxon-name>
                    </italic>
                  </td><td rowspan="1" colspan="1">Malawi, Mt Soche</td><td rowspan="1" colspan="1">0.74</td><td rowspan="1" colspan="1">5.28</td><td rowspan="1" colspan="1">14.0</td></tr><tr><td rowspan="1" colspan="1">
                    <italic>
                      <tp:taxon-name><tp:taxon-name-part taxon-name-part-type="genus" reg="Centrioncus"/><tp:taxon-name-part taxon-name-part-type="species" reg="jacobae">jacobae</tp:taxon-name-part></tp:taxon-name>
                    </italic>
                  </td><td rowspan="1" colspan="1">Malawi, Mt Soche</td><td rowspan="1" colspan="1">0.56</td><td rowspan="1" colspan="1">5.28</td><td rowspan="1" colspan="1">10.7</td></tr><tr><td rowspan="1" colspan="1">
                    <italic>
                      <tp:taxon-name><tp:taxon-name-part taxon-name-part-type="genus" reg="Centrioncus"/><tp:taxon-name-part taxon-name-part-type="species" reg="prodiopsis">prodiopsis</tp:taxon-name-part></tp:taxon-name>
                    </italic>
                  </td><td rowspan="1" colspan="1">Tanzania, Kilimanjaro</td><td rowspan="1" colspan="1">0.60</td><td rowspan="1" colspan="1">5.00</td><td rowspan="1" colspan="1">12.0</td></tr><tr><td rowspan="16" colspan="1">
                    <italic>
                      <tp:taxon-name><tp:taxon-name-part taxon-name-part-type="genus" reg="Teloglabrus">Teloglabrus</tp:taxon-name-part></tp:taxon-name>
                    </italic>
                  </td><td rowspan="1" colspan="1">
                    <italic>
                      <tp:taxon-name><tp:taxon-name-part taxon-name-part-type="genus" reg="Teloglabrus"/><tp:taxon-name-part taxon-name-part-type="species" reg="australis">australis</tp:taxon-name-part></tp:taxon-name>
                    </italic>
                  </td><td rowspan="1" colspan="1">South Africa, G. of Eden</td><td rowspan="1" colspan="1">0.39</td><td rowspan="1" colspan="1">4.60</td><td rowspan="1" colspan="1">8.4</td></tr><tr><td rowspan="1" colspan="1">
                    <italic>
                      <tp:taxon-name><tp:taxon-name-part taxon-name-part-type="genus" reg="Teloglabrus"/><tp:taxon-name-part taxon-name-part-type="species" reg="curvipes">curvipes</tp:taxon-name-part></tp:taxon-name>
                    </italic>
                  </td><td rowspan="1" colspan="1">South Africa, Ingeli For.</td><td rowspan="1" colspan="1">0.33</td><td rowspan="1" colspan="1">5.00</td><td rowspan="1" colspan="1">6.5</td></tr><tr><td rowspan="1" colspan="1">
                    <italic>
                      <tp:taxon-name><tp:taxon-name-part taxon-name-part-type="genus" reg="Teloglabrus"/><tp:taxon-name-part taxon-name-part-type="species" reg="duplospinosus">duplospinosus</tp:taxon-name-part></tp:taxon-name>
                    </italic>
                  </td><td rowspan="1" colspan="1">South Africa, Lions Bush</td><td rowspan="1" colspan="1">0.33</td><td rowspan="1" colspan="1">4.90</td><td rowspan="1" colspan="1">6.6</td></tr><tr><td rowspan="1" colspan="1">
                    <italic>
                      <tp:taxon-name><tp:taxon-name-part taxon-name-part-type="genus" reg="Teloglabrus"/><tp:taxon-name-part taxon-name-part-type="species" reg="entabenensis">entabenensis</tp:taxon-name-part></tp:taxon-name>
                    </italic>
                  </td><td rowspan="1" colspan="1">South Africa, Entabeni For.</td><td rowspan="1" colspan="1">0.35</td><td rowspan="1" colspan="1">5.00</td><td rowspan="1" colspan="1">7.0</td></tr><tr><td rowspan="1" colspan="1">
                    <italic>
                      <tp:taxon-name><tp:taxon-name-part taxon-name-part-type="genus" reg="Teloglabrus"/><tp:taxon-name-part taxon-name-part-type="species" reg="lebombensis">lebombensis</tp:taxon-name-part></tp:taxon-name>
                    </italic>
                  </td><td rowspan="1" colspan="1">South Africa, Gwaleni For.</td><td rowspan="1" colspan="1">0.39</td><td rowspan="1" colspan="1">5.30</td><td rowspan="1" colspan="1">7.3</td></tr><tr><td rowspan="1" colspan="1">
                    <italic>
                      <tp:taxon-name><tp:taxon-name-part taxon-name-part-type="genus" reg="Teloglabrus"/><tp:taxon-name-part taxon-name-part-type="species" reg="londti">londti</tp:taxon-name-part></tp:taxon-name>
                    </italic>
                  </td><td rowspan="1" colspan="1">South Africa, Grahamstown</td><td rowspan="1" colspan="1">0.30</td><td rowspan="1" colspan="1">5.20</td><td rowspan="1" colspan="1">5.8</td></tr><tr><td rowspan="1" colspan="1">
                    <italic>
                      <tp:taxon-name><tp:taxon-name-part taxon-name-part-type="genus" reg="Teloglabrus"/><tp:taxon-name-part taxon-name-part-type="species" reg="milleri">milleri</tp:taxon-name-part></tp:taxon-name>
                    </italic>
                  </td><td rowspan="1" colspan="1">South Africa, Nkandla For.</td><td rowspan="1" colspan="1">0.33</td><td rowspan="1" colspan="1">5.00</td><td rowspan="1" colspan="1">6.5</td></tr><tr><td rowspan="1" colspan="1">
                    <italic>
                      <tp:taxon-name><tp:taxon-name-part taxon-name-part-type="genus" reg="Teloglabrus"/><tp:taxon-name-part taxon-name-part-type="species" reg="pelecyformis">pelecyformis</tp:taxon-name-part></tp:taxon-name>
                    </italic>
                  </td><td rowspan="1" colspan="1">South Africa, Town Bush</td><td rowspan="1" colspan="1">0.40</td><td rowspan="1" colspan="1">5.50</td><td rowspan="1" colspan="1">7.3</td></tr><tr><td rowspan="1" colspan="1">
                    <italic>
                      <tp:taxon-name><tp:taxon-name-part taxon-name-part-type="genus" reg="Teloglabrus"/><tp:taxon-name-part taxon-name-part-type="species" reg="prolongatus">prolongatus</tp:taxon-name-part></tp:taxon-name>
                    </italic>
                  </td><td rowspan="1" colspan="1">South Africa, Deepdale</td><td rowspan="1" colspan="1">0.31</td><td rowspan="1" colspan="1">4.70</td><td rowspan="1" colspan="1">6.6</td></tr><tr><td rowspan="1" colspan="1">
                    <italic>
                      <tp:taxon-name><tp:taxon-name-part taxon-name-part-type="genus" reg="Teloglabrus"/><tp:taxon-name-part taxon-name-part-type="species" reg="sabiensis">sabiensis</tp:taxon-name-part></tp:taxon-name>
                    </italic>
                  </td><td rowspan="1" colspan="1">South Africa, Frankfurt For.</td><td rowspan="1" colspan="1">0.36</td><td rowspan="1" colspan="1">5.00</td><td rowspan="1" colspan="1">7.3</td></tr><tr><td rowspan="1" colspan="1">
                    <italic>
                      <tp:taxon-name><tp:taxon-name-part taxon-name-part-type="genus" reg="Teloglabrus"/><tp:taxon-name-part taxon-name-part-type="species" reg="sanorum">sanorum</tp:taxon-name-part></tp:taxon-name>
                    </italic>
                  </td><td rowspan="1" colspan="1">South Africa, Drakensberg</td><td rowspan="1" colspan="1">0.31</td><td rowspan="1" colspan="1">4.92</td><td rowspan="1" colspan="1">6.4</td></tr><tr><td rowspan="1" colspan="1">
                    <italic>
                      <tp:taxon-name><tp:taxon-name-part taxon-name-part-type="genus" reg="Teloglabrus"/><tp:taxon-name-part taxon-name-part-type="species" reg="sanorum">sanorum</tp:taxon-name-part></tp:taxon-name>
                    </italic>
                  </td><td rowspan="1" colspan="1">South Africa, Drakensberg</td><td rowspan="1" colspan="1">0.30</td><td rowspan="1" colspan="1">4.92</td><td rowspan="1" colspan="1">6.1</td></tr><tr><td rowspan="1" colspan="1">
                    <italic>
                      <tp:taxon-name><tp:taxon-name-part taxon-name-part-type="genus" reg="Teloglabrus"/><tp:taxon-name-part taxon-name-part-type="species" reg="stuckenbergi">stuckenbergi</tp:taxon-name-part></tp:taxon-name>
                    </italic>
                  </td><td rowspan="1" colspan="1">South Africa, Mariepskop</td><td rowspan="1" colspan="1">0.36</td><td rowspan="1" colspan="1">6.50</td><td rowspan="1" colspan="1">5.6</td></tr><tr><td rowspan="1" colspan="1">
                    <italic>
                      <tp:taxon-name><tp:taxon-name-part taxon-name-part-type="genus" reg="Teloglabrus"/><tp:taxon-name-part taxon-name-part-type="species" reg="tsitsikamensis">tsitsikamensis</tp:taxon-name-part></tp:taxon-name>
                    </italic>
                  </td><td rowspan="1" colspan="1">South Africa, Tsitsikama</td><td rowspan="1" colspan="1">0.39</td><td rowspan="1" colspan="1">4.60</td><td rowspan="1" colspan="1">8.4</td></tr><tr><td rowspan="1" colspan="1">
                    <italic>
                      <tp:taxon-name><tp:taxon-name-part taxon-name-part-type="genus" reg="Teloglabrus"/><tp:taxon-name-part taxon-name-part-type="species" reg="trituberculatus">trituberculatus</tp:taxon-name-part></tp:taxon-name>
                    </italic>
                  </td><td rowspan="1" colspan="1">Mozambique, Gorongosa Mt</td><td rowspan="1" colspan="1">0.34</td><td rowspan="1" colspan="1">5.50</td><td rowspan="1" colspan="1">6.1</td></tr><tr><td rowspan="1" colspan="1">
                    <italic>
                      <tp:taxon-name><tp:taxon-name-part taxon-name-part-type="genus" reg="Teloglabrus"/><tp:taxon-name-part taxon-name-part-type="species" reg="vumbensis">vumbensis</tp:taxon-name-part></tp:taxon-name>
                    </italic>
                  </td><td rowspan="1" colspan="1">Zimbabwe, Vumba Mt</td><td rowspan="1" colspan="1">0.35</td><td rowspan="1" colspan="1">5.20</td><td rowspan="1" colspan="1">6.7</td></tr></tbody></table></table-wrap><fig id="F35" position="float" orientation="portrait"><object-id xmlns:xlink="http://www.w3.org/1999/xlink" content-type="doi" xlink:type="simple">10.3897/zookeys.1144.95619.figures136-138</object-id><object-id xmlns:xlink="http://www.w3.org/1999/xlink" content-type="arpha" xlink:type="simple">BF0F63D5-DC55-582E-B591-24773FC3B4AF</object-id><label>Figures 136–138.</label><caption><p><italic><tp:taxon-name><tp:taxon-name-part taxon-name-part-type="genus" reg="Centrioncus">Centrioncus</tp:taxon-name-part><tp:taxon-name-part taxon-name-part-type="species" reg="jacobae">jacobae</tp:taxon-name-part></tp:taxon-name></italic>, ♂, Mt Soche <bold>136</bold> holotype, abdomen, hind femur, lateral view <bold>137</bold> epandrium, surstyli, posterior view <bold>138</bold> paratype, subepandrial clasper and surstylus, inner view. Scale bars: 0.5 mm (<bold>136</bold>); 0.1 mm (<bold>137, 138</bold>).</p></caption><graphic xmlns:xlink="http://www.w3.org/1999/xlink" xlink:href="zookeys-1144-001_article-95619__-g035.jpg" position="float" orientation="portrait" xlink:type="simple" id="oo_803948.jpg"><uri content-type="original_file" xlink:type="simple">https://binary.pensoft.net/fig/803948</uri></graphic></fig></tp:treatment-sec><tp:treatment-sec sec-type="distribution" id="SECID0ELAGK"><title>Distribution and habitat.</title><p>This species occurs at altitudes between 1300 and 1400 m in rain forests on the mountains around Blantyre and Limbe in Malawi. The rain forest at Mount Ndirande is gone, but patches on Mount Soche remain. The largest patches of rain forest remain on Mount Chiradzulu. However, this latter remark is quite relative when <xref ref-type="bibr" rid="B37">Loveridge’s (1954)</xref> observations about the Chiradzulu forest are considered: “Unfortunately the forest was but a pitiful remnant of its former self, few of its trees exceeding thirty feet in height and even these patches of secondary growth were separated by bracken which had swept up from below” and “This deforestation has resulted in the drying up of many of the streams during much of the year”. The strong discontinuity of the habitat of Afromontane Forest Flies will obviously be reinforced by the ongoing deforestation.</p><p>In the period 1971–1975, extensive collecting of <tp:taxon-name><tp:taxon-name-part taxon-name-part-type="family">Diopsidae</tp:taxon-name-part></tp:taxon-name> was carried out in Malawi. Regular sampling took place on other mountains in Malawi, like the Nyika Plateau, Ntchisi Mountain, Dedza Mountain, Zomba Plateau and Mount Mulanje. However, <italic><tp:taxon-name><tp:taxon-name-part taxon-name-part-type="genus" reg="Centrioncus">Centrioncus</tp:taxon-name-part></tp:taxon-name></italic> were never encountered on these other mountains.</p></tp:treatment-sec><tp:treatment-sec sec-type="remarks" id="SECID0EDBGK"><title>Remarks.</title><p><xref ref-type="bibr" rid="B12">Feijen (1983)</xref> remarked that <italic><tp:taxon-name><tp:taxon-name-part taxon-name-part-type="genus" reg="Centrioncus">Centrioncus</tp:taxon-name-part><tp:taxon-name-part taxon-name-part-type="species" reg="jacobae">jacobae</tp:taxon-name-part></tp:taxon-name></italic> was every now and then collected together with other diopsids, especially <italic><tp:taxon-name><tp:taxon-name-part taxon-name-part-type="genus" reg="Diopsis">Diopsis</tp:taxon-name-part><tp:taxon-name-part taxon-name-part-type="species" reg="phlogodes">phlogodes</tp:taxon-name-part></tp:taxon-name></italic> Hendel. However, this was a misidentification of a species of the <italic><tp:taxon-name><tp:taxon-name-part taxon-name-part-type="genus" reg="Diopsina">D.</tp:taxon-name-part><tp:taxon-name-part taxon-name-part-type="species" reg="cruciata">cruciata</tp:taxon-name-part></tp:taxon-name></italic> species-group. <italic><tp:taxon-name><tp:taxon-name-part taxon-name-part-type="genus" reg="Diopsis">Diopsis</tp:taxon-name-part><tp:taxon-name-part taxon-name-part-type="species" reg="phlogodes">phlogodes</tp:taxon-name-part></tp:taxon-name></italic> is a junior synonym of the rice stem-borer <italic><tp:taxon-name><tp:taxon-name-part taxon-name-part-type="genus" reg="Diopsis">D.</tp:taxon-name-part><tp:taxon-name-part taxon-name-part-type="species" reg="longicornis">longicornis</tp:taxon-name-part></tp:taxon-name></italic> Macquart (see <xref ref-type="bibr" rid="B14">Feijen 1985</xref>).</p></tp:treatment-sec><tp:treatment-sec><!--Section generated to contain objects referenced in tp:taxon-treatment.--><fig id="F2" position="float" orientation="portrait"><object-id xmlns:xlink="http://www.w3.org/1999/xlink" content-type="doi" xlink:type="simple">10.3897/zookeys.1144.95619.figures5-8</object-id><object-id xmlns:xlink="http://www.w3.org/1999/xlink" content-type="arpha" xlink:type="simple">498E604A-A1EF-5C92-BE7C-BD6EAAF6FDCA</object-id><label>Figures 5–8.</label><caption><p><italic><tp:taxon-name><tp:taxon-name-part taxon-name-part-type="genus" reg="Centrioncus">Centrioncus</tp:taxon-name-part></tp:taxon-name></italic>, dorsal view of wings <bold>5</bold> ♀, holotype, <italic><tp:taxon-name><tp:taxon-name-part taxon-name-part-type="genus" reg="Centrioncus">C.</tp:taxon-name-part><tp:taxon-name-part taxon-name-part-type="species" reg="crassifemur">crassifemur</tp:taxon-name-part></tp:taxon-name></italic> sp. nov., N’dalatando <bold>6</bold> ♂, <italic><tp:taxon-name><tp:taxon-name-part taxon-name-part-type="genus" reg="Centrioncus">C.</tp:taxon-name-part><tp:taxon-name-part taxon-name-part-type="species" reg="decoronotus">decoronotus</tp:taxon-name-part></tp:taxon-name></italic> Njuki-Ini Forest <bold>7</bold> ♂, <italic><tp:taxon-name><tp:taxon-name-part taxon-name-part-type="genus" reg="Centrioncus">C.</tp:taxon-name-part><tp:taxon-name-part taxon-name-part-type="species" reg="jacobae">jacobae</tp:taxon-name-part></tp:taxon-name></italic> Mount Soche <bold>8</bold> ♀, <italic><tp:taxon-name><tp:taxon-name-part taxon-name-part-type="genus" reg="Centrioncus">C.</tp:taxon-name-part><tp:taxon-name-part taxon-name-part-type="species" reg="prodiopsis">prodiopsis</tp:taxon-name-part></tp:taxon-name></italic>, Oloitokitok. Scale bars: 0.5 mm.</p></caption><graphic xmlns:xlink="http://www.w3.org/1999/xlink" xlink:href="zookeys-1144-001_article-95619__-g002.jpg" position="float" orientation="portrait" xlink:type="simple" id="oo_803915.jpg"><uri content-type="original_file" xlink:type="simple">https://binary.pensoft.net/fig/803915</uri></graphic></fig></tp:treatment-sec><ref-list><ref id="B20"><mixed-citation xmlns:xlink="http://www.w3.org/1999/xlink" xlink:type="simple"><person-group><name name-style="western"><surname>Feijen</surname><given-names>HR</given-names></name><name name-style="western"><surname>Feijen</surname><given-names>C</given-names></name></person-group> (<year>2021</year>) <article-title>64. <tp:taxon-name><tp:taxon-name-part taxon-name-part-type="family">Diopsidae</tp:taxon-name-part></tp:taxon-name> (Stalk-eyed Flies and Afromontane Forest Flies).</article-title> In: <person-group><name name-style="western"><surname>Kirk-Spriggs</surname><given-names>AH</given-names></name><name name-style="western"><surname>Sinclair</surname><given-names>BJ</given-names></name></person-group> (<role>Eds</role>) <issue-title>Manual of Afrotropical Diptera (Vol. 3). Brachycera: Cyclorrhapha, excluding Calyptratae.</issue-title><source>Suricata</source><volume>8</volume>: <fpage>1523</fpage>–<lpage>1543</lpage>. South African National Biodiversity Institute, Pretoria. <ext-link xlink:type="simple" ext-link-type="uri" xlink:href="https://www.nhm.ac.uk/our-science/our-work/biodiversity/manual-afrotropical-diptera.html">https://www.nhm.ac.uk/our-science/our-work/biodiversity/manual-afrotropical-diptera.html</ext-link></mixed-citation></ref><ref id="B12"><mixed-citation xmlns:xlink="http://www.w3.org/1999/xlink" xlink:type="simple"><person-group><name name-style="western"><surname>Feijen</surname><given-names>HR</given-names></name></person-group> (<year>1983</year>) <article-title>Systematics and phylogeny of <tp:taxon-name><tp:taxon-name-part taxon-name-part-type="family">Centrioncidae</tp:taxon-name-part></tp:taxon-name>, a new Afromontane family of <tp:taxon-name><tp:taxon-name-part taxon-name-part-type="order">Diptera</tp:taxon-name-part></tp:taxon-name> (<tp:taxon-name><tp:taxon-name-part taxon-name-part-type="infraorder">Schizophora</tp:taxon-name-part></tp:taxon-name>).</article-title><source>Zoologische Verhandelingen Leiden</source><volume>202</volume>: <fpage>1</fpage>–<lpage>137</lpage>. <ext-link xlink:type="simple" ext-link-type="uri" xlink:href="http://www.repository.naturalis.nl/document/149145">http://www.repository.naturalis.nl/document/149145</ext-link></mixed-citation></ref><ref id="B37"><mixed-citation xmlns:xlink="http://www.w3.org/1999/xlink" xlink:type="simple"><person-group><name name-style="western"><surname>Loveridge</surname><given-names>A</given-names></name></person-group> (<year>1954</year>) <source>I Drank the Zambezi.</source><publisher-name>Lutterworth Press</publisher-name>, <publisher-loc>London</publisher-loc>, <size units="page">296 pp</size>.</mixed-citation></ref><ref id="B14"><mixed-citation xmlns:xlink="http://www.w3.org/1999/xlink" xlink:type="simple"><person-group><name name-style="western"><surname>Feijen</surname><given-names>HR</given-names></name></person-group> (<year>1985</year>) <article-title>The correct names of the African rice stem-boring <tp:taxon-name><tp:taxon-name-part taxon-name-part-type="family">Diopsidae</tp:taxon-name-part></tp:taxon-name> (stalk-eyed flies).</article-title><source>International Rice Research Newsletter</source><volume>10</volume>(<issue>5</issue>): <fpage>21</fpage>–<lpage>22</lpage>. <ext-link xlink:type="simple" ext-link-type="uri" xlink:href="http://books.irri.org/IRRN10no5_content.pdf">http://books.irri.org/IRRN10no5_content.pdf</ext-link></mixed-citation></ref></ref-list></tp:taxon-treatment>
