# Supplementary material for: ﻿A revision of Centrioncus Speiser (Diptera, Diopsidae, Centrioncinae) with descriptions of new species from Angola, Burundi, and Kenya
Source: Zookeys. 2023 Feb 1;1144:1–93. doi: 10.3897/zookeys.1144.95619 (PMC10208442; doi:10.3897/zookeys.1144.95619)
Supplement: XML Treatment for Centrioncus prodiopsis [file zookeys.1144.95619-treatment13.xml]

<!DOCTYPE tp:taxon-treatment
  PUBLIC "-//TaxonX//DTD Taxonomic Treatment Publishing DTD v0 20100105//EN" "tax-treatment-NSO.dtd">
<tp:taxon-treatment xmlns:tp="http://www.plazi.org/taxpub"><tp:treatment-meta><kwd-group><label>Taxon classification</label><kwd>
              <named-content content-type="kingdom">Animalia</named-content>
            </kwd><kwd>
              <named-content content-type="order">Diptera</named-content>
            </kwd><kwd>
              <named-content content-type="family">Diopsidae</named-content>
            </kwd></kwd-group><mixed-citation publication-type="journal"><person-group><name><surname>Feijen</surname><given-names>Hans R.</given-names></name><name><surname>Feijen</surname><given-names>Cobi</given-names></name></person-group><article-title>﻿A revision of <italic><tp:taxon-name><tp:taxon-name-part taxon-name-part-type="genus" reg="Centrioncus">Centrioncus</tp:taxon-name-part></tp:taxon-name></italic> Speiser (<tp:taxon-name><tp:taxon-name-part taxon-name-part-type="order">Diptera</tp:taxon-name-part></tp:taxon-name>, <tp:taxon-name><tp:taxon-name-part taxon-name-part-type="family">Diopsidae</tp:taxon-name-part></tp:taxon-name>, <tp:taxon-name><tp:taxon-name-part taxon-name-part-type="subfamily">Centrioncinae</tp:taxon-name-part></tp:taxon-name>) with descriptions of new species from Angola, Burundi, and Kenya</article-title><source>Zookeys</source><day>01</day><month>02</month><year>2023</year><volume>1144</volume><fpage>1</fpage><lpage>93</lpage><pub-id pub-id-type="doi">10.3897/zookeys.1144.95619</pub-id></mixed-citation></tp:treatment-meta><tp:nomenclature><label>﻿</label><tp:taxon-name>
            <object-id xmlns:xlink="http://www.w3.org/1999/xlink" content-type="arpha" xlink:type="simple">A42B13D1-4836-5FBB-9F9E-AE6F61D4D2C8</object-id>
            <tp:taxon-name-part taxon-name-part-type="genus" reg="Centrioncus">Centrioncus</tp:taxon-name-part>
            <tp:taxon-name-part taxon-name-part-type="species" reg="prodiopsis">prodiopsis</tp:taxon-name-part>
          </tp:taxon-name><tp:taxon-authority>Speiser</tp:taxon-authority><xref ref-type="fig" rid="F2">Figs 8</xref><xref ref-type="fig" rid="F8">, 29</xref><xref ref-type="fig" rid="F36">, 139–145</xref><xref ref-type="fig" rid="F37">, 146–149</xref><xref ref-type="fig" rid="F38">, 150, 151</xref><xref ref-type="fig" rid="F39">, 152</xref><xref ref-type="table" rid="T8">, Tables 8</xref><xref ref-type="table" rid="T9">, 9</xref><tp:nomenclature-citation-list><tp:nomenclature-citation><tp:taxon-name>
                <tp:taxon-name-part taxon-name-part-type="genus" reg="Centrioncus">Centrioncus</tp:taxon-name-part>
                <tp:taxon-name-part taxon-name-part-type="species" reg="prodiopsis">prodiopsis</tp:taxon-name-part>
              </tp:taxon-name><comment>Speiser, 1910: 191; Hennig in litt. 1950 (Shillito archive, <named-content xmlns:xlink="http://www.w3.org/1999/xlink" content-type="dwc:institutional_code" xlink:title="Natural History Museum, London" xlink:href="http://grbio.org/institution/natural-history-museum-london" xlink:type="simple">NHMUK</named-content>); <xref ref-type="bibr" rid="B12">Feijen 1983</xref>: 80; <xref ref-type="bibr" rid="B8">De Meyer 2004</xref>: 28.</comment></tp:nomenclature-citation></tp:nomenclature-citation-list></tp:nomenclature><tp:treatment-sec sec-type="Type series" id="SECID0EHGGK"><title>Type series.</title><p>Tanzania, <bold><italic>lectotype</italic></bold> ♂ (designated by <xref ref-type="bibr" rid="B12">Feijen 1983</xref>), Kibonoto [Kibongoto <named-content xmlns:xlink="http://www.w3.org/1999/xlink" content-type="dwc:verbatimCoordinates" xlink:type="simple"><named-content content-type="geo-json" specific-use="{&#34;type&#34;:&#34;Point&#34;,&#34;coordinates&#34;:[37.100000,-3.183333]}" id="NCID0EXGGK" xlink:type="simple">3°11'S, 37°06'E</named-content></named-content>], Kilimandjaro [Kilimanjaro], 7.x.1905–06, 2000–3500 m, Y. Sjöstedt (<named-content xmlns:xlink="http://www.w3.org/1999/xlink" content-type="dwc:institutional_code" xlink:title="Naturhistoriska Riksmuseet" xlink:href="http://grbio.org/institution/naturhistoriska-riksmuseet" xlink:type="simple">NHRS</named-content>). <bold><italic>Paralectotypes</italic></bold>: 1 ♀, same locality, 5.i.1905–06, 2000 m, Y. Sjöstedt (<named-content xmlns:xlink="http://www.w3.org/1999/xlink" content-type="dwc:institutional_code" xlink:title="Naturhistoriska Riksmuseet" xlink:href="http://grbio.org/institution/naturhistoriska-riksmuseet" xlink:type="simple">NHRS</named-content>); 1 ♀ (no abdomen), same locality, ix.1905–06, 1300–1900 m, Y. Sjöstedt (<named-content xmlns:xlink="http://www.w3.org/1999/xlink" content-type="dwc:institutional_code" xlink:title="Naturhistoriska Riksmuseet" xlink:href="http://grbio.org/institution/naturhistoriska-riksmuseet" xlink:type="simple">NHRS</named-content>); 1 ♂ (no abdomen, but genitalia drawn by Hennig prior to1950, who marked the drawings with “holotype <italic><tp:taxon-name><tp:taxon-name-part taxon-name-part-type="genus" reg="Centrioncus">C.</tp:taxon-name-part><tp:taxon-name-part taxon-name-part-type="species" reg="prodiopsis">prodiopsis</tp:taxon-name-part></tp:taxon-name></italic>”), same locality, 5.i.1905–06, 2000 m, Y. Sjöstedt (<named-content xmlns:xlink="http://www.w3.org/1999/xlink" content-type="dwc:institutional_code" xlink:title="Museum für Naturkunde der Humboldt-Universität" xlink:href="http://grbio.org/institution/museum-f%C3%BCr-naturkunde-2" xlink:type="simple">ZMHB</named-content>).</p></tp:treatment-sec><tp:treatment-sec sec-type="material" id="SECID0E1HGK"><title>Material studied.</title><p>Kenya: 2 ♀, Rift Valley Prov., Olloitokitok [Oloitokitok], malaise trap, indigenous forest, <named-content xmlns:xlink="http://www.w3.org/1999/xlink" content-type="dwc:verbatimCoordinates" xlink:type="simple"><named-content content-type="geo-json" specific-use="{&#34;type&#34;:&#34;Point&#34;,&#34;coordinates&#34;:[37.507140,-2.944560]}" id="NCID0EDIGK" xlink:type="simple">2.94456°S, 37.50714°E</named-content></named-content>, 11–25.xi.2011, 1853 m, R. Copeland (<abbrev xmlns:xlink="http://www.w3.org/1999/xlink" xlink:title="International Centre of Insect Physiology and Ecology" id="ABBRID0EIIGK" xlink:type="simple">ICIPE</abbrev>).</p></tp:treatment-sec><tp:treatment-sec sec-type="diagnosis" id="SECID0EMIGK"><title>Diagnosis.</title><p><italic><tp:taxon-name><tp:taxon-name-part taxon-name-part-type="genus" reg="Centrioncus">Centrioncus</tp:taxon-name-part><tp:taxon-name-part taxon-name-part-type="species" reg="prodiopsis">prodiopsis</tp:taxon-name-part></tp:taxon-name></italic> can be recognised by mesally slightly depressed pruinose frons with two glossy spots; glossy collar; pruinose, blackish brown scutum, brown humeral calli; blackish brown scutellum with brown lateral sides; blackish brown pleura, brown propleuron with paler ventral half; scutellar spine/scutellum ratio: ~ 0.98; apical seta/scutellar spine ratio: ~ 1.02; pale, strongly incrassate fore femur (<abbrev xmlns:xlink="http://www.w3.org/1999/xlink" xlink:title="(ratio) length/width" id="ABBRID0E4IGK" xlink:type="simple">l/w</abbrev> ratio: 2.92) with ~ 31.1 tubercles, on inner side with brown stripe on distal two-fifths (Fig. <xref ref-type="fig" rid="F36">143</xref>); very large central wing spot (Fig. <xref ref-type="fig" rid="F2">8</xref>), covering nearly basal half of cell r4+5, extending into distal half of cell br, extending into distal two-thirds of cell bm+dm and well into cells r2+3, m1 and m4; tergites 1–6 uniformly blackish brown; female 7<sup>th</sup> spiracle in tergite; sternite 4 rounded, anteriorly significant, rounded invagination; sternite 5 rounded trapezoidal, anteriorly significant, rounded invagination; sternites 4 and 5 with anterior pair of small heavily sclerotised spots (Fig. <xref ref-type="fig" rid="F37">146</xref>); sternite 5 half-length of sternite 4; sternite 6 trapezoidal, 1.4× as broad as sternites 1–5; anterior sclerite of sternite 7 trapezoidal, <abbrev xmlns:xlink="http://www.w3.org/1999/xlink" xlink:title="(ratio) width/length" id="ABBRID0EPJGK" xlink:type="simple">w/l</abbrev> ratio: ~ 2.5, posterior sclerite of sternite 7 rounded, broad U-shaped (Figs <xref ref-type="fig" rid="F37">147</xref>, <xref ref-type="fig" rid="F37">148</xref>); female cercus rather elongate, <abbrev xmlns:xlink="http://www.w3.org/1999/xlink" xlink:title="(ratio) length/width" id="ABBRID0E2JGK" xlink:type="simple">l/w</abbrev> ratio: 4.0; subanal plate pentagonal, laterally convex and with acuminate apex; smooth spermathecae, very large apical dimple, cup-shaped, some dispersed tiny tubercles; common base of outer and median arms of surstylus short, broad; outer arm trapezoidal, straight lateral sides, broadening apically to twice width at base, apically with row of 17 tubercles (Fig. <xref ref-type="fig" rid="F38">150</xref>); median arm slender, parallel-sided, slightly curved rod, shorter than outer arm, apically with six setulae, no spinous setae; outer arm and basal half of median arm clothed in microtrichia on outer side; inner arm short, ca. half-length of other arms, with bulbous preapical apophysis; subepandrial clasper elongate, narrow, hardly constricted at base, apical corners rounded, apically hardly convex (Fig. <xref ref-type="fig" rid="F38">151</xref>); male cercus basally narrow, broadening apically, with broad lateral extension.</p><fig id="F36" position="float" orientation="portrait"><object-id xmlns:xlink="http://www.w3.org/1999/xlink" content-type="doi" xlink:type="simple">10.3897/zookeys.1144.95619.figures139-145</object-id><object-id xmlns:xlink="http://www.w3.org/1999/xlink" content-type="arpha" xlink:type="simple">FB33F64D-6A8A-556E-8437-78E5085C7F3E</object-id><label>Figures 139–145.</label><caption><p><italic><tp:taxon-name><tp:taxon-name-part taxon-name-part-type="genus" reg="Centrioncus">Centrioncus</tp:taxon-name-part><tp:taxon-name-part taxon-name-part-type="species" reg="prodiopsis">prodiopsis</tp:taxon-name-part></tp:taxon-name></italic>, ♀, Oloitokitok <bold>139</bold> habitus, lateral view <bold>140</bold> thorax, dorsal view <bold>141</bold> head, anterolateral view <bold>142</bold> abdomen, dorsal view <bold>143</bold> fore femur, inner view <bold>144</bold> hind femur, outer view <bold>145</bold> hind femur, inner view. Scale bars: 0.5 mm (<bold>139–142</bold>); thorax, head, abdomen), 0.2 mm (<bold>143–145</bold>).</p></caption><graphic xmlns:xlink="http://www.w3.org/1999/xlink" xlink:href="zookeys-1144-001_article-95619__-g036.jpg" position="float" orientation="portrait" xlink:type="simple" id="oo_803949.jpg"><uri content-type="original_file" xlink:type="simple">https://binary.pensoft.net/fig/803949</uri></graphic></fig><fig id="F37" position="float" orientation="portrait"><object-id xmlns:xlink="http://www.w3.org/1999/xlink" content-type="doi" xlink:type="simple">10.3897/zookeys.1144.95619.figures146-149</object-id><object-id xmlns:xlink="http://www.w3.org/1999/xlink" content-type="arpha" xlink:type="simple">26C62A34-26E7-5B21-97AD-104369E0F0E5</object-id><label>Figures 146–149.</label><caption><p><italic><tp:taxon-name><tp:taxon-name-part taxon-name-part-type="genus" reg="Centrioncus">Centrioncus</tp:taxon-name-part><tp:taxon-name-part taxon-name-part-type="species" reg="prodiopsis">prodiopsis</tp:taxon-name-part></tp:taxon-name></italic>, ♀, Oloitokitok <bold>146</bold> sternites 1–6, ventral view <bold>147, 148</bold> sternite 7, ventral view <bold>149</bold> tergite 7 and cerci, posterolateral view. Scale bars: 0.5 mm (<bold>146</bold>); 0.1 mm (<bold>147–149</bold>).</p></caption><graphic xmlns:xlink="http://www.w3.org/1999/xlink" xlink:href="zookeys-1144-001_article-95619__-g037.jpg" position="float" orientation="portrait" xlink:type="simple" id="oo_803950.jpg"><uri content-type="original_file" xlink:type="simple">https://binary.pensoft.net/fig/803950</uri></graphic></fig></tp:treatment-sec><tp:treatment-sec sec-type="description" id="SECID0ETMGK"><title>Supplementary description.</title><p><xref ref-type="bibr" rid="B12">Feijen (1983)</xref> studied the ♂ lectotype and one ♀ paralectotype. The redescription by Hennig (in litt.) of the specimen of the type series in <named-content xmlns:xlink="http://www.w3.org/1999/xlink" content-type="dwc:institutional_code" xlink:title="Museum für Naturkunde der Humboldt-Universität" xlink:href="http://grbio.org/institution/museum-f%C3%BCr-naturkunde-2" xlink:type="simple">ZMHB</named-content> also became available. Now two additional females from Kenya could be examined, but one of these two flies was rather teneral. Updated biometrical data are now given. Additional morphological data and illustrations are presented.</p><p><bold><italic>Measurements</italic>.</bold><xref ref-type="bibr" rid="B52">Speiser (1910)</xref> provided length for type series as 4¾–5¼ mm. Length of body 5.9 mm (♀ paralectotype), 4.9 mm (Kenya ♀) and 5.0 mm (♂ lectotype), width of head 1.20 mm (♀ paralectotype), 1.08 and 1.04 (Kenya ♀♀), and 1.06 mm (♂ lectotype), length of wing 5.4 mm (♀ paralectotype), 4.5 mm (Kenya ♀) and 4.6 mm (♂ lectotype), length of scutellar spine 0.37 mm (♀ paralectotype), 0.34 and 0.36 (Kenya ♀♀), and 0.29 mm (♂ lectotype).</p><p><bold><italic>Head</italic>.</bold> As in lectotype and paralectotype, Kenya specimens with frons slightly depressed mesally, anterior quarter of pruinose frons less dark brown and on either side of ocellar tubercle with glossy spot (Fig. <xref ref-type="fig" rid="F36">141</xref>); length of outer vertical seta 0.31 mm (<italic>n</italic> = 2), length of fronto-orbital seta 0.22 mm (<italic>n</italic> = 2).</p><p><bold><italic>Thorax</italic>.</bold> Collar dark brown, mainly glossy; basiliform prosternum dark brown, slender, triangular and anteriorly acuminate; scutum blackish brown and pruinose, humeral callus brown and more glossy (Figs <xref ref-type="fig" rid="F36">139–141</xref>), <xref ref-type="bibr" rid="B52">Speiser (1910)</xref> stated humeral callus dark mahogany red, but was not visible in <xref ref-type="bibr" rid="B12">Feijen (1983)</xref>; scutellum blackish brown, pruinose, lateral sides and spines brown (Figs <xref ref-type="fig" rid="F36">139</xref>, <xref ref-type="fig" rid="F36">140</xref>); colouration of pleura of Kenya specimens corresponds to description of lectotype and paralectotype by <xref ref-type="bibr" rid="B12">Feijen (1983)</xref>, especially more brownish propleuron with paler ventral half (Fig. <xref ref-type="fig" rid="F36">139</xref>); densely pruinose spot on katepisternum (also mentioned by Speiser) distinct (Fig. <xref ref-type="fig" rid="F36">139</xref>); basiliform prosternum dark brown, slender, triangular and anteriorly acuminate; scutellar spine/scutellum ratio: 0.98 (<italic>n</italic> = 2, range 0.97–1.00); scutellar spine/body length ratio: 0.069 (<italic>n</italic> = 1); two Kenya specimens with apical seta/scutellar spine ratio: 1.02 (range 1.00–1.04) [<xref ref-type="bibr" rid="B12">Feijen (1983)</xref> described apical seta as “slightly larger than spine”]; scutellar length/scutellar width (at base) ratio: 0.64.</p><p><bold><italic>Wing</italic>.</bold> Almost transparent with very large, distinct, brownish central spot covering nearly basal half of cell r4+5 (well past crossvein dm-m), extending into distal half of cell br and extending into distal two-thirds of cell bm+dm and well into cells r2+3, m1 and m4 (Fig. <xref ref-type="fig" rid="F2">8</xref>); vein CuA+CuP from vein CuP onward extending under angle of 30° to wing margin in almost straight line; vein M4 continuing distal of crossvein dm-m in almost straight line to wing margin; cell cua subtriangular (Fig. <xref ref-type="fig" rid="F2">8</xref>).</p><p><bold><italic>Legs</italic>.</bold> Femur 1 (Fig. <xref ref-type="fig" rid="F36">143</xref>) strongly incrassate, <abbrev xmlns:xlink="http://www.w3.org/1999/xlink" xlink:title="(ratio) length/width" id="ABBRID0EEQGK" xlink:type="simple">l/w</abbrev> ratio: 2.92 (<italic>n</italic> = 1); two rows of spinous setae on distal two-thirds of femur 1 with 7.3 ± 0.2 setae (<italic>n</italic> = 8), inner row with 3.9 ± 0.1 setae, outer row with 3.4 ± 0.2 setae; two rows of tubercles on distal three-quarters of femur 1 with 31.1 ± 0.6 tubercles (<italic>n</italic> = 8), inner row with 15.4 ± 0.3 tubercles, outer row with 15.8 ± 0.4 tubercles; femur 1 yellowish brown with on inner side brown stripe on distal two-fifths (Fig. <xref ref-type="fig" rid="F36">143</xref>); femur 3 (Fig. <xref ref-type="fig" rid="F36">145</xref>) distally with 3.9 ± 0.4 (<italic>n</italic> = 8) tubercles; setal formula 3.4, 3.9, 15.8, 15.4, 3.9 which agrees with formula of type-series as given by <xref ref-type="bibr" rid="B12">Feijen (1983)</xref>: 3.5, 3.8, 15.8, 14.3, 3.0; femur 3 yellowish with on outer side brown stripe on distal quarter and on inner side vague brown spot apically (Figs <xref ref-type="fig" rid="F36">144</xref>, <xref ref-type="fig" rid="F36">145</xref>).</p><p><bold><italic>Preabdomen</italic>.</bold> Tergites uniformly blackish brown (Fig. <xref ref-type="fig" rid="F36">142</xref>), almost glossy, laterally with some pruinosity (Fig. <xref ref-type="fig" rid="F36">139</xref>); sternites brownish (Fig. <xref ref-type="fig" rid="F36">139</xref>); sternite 1 glossy but laterally with some pruinosity, sternite 2 glossy, sternites 3–6 pruinose (Fig. <xref ref-type="fig" rid="F37">146</xref>); membranous ventral areas with dark lateral spots; sternite 1 trapezoidal, anteriorly broader (Fig. <xref ref-type="fig" rid="F37">146</xref>); intersternite 1–2 dark, laterally acuminate, with thin lateral connections to main sternite 2; sternite 3 rectangular with rounded corners; sternites 4 and 5 anteriorly rounded, with significant rounded invagination, both sternites with pair of small heavily sclerotised spots anteriorly (Fig. <xref ref-type="fig" rid="F37">146</xref>); sternite 5 half-length of sternite 4; sternite 6 broadening posteriorly, ~ 1.4× as broad as sternites 1–5, with convex lateral sides.</p><p><bold><italic>Female postabdomen</italic>.</bold> Tergite 7 brown, paler brown along posterior margin (Fig. <xref ref-type="fig" rid="F37">149</xref>); anterior sclerite of sternite 7 trapezoidal, narrowing posteriorly, <abbrev xmlns:xlink="http://www.w3.org/1999/xlink" xlink:title="(ratio) width/length" id="ABBRID0ETSGK" xlink:type="simple">w/l</abbrev> ratio: ~ 2.5 (Figs <xref ref-type="fig" rid="F37">147</xref>, <xref ref-type="fig" rid="F37">148</xref>, Table <xref ref-type="table" rid="T8">8</xref>), brown but paler along posterior margin, glossy on anterior two-thirds, pruinose on posterior one-third; posterior sclerite of sternite 7 rounded, broadly U-shaped (Figs <xref ref-type="fig" rid="F37">147</xref>, <xref ref-type="fig" rid="F37">148</xref>), clothed in microtrichia and with 4–6 setulae at both posterior apices; cercus (Fig. <xref ref-type="fig" rid="F37">149</xref>) rather elongate, <abbrev xmlns:xlink="http://www.w3.org/1999/xlink" xlink:title="(ratio) length/width" id="ABBRID0EPTGK" xlink:type="simple">l/w</abbrev> ratio: 4.0 (Table <xref ref-type="table" rid="T8">8</xref>); 7<sup>th</sup> spiracle at edge of tergite (Fig. <xref ref-type="fig" rid="F37">148</xref>).</p><p><bold><italic>Male postabdomen</italic>.</bold> Outer and median arms of surstylus well separated, with short, broad common base (Fig. <xref ref-type="fig" rid="F38">150</xref>); outer arm somewhat trapezoidal with straight lateral sides, broadening apically to almost twice width at base, apically with row of 17 tubercles with tiny setulae in between, with rectangular, raised section with 11 setulae basally on inner side (Fig. <xref ref-type="fig" rid="F38">150</xref>), outer arm wholly clothed with microtrichia on outer side; median arm slender, parallel-sided, slightly curved rod-shaped, slightly shorter than outer arm, apically with 4 small setulae and 2 long setulae, no spinous setae present, basal half of outer side covered with microtrichia; inner arm of surstylus short, ca. half-length of other two arms, with a bulbous preapical apophysis, apically with five setulae (Fig. <xref ref-type="fig" rid="F38">150</xref>); subepandrial clasper (Fig. <xref ref-type="fig" rid="F38">151</xref>) elongate, slightly constricted at base, narrow, somewhat rectangular, apically with rounded corners, apical edge slightly convex, glabrous, with three long setulae centrally on inner side and four small hairs at apical edge; cercus basally narrow, broadening apically, with short, broad lateral extension, length/greatest width ratio: 1.4 (Table <xref ref-type="table" rid="T8">8</xref>); ejaculatory apodeme + sac very large, 12% of body length (Table <xref ref-type="table" rid="T9">9</xref>).</p><fig id="F38" position="float" orientation="portrait"><object-id xmlns:xlink="http://www.w3.org/1999/xlink" content-type="doi" xlink:type="simple">10.3897/zookeys.1144.95619.figures150-151</object-id><object-id xmlns:xlink="http://www.w3.org/1999/xlink" content-type="arpha" xlink:type="simple">946AE53F-2D4F-50A2-8246-77C4455DA9C2</object-id><label>Figures 150, 151.</label><caption><p><italic><tp:taxon-name><tp:taxon-name-part taxon-name-part-type="genus" reg="Centrioncus">Centrioncus</tp:taxon-name-part><tp:taxon-name-part taxon-name-part-type="species" reg="prodiopsis">prodiopsis</tp:taxon-name-part></tp:taxon-name></italic>, ♂, lectotype, Kibongoto <bold>150</bold> surstylus, inner view <bold>151</bold> subepandrial clasper and base of surstylus, posterior view. Scale bars: 0.1 mm.</p></caption><graphic xmlns:xlink="http://www.w3.org/1999/xlink" xlink:href="zookeys-1144-001_article-95619__-g038.jpg" position="float" orientation="portrait" xlink:type="simple" id="oo_803951.jpg"><uri content-type="original_file" xlink:type="simple">https://binary.pensoft.net/fig/803951</uri></graphic></fig></tp:treatment-sec><tp:treatment-sec sec-type="distribution" id="SECID0EYVGK"><title>Distribution and habitat.</title><p>The collecting localities are shown on the map for Eastern Africa (Fig. <xref ref-type="fig" rid="F8">29</xref>). The type locality is on the southern side of the Kilimanjaro region, while the Kenyan specimens are from the northern side of the Kilimanjaro region. In a straight line, the distance between the two localities is 55 km.</p></tp:treatment-sec><tp:treatment-sec sec-type="remarks" id="SECID0ECWGK"><title>Remarks.</title><p><xref ref-type="bibr" rid="B52">Speiser (1910)</xref> based his description on two pairs of specimens. <xref ref-type="bibr" rid="B12">Feijen (1983)</xref> used for his redescription one pair from <named-content xmlns:xlink="http://www.w3.org/1999/xlink" content-type="dwc:institutional_code" xlink:title="Naturhistoriska Riksmuseet" xlink:href="http://grbio.org/institution/naturhistoriska-riksmuseet" xlink:type="simple">NHRS</named-content>. In the <named-content xmlns:xlink="http://www.w3.org/1999/xlink" content-type="dwc:institutional_code" xlink:title="Naturhistoriska Riksmuseet" xlink:href="http://grbio.org/institution/naturhistoriska-riksmuseet" xlink:type="simple">NHRS</named-content> collection, there was one additional fly without an abdomen, while <named-content xmlns:xlink="http://www.w3.org/1999/xlink" content-type="dwc:institutional_code" xlink:title="Museum für Naturkunde der Humboldt-Universität" xlink:href="http://grbio.org/institution/museum-f%C3%BCr-naturkunde-2" xlink:type="simple">ZMHB</named-content> also housed one fly without an abdomen. Feijen designated the ♂ of the pair studied as lectotype and the ♀ as paralectotype. Now, a typed letter from W. Hennig, dated 3.xii.1947, was recovered from the J.F. Shillito archive (<named-content xmlns:xlink="http://www.w3.org/1999/xlink" content-type="dwc:institutional_code" xlink:title="Natural History Museum, London" xlink:href="http://grbio.org/institution/natural-history-museum-london" xlink:type="simple">NHMUK</named-content>). The section relevant to <italic><tp:taxon-name><tp:taxon-name-part taxon-name-part-type="genus" reg="Centrioncus">Centrioncus</tp:taxon-name-part></tp:taxon-name></italic> ran as follows:</p><p>Ueber den Holotypus von <tp:taxon-name><tp:taxon-name-part taxon-name-part-type="genus" reg="Centrioncus">Centrioncus</tp:taxon-name-part><tp:taxon-name-part taxon-name-part-type="species" reg="prodiopsis">prodiopsis</tp:taxon-name-part></tp:taxon-name> Speiser, der sich in der Sammlung des Zoologischen Museums Berlin befindet, habe ich mir früher einmal, für den Fall, dass er zerstört werden sollte, Notizen gemacht. Kopien meiner Zeichnungen fuge ich für Sie diesem Briefe bei. Sie können diese Zeichnungen beliebig verwenden. Auch gegen Veröffentlichung habe ich nichts einzuwenden, da wir hier doch in absehbare Zeit nicht dazu kommen.</p><p>Ueber die systematische Stellung von <tp:taxon-name><tp:taxon-name-part taxon-name-part-type="genus" reg="Centrioncus">Centrioncus</tp:taxon-name-part><tp:taxon-name-part taxon-name-part-type="species" reg="prodiopsis">prodiopsis</tp:taxon-name-part></tp:taxon-name> habe ich mir noch kein abschliessendes Urteil gebildet. Ich weiss nur sicher, dass die Art nicht zu den Sepsiden, und auch nicht zu den <tp:taxon-name><tp:taxon-name-part taxon-name-part-type="family">Megamerinidae</tp:taxon-name-part></tp:taxon-name> gehört. Gegen Ihre Ansicht, dass es sich um eine Diopside handelt, wäre von der morphologie des Kopulationsapparates her wohl kaum etwas einzuwenden. Da ich selbst aber die Verwandtschaftsgruppen um die <tp:taxon-name><tp:taxon-name-part taxon-name-part-type="family">Sapromyzidae</tp:taxon-name-part></tp:taxon-name> noch nicht genügend untersucht habe, möchte ich mit meinem Urteil vorläufig zurückhalten. Von Kopfborsten sind nur 1 Vertikalborste und 1 Frontorbitalborste vorhanden, von Thorakalborsten 1 Notopleuralborste (die hintere), 1 Supraalar- und 1 Postalarborste.</p><p>[In a brief translation this comes to: Regarding the holotype of <italic><tp:taxon-name><tp:taxon-name-part taxon-name-part-type="genus" reg="Centrioncus">Centrioncus</tp:taxon-name-part><tp:taxon-name-part taxon-name-part-type="species" reg="prodiopsis">prodiopsis</tp:taxon-name-part></tp:taxon-name></italic> in <named-content xmlns:xlink="http://www.w3.org/1999/xlink" content-type="dwc:institutional_code" xlink:title="Museum für Naturkunde der Humboldt-Universität" xlink:href="http://grbio.org/institution/museum-f%C3%BCr-naturkunde-2" xlink:type="simple">ZMHB</named-content>, I made years ago notes in case it would be destroyed. I enclose copies of the drawings I made. If you like, you can use these for publication. I have not yet formed a conclusive judgment on the systematic position of <italic><tp:taxon-name><tp:taxon-name-part taxon-name-part-type="genus" reg="Centrioncus">Centrioncus</tp:taxon-name-part><tp:taxon-name-part taxon-name-part-type="species" reg="prodiopsis">prodiopsis</tp:taxon-name-part></tp:taxon-name></italic>. I only know for sure that the species does not belong to the <tp:taxon-name><tp:taxon-name-part taxon-name-part-type="genus" reg="Sepsidae">Sepsidae</tp:taxon-name-part></tp:taxon-name> or <tp:taxon-name><tp:taxon-name-part taxon-name-part-type="family">Megamerinidae</tp:taxon-name-part></tp:taxon-name>. In view of the morphology of the copulation apparatus, there would hardly be anything to object to your view that it is a diopsid. However, I would like to reserve my judgment for the time being. On the <italic><tp:taxon-name><tp:taxon-name-part taxon-name-part-type="genus" reg="Centrioncus">Centrioncus</tp:taxon-name-part></tp:taxon-name></italic> head 1 vertical seta and 1 fronto-orbital seta are present, while the thorax counts 1 notopleural seta (the posterior one), 1 supra-alar seta and 1 postalar seta.]</p><p>From this letter, it became obvious that the fly without abdomen in <named-content xmlns:xlink="http://www.w3.org/1999/xlink" content-type="dwc:institutional_code" xlink:title="Museum für Naturkunde der Humboldt-Universität" xlink:href="http://grbio.org/institution/museum-f%C3%BCr-naturkunde-2" xlink:type="simple">ZMHB</named-content> is a male, so the fly without abdomen in <named-content xmlns:xlink="http://www.w3.org/1999/xlink" content-type="dwc:institutional_code" xlink:title="Naturhistoriska Riksmuseet" xlink:href="http://grbio.org/institution/naturhistoriska-riksmuseet" xlink:type="simple">NHRS</named-content> has to be a female. Hennig indicated the <named-content xmlns:xlink="http://www.w3.org/1999/xlink" content-type="dwc:institutional_code" xlink:title="Museum für Naturkunde der Humboldt-Universität" xlink:href="http://grbio.org/institution/museum-f%C3%BCr-naturkunde-2" xlink:type="simple">ZMHB</named-content> fly as the holotype. However, Speiser did not designate a holotype. All four specimens of the type series were labelled as syntypes (<xref ref-type="bibr" rid="B12">Feijen 1983</xref>). It seems likely that Hennig was not aware of the three <named-content xmlns:xlink="http://www.w3.org/1999/xlink" content-type="dwc:institutional_code" xlink:title="Naturhistoriska Riksmuseet" xlink:href="http://grbio.org/institution/naturhistoriska-riksmuseet" xlink:type="simple">NHRS</named-content> flies. As such, the designation of the lectotype by <xref ref-type="bibr" rid="B12">Feijen (1983)</xref> remains valid. Hennig’s drawings of the <named-content xmlns:xlink="http://www.w3.org/1999/xlink" content-type="dwc:institutional_code" xlink:title="Museum für Naturkunde der Humboldt-Universität" xlink:href="http://grbio.org/institution/museum-f%C3%BCr-naturkunde-2" xlink:type="simple">ZMHB</named-content> fly showed that this male was definitely conspecific with the lectotype. As, since the type series of 1905–1906, male specimens of <italic><tp:taxon-name><tp:taxon-name-part taxon-name-part-type="genus" reg="Centrioncus">C.</tp:taxon-name-part><tp:taxon-name-part taxon-name-part-type="species" reg="prodiopsis">prodiopsis</tp:taxon-name-part></tp:taxon-name></italic> have apparently never been collected again, it is considered useful to copy Hennig’s drawing of the male postabdomen (Fig. <xref ref-type="fig" rid="F39">152</xref>) as an addition to <xref ref-type="bibr" rid="B12">Feijen’s (1983)</xref> drawings and for historical reasons. In this drawing, Hennig’s original labels are indicated. The <named-content xmlns:xlink="http://www.w3.org/1999/xlink" content-type="dwc:institutional_code" xlink:title="Museum für Naturkunde der Humboldt-Universität" xlink:href="http://grbio.org/institution/museum-f%C3%BCr-naturkunde-2" xlink:type="simple">ZMHB</named-content> specimen is now designated as male paralectotype.</p><fig id="F39" position="float" orientation="portrait"><object-id xmlns:xlink="http://www.w3.org/1999/xlink" content-type="doi" xlink:type="simple">10.3897/zookeys.1144.95619.figure152</object-id><object-id xmlns:xlink="http://www.w3.org/1999/xlink" content-type="arpha" xlink:type="simple">B48763DD-26D5-5BB6-A012-5B912B4FA8F2</object-id><label>Figure 152.</label><caption><p><italic><tp:taxon-name><tp:taxon-name-part taxon-name-part-type="genus" reg="Centrioncus">Centrioncus</tp:taxon-name-part><tp:taxon-name-part taxon-name-part-type="species" reg="prodiopsis">prodiopsis</tp:taxon-name-part></tp:taxon-name></italic>, ♂, abdomen segments 5–8, epandrium and surstylus, lateral view. This is a (restored) drawing made by Willi Hennig in the late 1930s. Hennig was probably not aware of the three <named-content xmlns:xlink="http://www.w3.org/1999/xlink" content-type="dwc:institutional_code" xlink:title="Museum für Naturkunde der Humboldt-Universität" xlink:href="http://grbio.org/institution/museum-f%C3%BCr-naturkunde-2" xlink:type="simple">ZMHB</named-content> specimens and assumed the <named-content xmlns:xlink="http://www.w3.org/1999/xlink" content-type="dwc:institutional_code" xlink:title="Naturhistoriska Riksmuseet" xlink:href="http://grbio.org/institution/naturhistoriska-riksmuseet" xlink:type="simple">NHRS</named-content> specimen to be the holotype. The <named-content xmlns:xlink="http://www.w3.org/1999/xlink" content-type="dwc:institutional_code" xlink:title="Naturhistoriska Riksmuseet" xlink:href="http://grbio.org/institution/naturhistoriska-riksmuseet" xlink:type="simple">NHRS</named-content> specimen is now designated as paralectotype.</p></caption><graphic xmlns:xlink="http://www.w3.org/1999/xlink" xlink:href="zookeys-1144-001_article-95619__-g039.jpg" position="float" orientation="portrait" xlink:type="simple" id="oo_803952.jpg"><uri content-type="original_file" xlink:type="simple">https://binary.pensoft.net/fig/803952</uri></graphic></fig><fig id="F40" position="float" orientation="portrait"><object-id xmlns:xlink="http://www.w3.org/1999/xlink" content-type="doi" xlink:type="simple">10.3897/zookeys.1144.95619.figures153-154</object-id><object-id xmlns:xlink="http://www.w3.org/1999/xlink" content-type="arpha" xlink:type="simple">9012133B-486F-5511-B82F-63854F74F632</object-id><label>Figures 153, 154.</label><caption><p>Ejaculatory apodeme + sac <bold>153</bold><italic><tp:taxon-name><tp:taxon-name-part taxon-name-part-type="genus" reg="Centrioncus">Centrioncus</tp:taxon-name-part><tp:taxon-name-part taxon-name-part-type="species" reg="decoronotus">decoronotus</tp:taxon-name-part></tp:taxon-name></italic>, paratype, Chania Falls <bold>154</bold><italic><tp:taxon-name><tp:taxon-name-part taxon-name-part-type="genus" reg="Teloglabrus">Teloglabrus</tp:taxon-name-part><tp:taxon-name-part taxon-name-part-type="species" reg="sanorum">sanorum</tp:taxon-name-part></tp:taxon-name></italic>, paratype, Drakensberg. Both drawings were processed based on original pencil drawings from <xref ref-type="bibr" rid="B12">Feijen (1983</xref>: figs 115, 126) and are drawn to the same scale. Scale bar: 0.2 mm.</p></caption><graphic xmlns:xlink="http://www.w3.org/1999/xlink" xlink:href="zookeys-1144-001_article-95619__-g040.jpg" position="float" orientation="portrait" xlink:type="simple" id="oo_803953.jpg"><uri content-type="original_file" xlink:type="simple">https://binary.pensoft.net/fig/803953</uri></graphic></fig><p><xref ref-type="bibr" rid="B34">Lonsdale (2013)</xref>, in a review of <tp:taxon-name><tp:taxon-name-part taxon-name-part-type="family">Tanypezidae</tp:taxon-name-part></tp:taxon-name> and <tp:taxon-name><tp:taxon-name-part taxon-name-part-type="family">Strongylophthalmyiidae</tp:taxon-name-part></tp:taxon-name>, includes for the phylogenetic analysis in the character matrix as out-group representatives for the <tp:taxon-name><tp:taxon-name-part taxon-name-part-type="family">Diopsidae</tp:taxon-name-part></tp:taxon-name><italic><tp:taxon-name><tp:taxon-name-part taxon-name-part-type="genus" reg="Sphyracephala">Sphyracephala</tp:taxon-name-part><tp:taxon-name-part taxon-name-part-type="species" reg="subbifasciata">subbifasciata</tp:taxon-name-part></tp:taxon-name></italic> Fitch and <italic><tp:taxon-name><tp:taxon-name-part taxon-name-part-type="genus" reg="Centrioncus">Centrioncus</tp:taxon-name-part><tp:taxon-name-part taxon-name-part-type="species" reg="prodiopsis">prodiopsis</tp:taxon-name-part></tp:taxon-name></italic>. However, the origin of the single <italic><tp:taxon-name><tp:taxon-name-part taxon-name-part-type="genus" reg="Centrioncus">Centrioncus</tp:taxon-name-part></tp:taxon-name></italic> studied was not given, though for the genitalia character states, <xref ref-type="bibr" rid="B12">Feijen (1983)</xref> was used. The two specimens from Kenya were, after 106 years, the first <italic><tp:taxon-name><tp:taxon-name-part taxon-name-part-type="genus" reg="Centrioncus">C.</tp:taxon-name-part><tp:taxon-name-part taxon-name-part-type="species" reg="prodiopsis">prodiopsis</tp:taxon-name-part></tp:taxon-name></italic> collected since the type series. Literature references to additional <italic><tp:taxon-name><tp:taxon-name-part taxon-name-part-type="genus" reg="Centrioncus">C.</tp:taxon-name-part><tp:taxon-name-part taxon-name-part-type="species" reg="prodiopsis">prodiopsis</tp:taxon-name-part></tp:taxon-name></italic> records related to other <italic><tp:taxon-name><tp:taxon-name-part taxon-name-part-type="genus" reg="Centrioncus">Centrioncus</tp:taxon-name-part></tp:taxon-name></italic> species or to <italic><tp:taxon-name><tp:taxon-name-part taxon-name-part-type="genus" reg="Teloglabrus">Teloglabrus</tp:taxon-name-part></tp:taxon-name></italic> species (<xref ref-type="bibr" rid="B12">Feijen 1983</xref>).</p></tp:treatment-sec><tp:treatment-sec><!--Section generated to contain objects referenced in tp:taxon-treatment.--><fig id="F2" position="float" orientation="portrait"><object-id xmlns:xlink="http://www.w3.org/1999/xlink" content-type="doi" xlink:type="simple">10.3897/zookeys.1144.95619.figures5-8</object-id><object-id xmlns:xlink="http://www.w3.org/1999/xlink" content-type="arpha" xlink:type="simple">498E604A-A1EF-5C92-BE7C-BD6EAAF6FDCA</object-id><label>Figures 5–8.</label><caption><p><italic><tp:taxon-name><tp:taxon-name-part taxon-name-part-type="genus" reg="Centrioncus">Centrioncus</tp:taxon-name-part></tp:taxon-name></italic>, dorsal view of wings <bold>5</bold> ♀, holotype, <italic><tp:taxon-name><tp:taxon-name-part taxon-name-part-type="genus" reg="Centrioncus">C.</tp:taxon-name-part><tp:taxon-name-part taxon-name-part-type="species" reg="crassifemur">crassifemur</tp:taxon-name-part></tp:taxon-name></italic> sp. nov., N’dalatando <bold>6</bold> ♂, <italic><tp:taxon-name><tp:taxon-name-part taxon-name-part-type="genus" reg="Centrioncus">C.</tp:taxon-name-part><tp:taxon-name-part taxon-name-part-type="species" reg="decoronotus">decoronotus</tp:taxon-name-part></tp:taxon-name></italic> Njuki-Ini Forest <bold>7</bold> ♂, <italic><tp:taxon-name><tp:taxon-name-part taxon-name-part-type="genus" reg="Centrioncus">C.</tp:taxon-name-part><tp:taxon-name-part taxon-name-part-type="species" reg="jacobae">jacobae</tp:taxon-name-part></tp:taxon-name></italic> Mount Soche <bold>8</bold> ♀, <italic><tp:taxon-name><tp:taxon-name-part taxon-name-part-type="genus" reg="Centrioncus">C.</tp:taxon-name-part><tp:taxon-name-part taxon-name-part-type="species" reg="prodiopsis">prodiopsis</tp:taxon-name-part></tp:taxon-name></italic>, Oloitokitok. Scale bars: 0.5 mm.</p></caption><graphic xmlns:xlink="http://www.w3.org/1999/xlink" xlink:href="zookeys-1144-001_article-95619__-g002.jpg" position="float" orientation="portrait" xlink:type="simple" id="oo_803915.jpg"><uri content-type="original_file" xlink:type="simple">https://binary.pensoft.net/fig/803915</uri></graphic></fig><fig id="F8" position="float" orientation="portrait"><object-id xmlns:xlink="http://www.w3.org/1999/xlink" content-type="doi" xlink:type="simple">10.3897/zookeys.1144.95619.figure29</object-id><object-id xmlns:xlink="http://www.w3.org/1999/xlink" content-type="arpha" xlink:type="simple">E3426CE4-55AA-5EF3-936B-1A0404B72928</object-id><label>Figure 29.</label><caption><p>Distribution map of the seven Eastern African <italic><tp:taxon-name><tp:taxon-name-part taxon-name-part-type="genus" reg="Centrioncus">Centrioncus</tp:taxon-name-part></tp:taxon-name></italic> species.</p></caption><graphic xmlns:xlink="http://www.w3.org/1999/xlink" xlink:href="zookeys-1144-001_article-95619__-g008.jpg" position="float" orientation="portrait" xlink:type="simple" id="oo_803921.jpg"><uri content-type="original_file" xlink:type="simple">https://binary.pensoft.net/fig/803921</uri></graphic></fig><table-wrap id="T8" position="float" orientation="portrait"><label>Table 8.</label><caption><p>Ratio width/length for the anterior sclerite of ♀ sternite 7, ratio length/width for ♀ cercus and ratio length/greatest width for ♂ cercus. Species are arranged according to three species-groups recognised.</p></caption><table id="TID0E6ADK" rules="all"><tbody><tr><th rowspan="1" colspan="1">
                    <italic>
                      <tp:taxon-name><tp:taxon-name-part taxon-name-part-type="genus" reg="Centrioncus">Centrioncus</tp:taxon-name-part></tp:taxon-name>
                    </italic>
                  </th><th rowspan="1" colspan="1">♀ anterior plate of sternite 7, ratio <abbrev xmlns:xlink="http://www.w3.org/1999/xlink" xlink:title="(ratio) width/length" id="ABBRID0EF3EK" xlink:type="simple">w/l</abbrev></th><th rowspan="1" colspan="1">♀ cercus, ratio <abbrev xmlns:xlink="http://www.w3.org/1999/xlink" xlink:title="(ratio) length/width" id="ABBRID0EM3EK" xlink:type="simple">l/w</abbrev></th><th rowspan="1" colspan="1">♂ cercus, ratio length/greatest width</th></tr><tr><td rowspan="1" colspan="1">
                    <italic>
                      <tp:taxon-name><tp:taxon-name-part taxon-name-part-type="genus" reg="Centrioncus"/><tp:taxon-name-part taxon-name-part-type="species" reg="angusticercus">angusticercus</tp:taxon-name-part></tp:taxon-name>
                    </italic>
                  </td><td rowspan="1" colspan="1">4.4</td><td rowspan="1" colspan="1">5.4</td><td rowspan="1" colspan="1">-</td></tr><tr><td rowspan="1" colspan="1">
                    <italic>
                      <tp:taxon-name><tp:taxon-name-part taxon-name-part-type="genus" reg="Centrioncus"/><tp:taxon-name-part taxon-name-part-type="species" reg="aberrans">aberrans</tp:taxon-name-part></tp:taxon-name>
                    </italic>
                  </td><td rowspan="1" colspan="1">5.4</td><td rowspan="1" colspan="1">5.1</td><td rowspan="1" colspan="1">2.6</td></tr><tr><td rowspan="1" colspan="1"><italic><tp:taxon-name><tp:taxon-name-part taxon-name-part-type="genus" reg="Centrioncus"/><tp:taxon-name-part taxon-name-part-type="species" reg="crassifemur">crassifemur</tp:taxon-name-part></tp:taxon-name></italic> sp. nov.</td><td rowspan="1" colspan="1">8.6</td><td rowspan="1" colspan="1">4.3</td><td rowspan="1" colspan="1">-</td></tr><tr><td rowspan="1" colspan="1"><italic><tp:taxon-name><tp:taxon-name-part taxon-name-part-type="genus" reg="Centrioncus"/><tp:taxon-name-part taxon-name-part-type="species" reg="bururiensis">bururiensis</tp:taxon-name-part></tp:taxon-name></italic> sp. nov.</td><td rowspan="1" colspan="1">2.6</td><td rowspan="1" colspan="1">4.5</td><td rowspan="1" colspan="1">2.4</td></tr><tr><td rowspan="1" colspan="1">
                    <italic>
                      <tp:taxon-name><tp:taxon-name-part taxon-name-part-type="genus" reg="Centrioncus"/><tp:taxon-name-part taxon-name-part-type="species" reg="decellei">decellei</tp:taxon-name-part></tp:taxon-name>
                    </italic>
                  </td><td rowspan="1" colspan="1">2.7</td><td rowspan="1" colspan="1">4.1</td><td rowspan="1" colspan="1">-</td></tr><tr><td rowspan="1" colspan="1"><italic><tp:taxon-name><tp:taxon-name-part taxon-name-part-type="genus" reg="Centrioncus"/><tp:taxon-name-part taxon-name-part-type="species" reg="copelandi">copelandi</tp:taxon-name-part></tp:taxon-name></italic> sp. nov.</td><td rowspan="1" colspan="1">2.9</td><td rowspan="1" colspan="1">4.4</td><td rowspan="1" colspan="1">1.5</td></tr><tr><td rowspan="1" colspan="1">
                    <italic>
                      <tp:taxon-name><tp:taxon-name-part taxon-name-part-type="genus" reg="Centrioncus"/><tp:taxon-name-part taxon-name-part-type="species" reg="prodiopsis">prodiopsis</tp:taxon-name-part></tp:taxon-name>
                    </italic>
                  </td><td rowspan="1" colspan="1">2.5</td><td rowspan="1" colspan="1">4.0</td><td rowspan="1" colspan="1">1.4</td></tr><tr><td rowspan="1" colspan="1">
                    <italic>
                      <tp:taxon-name><tp:taxon-name-part taxon-name-part-type="genus" reg="Centrioncus"/><tp:taxon-name-part taxon-name-part-type="species" reg="bytebieri">bytebieri</tp:taxon-name-part></tp:taxon-name>
                    </italic>
                  </td><td rowspan="1" colspan="1">2.6</td><td rowspan="1" colspan="1">2.3</td><td rowspan="1" colspan="1">1.7</td></tr><tr><td rowspan="1" colspan="1">
                    <italic>
                      <tp:taxon-name><tp:taxon-name-part taxon-name-part-type="genus" reg="Centrioncus"/><tp:taxon-name-part taxon-name-part-type="species" reg="decoronotus">decoronotus</tp:taxon-name-part></tp:taxon-name>
                    </italic>
                  </td><td rowspan="1" colspan="1">3.9</td><td rowspan="1" colspan="1">3.6</td><td rowspan="1" colspan="1">1.4</td></tr><tr><td rowspan="1" colspan="1">
                    <italic>
                      <tp:taxon-name><tp:taxon-name-part taxon-name-part-type="genus" reg="Centrioncus"/><tp:taxon-name-part taxon-name-part-type="species" reg="jacobae">jacobae</tp:taxon-name-part></tp:taxon-name>
                    </italic>
                  </td><td rowspan="1" colspan="1">2.6</td><td rowspan="1" colspan="1">3.2</td><td rowspan="1" colspan="1">1.4</td></tr></tbody></table></table-wrap><table-wrap id="T9" position="float" orientation="portrait"><label>Table 9.</label><caption><p>Length of ejaculatory apodeme + sac, length of body and ratio ejaculatory apodeme + sac/length of body for <italic><tp:taxon-name><tp:taxon-name-part taxon-name-part-type="genus" reg="Centrioncus">Centrioncus</tp:taxon-name-part></tp:taxon-name></italic> and <italic><tp:taxon-name><tp:taxon-name-part taxon-name-part-type="genus" reg="Teloglabrus">Teloglabrus</tp:taxon-name-part></tp:taxon-name></italic> species. Measurements in mm, ratio as %. For some species, values are given for more than one specimen, partly from different locations.</p></caption><table id="TID0ENJDK" rules="all"><tbody><tr><th rowspan="1" colspan="1">Genus</th><th rowspan="1" colspan="1">Species</th><th rowspan="1" colspan="1">Origin</th><th rowspan="1" colspan="1">Apodeme + sac</th><th rowspan="1" colspan="1">Length of body</th><th rowspan="1" colspan="1">Apodeme + sac/body</th></tr><tr><td rowspan="12" colspan="1">
                    <italic>
                      <tp:taxon-name><tp:taxon-name-part taxon-name-part-type="genus" reg="Centrioncus">Centrioncus</tp:taxon-name-part></tp:taxon-name>
                    </italic>
                  </td><td rowspan="1" colspan="1">
                    <italic>
                      <tp:taxon-name><tp:taxon-name-part taxon-name-part-type="genus" reg="Centrioncus"/><tp:taxon-name-part taxon-name-part-type="species" reg="aberrans">aberrans</tp:taxon-name-part></tp:taxon-name>
                    </italic>
                  </td><td rowspan="1" colspan="1">Kenya, Timboroa</td><td rowspan="1" colspan="1">0.60</td><td rowspan="1" colspan="1">5.37</td><td rowspan="1" colspan="1">11.2</td></tr><tr><td rowspan="1" colspan="1">
                    <italic>
                      <tp:taxon-name><tp:taxon-name-part taxon-name-part-type="genus" reg="Centrioncus"/><tp:taxon-name-part taxon-name-part-type="species" reg="aberrans">aberrans</tp:taxon-name-part></tp:taxon-name>
                    </italic>
                  </td><td rowspan="1" colspan="1">Kenya, Mt Elgon</td><td rowspan="1" colspan="1">0.52</td><td rowspan="1" colspan="1">5.12</td><td rowspan="1" colspan="1">10.1</td></tr><tr><td rowspan="1" colspan="1">
                    <italic>
                      <tp:taxon-name><tp:taxon-name-part taxon-name-part-type="genus" reg="Centrioncus"/><tp:taxon-name-part taxon-name-part-type="species" reg="aberrans">aberrans</tp:taxon-name-part></tp:taxon-name>
                    </italic>
                  </td><td rowspan="1" colspan="1">Kenya, Mt Elgon</td><td rowspan="1" colspan="1">0.52</td><td rowspan="1" colspan="1">5.12</td><td rowspan="1" colspan="1">10.1</td></tr><tr><td rowspan="1" colspan="1">
                    <italic>
                      <tp:taxon-name><tp:taxon-name-part taxon-name-part-type="genus" reg="Centrioncus"/><tp:taxon-name-part taxon-name-part-type="species" reg="aberrans">aberrans</tp:taxon-name-part></tp:taxon-name>
                    </italic>
                  </td><td rowspan="1" colspan="1">Rwanda, Lac Gando</td><td rowspan="1" colspan="1">0.48</td><td rowspan="1" colspan="1">5.10</td><td rowspan="1" colspan="1">9.3</td></tr><tr><td rowspan="1" colspan="1"><italic><tp:taxon-name><tp:taxon-name-part taxon-name-part-type="genus" reg="Centrioncus"/><tp:taxon-name-part taxon-name-part-type="species" reg="bururiensis">bururiensis</tp:taxon-name-part></tp:taxon-name></italic> sp. nov.</td><td rowspan="1" colspan="1">Burundi, Bururi For.</td><td rowspan="1" colspan="1">0.48</td><td rowspan="1" colspan="1">4.64</td><td rowspan="1" colspan="1">10.4</td></tr><tr><td rowspan="1" colspan="1">
                    <italic>
                      <tp:taxon-name><tp:taxon-name-part taxon-name-part-type="genus" reg="Centrioncus"/><tp:taxon-name-part taxon-name-part-type="species" reg="bytebieri">bytebieri</tp:taxon-name-part></tp:taxon-name>
                    </italic>
                  </td><td rowspan="1" colspan="1">Kenya, Vuria For.</td><td rowspan="1" colspan="1">0.61</td><td rowspan="1" colspan="1">5.00</td><td rowspan="1" colspan="1">12.2</td></tr><tr><td rowspan="1" colspan="1"><italic><tp:taxon-name><tp:taxon-name-part taxon-name-part-type="genus" reg="Centrioncus"/><tp:taxon-name-part taxon-name-part-type="species" reg="copelandi">copelandi</tp:taxon-name-part></tp:taxon-name></italic> sp. nov.</td><td rowspan="1" colspan="1">Kenya, Kasigau Mt</td><td rowspan="1" colspan="1">0.51</td><td rowspan="1" colspan="1">5.00</td><td rowspan="1" colspan="1">10.1</td></tr><tr><td rowspan="1" colspan="1">
                    <italic>
                      <tp:taxon-name><tp:taxon-name-part taxon-name-part-type="genus" reg="Centrioncus"/><tp:taxon-name-part taxon-name-part-type="species" reg="decoronotus">decoronotus</tp:taxon-name-part></tp:taxon-name>
                    </italic>
                  </td><td rowspan="1" colspan="1">Kenya, Chania Falls</td><td rowspan="1" colspan="1">0.85</td><td rowspan="1" colspan="1">5.20</td><td rowspan="1" colspan="1">16.3</td></tr><tr><td rowspan="1" colspan="1">
                    <italic>
                      <tp:taxon-name><tp:taxon-name-part taxon-name-part-type="genus" reg="Centrioncus"/><tp:taxon-name-part taxon-name-part-type="species" reg="decoronotus">decoronotus</tp:taxon-name-part></tp:taxon-name>
                    </italic>
                  </td><td rowspan="1" colspan="1">Kenya, Ol Doinyo Orok</td><td rowspan="1" colspan="1">0.84</td><td rowspan="1" colspan="1">5.10</td><td rowspan="1" colspan="1">16.5</td></tr><tr><td rowspan="1" colspan="1">
                    <italic>
                      <tp:taxon-name><tp:taxon-name-part taxon-name-part-type="genus" reg="Centrioncus"/><tp:taxon-name-part taxon-name-part-type="species" reg="jacobae">jacobae</tp:taxon-name-part></tp:taxon-name>
                    </italic>
                  </td><td rowspan="1" colspan="1">Malawi, Mt Soche</td><td rowspan="1" colspan="1">0.74</td><td rowspan="1" colspan="1">5.28</td><td rowspan="1" colspan="1">14.0</td></tr><tr><td rowspan="1" colspan="1">
                    <italic>
                      <tp:taxon-name><tp:taxon-name-part taxon-name-part-type="genus" reg="Centrioncus"/><tp:taxon-name-part taxon-name-part-type="species" reg="jacobae">jacobae</tp:taxon-name-part></tp:taxon-name>
                    </italic>
                  </td><td rowspan="1" colspan="1">Malawi, Mt Soche</td><td rowspan="1" colspan="1">0.56</td><td rowspan="1" colspan="1">5.28</td><td rowspan="1" colspan="1">10.7</td></tr><tr><td rowspan="1" colspan="1">
                    <italic>
                      <tp:taxon-name><tp:taxon-name-part taxon-name-part-type="genus" reg="Centrioncus"/><tp:taxon-name-part taxon-name-part-type="species" reg="prodiopsis">prodiopsis</tp:taxon-name-part></tp:taxon-name>
                    </italic>
                  </td><td rowspan="1" colspan="1">Tanzania, Kilimanjaro</td><td rowspan="1" colspan="1">0.60</td><td rowspan="1" colspan="1">5.00</td><td rowspan="1" colspan="1">12.0</td></tr><tr><td rowspan="16" colspan="1">
                    <italic>
                      <tp:taxon-name><tp:taxon-name-part taxon-name-part-type="genus" reg="Teloglabrus">Teloglabrus</tp:taxon-name-part></tp:taxon-name>
                    </italic>
                  </td><td rowspan="1" colspan="1">
                    <italic>
                      <tp:taxon-name><tp:taxon-name-part taxon-name-part-type="genus" reg="Teloglabrus"/><tp:taxon-name-part taxon-name-part-type="species" reg="australis">australis</tp:taxon-name-part></tp:taxon-name>
                    </italic>
                  </td><td rowspan="1" colspan="1">South Africa, G. of Eden</td><td rowspan="1" colspan="1">0.39</td><td rowspan="1" colspan="1">4.60</td><td rowspan="1" colspan="1">8.4</td></tr><tr><td rowspan="1" colspan="1">
                    <italic>
                      <tp:taxon-name><tp:taxon-name-part taxon-name-part-type="genus" reg="Teloglabrus"/><tp:taxon-name-part taxon-name-part-type="species" reg="curvipes">curvipes</tp:taxon-name-part></tp:taxon-name>
                    </italic>
                  </td><td rowspan="1" colspan="1">South Africa, Ingeli For.</td><td rowspan="1" colspan="1">0.33</td><td rowspan="1" colspan="1">5.00</td><td rowspan="1" colspan="1">6.5</td></tr><tr><td rowspan="1" colspan="1">
                    <italic>
                      <tp:taxon-name><tp:taxon-name-part taxon-name-part-type="genus" reg="Teloglabrus"/><tp:taxon-name-part taxon-name-part-type="species" reg="duplospinosus">duplospinosus</tp:taxon-name-part></tp:taxon-name>
                    </italic>
                  </td><td rowspan="1" colspan="1">South Africa, Lions Bush</td><td rowspan="1" colspan="1">0.33</td><td rowspan="1" colspan="1">4.90</td><td rowspan="1" colspan="1">6.6</td></tr><tr><td rowspan="1" colspan="1">
                    <italic>
                      <tp:taxon-name><tp:taxon-name-part taxon-name-part-type="genus" reg="Teloglabrus"/><tp:taxon-name-part taxon-name-part-type="species" reg="entabenensis">entabenensis</tp:taxon-name-part></tp:taxon-name>
                    </italic>
                  </td><td rowspan="1" colspan="1">South Africa, Entabeni For.</td><td rowspan="1" colspan="1">0.35</td><td rowspan="1" colspan="1">5.00</td><td rowspan="1" colspan="1">7.0</td></tr><tr><td rowspan="1" colspan="1">
                    <italic>
                      <tp:taxon-name><tp:taxon-name-part taxon-name-part-type="genus" reg="Teloglabrus"/><tp:taxon-name-part taxon-name-part-type="species" reg="lebombensis">lebombensis</tp:taxon-name-part></tp:taxon-name>
                    </italic>
                  </td><td rowspan="1" colspan="1">South Africa, Gwaleni For.</td><td rowspan="1" colspan="1">0.39</td><td rowspan="1" colspan="1">5.30</td><td rowspan="1" colspan="1">7.3</td></tr><tr><td rowspan="1" colspan="1">
                    <italic>
                      <tp:taxon-name><tp:taxon-name-part taxon-name-part-type="genus" reg="Teloglabrus"/><tp:taxon-name-part taxon-name-part-type="species" reg="londti">londti</tp:taxon-name-part></tp:taxon-name>
                    </italic>
                  </td><td rowspan="1" colspan="1">South Africa, Grahamstown</td><td rowspan="1" colspan="1">0.30</td><td rowspan="1" colspan="1">5.20</td><td rowspan="1" colspan="1">5.8</td></tr><tr><td rowspan="1" colspan="1">
                    <italic>
                      <tp:taxon-name><tp:taxon-name-part taxon-name-part-type="genus" reg="Teloglabrus"/><tp:taxon-name-part taxon-name-part-type="species" reg="milleri">milleri</tp:taxon-name-part></tp:taxon-name>
                    </italic>
                  </td><td rowspan="1" colspan="1">South Africa, Nkandla For.</td><td rowspan="1" colspan="1">0.33</td><td rowspan="1" colspan="1">5.00</td><td rowspan="1" colspan="1">6.5</td></tr><tr><td rowspan="1" colspan="1">
                    <italic>
                      <tp:taxon-name><tp:taxon-name-part taxon-name-part-type="genus" reg="Teloglabrus"/><tp:taxon-name-part taxon-name-part-type="species" reg="pelecyformis">pelecyformis</tp:taxon-name-part></tp:taxon-name>
                    </italic>
                  </td><td rowspan="1" colspan="1">South Africa, Town Bush</td><td rowspan="1" colspan="1">0.40</td><td rowspan="1" colspan="1">5.50</td><td rowspan="1" colspan="1">7.3</td></tr><tr><td rowspan="1" colspan="1">
                    <italic>
                      <tp:taxon-name><tp:taxon-name-part taxon-name-part-type="genus" reg="Teloglabrus"/><tp:taxon-name-part taxon-name-part-type="species" reg="prolongatus">prolongatus</tp:taxon-name-part></tp:taxon-name>
                    </italic>
                  </td><td rowspan="1" colspan="1">South Africa, Deepdale</td><td rowspan="1" colspan="1">0.31</td><td rowspan="1" colspan="1">4.70</td><td rowspan="1" colspan="1">6.6</td></tr><tr><td rowspan="1" colspan="1">
                    <italic>
                      <tp:taxon-name><tp:taxon-name-part taxon-name-part-type="genus" reg="Teloglabrus"/><tp:taxon-name-part taxon-name-part-type="species" reg="sabiensis">sabiensis</tp:taxon-name-part></tp:taxon-name>
                    </italic>
                  </td><td rowspan="1" colspan="1">South Africa, Frankfurt For.</td><td rowspan="1" colspan="1">0.36</td><td rowspan="1" colspan="1">5.00</td><td rowspan="1" colspan="1">7.3</td></tr><tr><td rowspan="1" colspan="1">
                    <italic>
                      <tp:taxon-name><tp:taxon-name-part taxon-name-part-type="genus" reg="Teloglabrus"/><tp:taxon-name-part taxon-name-part-type="species" reg="sanorum">sanorum</tp:taxon-name-part></tp:taxon-name>
                    </italic>
                  </td><td rowspan="1" colspan="1">South Africa, Drakensberg</td><td rowspan="1" colspan="1">0.31</td><td rowspan="1" colspan="1">4.92</td><td rowspan="1" colspan="1">6.4</td></tr><tr><td rowspan="1" colspan="1">
                    <italic>
                      <tp:taxon-name><tp:taxon-name-part taxon-name-part-type="genus" reg="Teloglabrus"/><tp:taxon-name-part taxon-name-part-type="species" reg="sanorum">sanorum</tp:taxon-name-part></tp:taxon-name>
                    </italic>
                  </td><td rowspan="1" colspan="1">South Africa, Drakensberg</td><td rowspan="1" colspan="1">0.30</td><td rowspan="1" colspan="1">4.92</td><td rowspan="1" colspan="1">6.1</td></tr><tr><td rowspan="1" colspan="1">
                    <italic>
                      <tp:taxon-name><tp:taxon-name-part taxon-name-part-type="genus" reg="Teloglabrus"/><tp:taxon-name-part taxon-name-part-type="species" reg="stuckenbergi">stuckenbergi</tp:taxon-name-part></tp:taxon-name>
                    </italic>
                  </td><td rowspan="1" colspan="1">South Africa, Mariepskop</td><td rowspan="1" colspan="1">0.36</td><td rowspan="1" colspan="1">6.50</td><td rowspan="1" colspan="1">5.6</td></tr><tr><td rowspan="1" colspan="1">
                    <italic>
                      <tp:taxon-name><tp:taxon-name-part taxon-name-part-type="genus" reg="Teloglabrus"/><tp:taxon-name-part taxon-name-part-type="species" reg="tsitsikamensis">tsitsikamensis</tp:taxon-name-part></tp:taxon-name>
                    </italic>
                  </td><td rowspan="1" colspan="1">South Africa, Tsitsikama</td><td rowspan="1" colspan="1">0.39</td><td rowspan="1" colspan="1">4.60</td><td rowspan="1" colspan="1">8.4</td></tr><tr><td rowspan="1" colspan="1">
                    <italic>
                      <tp:taxon-name><tp:taxon-name-part taxon-name-part-type="genus" reg="Teloglabrus"/><tp:taxon-name-part taxon-name-part-type="species" reg="trituberculatus">trituberculatus</tp:taxon-name-part></tp:taxon-name>
                    </italic>
                  </td><td rowspan="1" colspan="1">Mozambique, Gorongosa Mt</td><td rowspan="1" colspan="1">0.34</td><td rowspan="1" colspan="1">5.50</td><td rowspan="1" colspan="1">6.1</td></tr><tr><td rowspan="1" colspan="1">
                    <italic>
                      <tp:taxon-name><tp:taxon-name-part taxon-name-part-type="genus" reg="Teloglabrus"/><tp:taxon-name-part taxon-name-part-type="species" reg="vumbensis">vumbensis</tp:taxon-name-part></tp:taxon-name>
                    </italic>
                  </td><td rowspan="1" colspan="1">Zimbabwe, Vumba Mt</td><td rowspan="1" colspan="1">0.35</td><td rowspan="1" colspan="1">5.20</td><td rowspan="1" colspan="1">6.7</td></tr></tbody></table></table-wrap></tp:treatment-sec><ref-list><ref id="B12"><mixed-citation xmlns:xlink="http://www.w3.org/1999/xlink" xlink:type="simple"><person-group><name name-style="western"><surname>Feijen</surname><given-names>HR</given-names></name></person-group> (<year>1983</year>) <article-title>Systematics and phylogeny of <tp:taxon-name><tp:taxon-name-part taxon-name-part-type="family">Centrioncidae</tp:taxon-name-part></tp:taxon-name>, a new Afromontane family of <tp:taxon-name><tp:taxon-name-part taxon-name-part-type="order">Diptera</tp:taxon-name-part></tp:taxon-name> (<tp:taxon-name><tp:taxon-name-part taxon-name-part-type="infraorder">Schizophora</tp:taxon-name-part></tp:taxon-name>).</article-title><source>Zoologische Verhandelingen Leiden</source><volume>202</volume>: <fpage>1</fpage>–<lpage>137</lpage>. <ext-link xlink:type="simple" ext-link-type="uri" xlink:href="http://www.repository.naturalis.nl/document/149145">http://www.repository.naturalis.nl/document/149145</ext-link></mixed-citation></ref><ref id="B8"><mixed-citation xmlns:xlink="http://www.w3.org/1999/xlink" xlink:type="simple"><person-group><name name-style="western"><surname>De Meyer</surname><given-names>M</given-names></name></person-group> (<year>2004</year>) <article-title>A new <italic><tp:taxon-name><tp:taxon-name-part taxon-name-part-type="genus">Centrioncus</tp:taxon-name-part></tp:taxon-name></italic> (<tp:taxon-name><tp:taxon-name-part taxon-name-part-type="order">Diptera</tp:taxon-name-part></tp:taxon-name>: <tp:taxon-name><tp:taxon-name-part taxon-name-part-type="family">Diopsidae</tp:taxon-name-part></tp:taxon-name>, <tp:taxon-name><tp:taxon-name-part taxon-name-part-type="subfamily">Centrioncinae</tp:taxon-name-part></tp:taxon-name>) species from the Taita Hills, Kenya.</article-title><source>Journal of Afrotropical Zoology</source><volume>1</volume>: <fpage>25</fpage>–<lpage>29</lpage>.</mixed-citation></ref><ref id="B52"><mixed-citation xmlns:xlink="http://www.w3.org/1999/xlink" xlink:type="simple"><person-group><name name-style="western"><surname>Speiser</surname><given-names>P</given-names></name></person-group> (<year>1910</year>) <article-title>10. <tp:taxon-name><tp:taxon-name-part taxon-name-part-type="order">Diptera</tp:taxon-name-part></tp:taxon-name>. 5. Cyclorhapha, <tp:taxon-name><tp:taxon-name-part taxon-name-part-type="clade">Aschiza</tp:taxon-name-part></tp:taxon-name>.</article-title> In: <person-group><name name-style="western"><surname>Sjöstedt</surname><given-names>Y</given-names></name></person-group> (<role>Ed.</role>) <issue-title>Wissenschaftliche Ergebnisse der Schwedischen zoologischen Expedition nach dem Kilimandjaro, dem Meru und den umgebenden Massaisteppen Deutsch-Ostafrikas 1905–1906, unter Leitung von Prof. Dr. Yngve Sjöstedt. 2.</issue-title><source>Band,</source><volume>10</volume>: <fpage>113</fpage>–<lpage>202</lpage>. P. Palmquists Aktiebolag, Stockholm. <ext-link xlink:type="simple" ext-link-type="doi" xlink:href="10.5962/bhl.title.1805">https://doi.org/10.5962/bhl.title.1805</ext-link></mixed-citation></ref><ref id="B34"><mixed-citation xmlns:xlink="http://www.w3.org/1999/xlink" xlink:type="simple"><person-group><name name-style="western"><surname>Lonsdale</surname><given-names>O</given-names></name></person-group> (<year>2013</year>) Review of the families <tp:taxon-name><tp:taxon-name-part taxon-name-part-type="family">Tanypezidae</tp:taxon-name-part></tp:taxon-name> and <tp:taxon-name><tp:taxon-name-part taxon-name-part-type="family">Strongylophthalmyiidae</tp:taxon-name-part></tp:taxon-name>, with a revision of <italic><tp:taxon-name><tp:taxon-name-part taxon-name-part-type="genus">Neotanypeza</tp:taxon-name-part></tp:taxon-name></italic> Hendel (<tp:taxon-name><tp:taxon-name-part taxon-name-part-type="order">Diptera</tp:taxon-name-part></tp:taxon-name>: <tp:taxon-name><tp:taxon-name-part taxon-name-part-type="infraorder">Schizophora</tp:taxon-name-part></tp:taxon-name>). Smithsonian Contributions to Zoology 641: [vi +] 60 pp. <ext-link xlink:type="simple" ext-link-type="doi" xlink:href="10.5479/si.19436696.641.1">https://doi.org/10.5479/si.19436696.641.1</ext-link></mixed-citation></ref></ref-list></tp:taxon-treatment>
